# Supplementary material for: Postproline Cleaving Enzymes also Show Specificity to Reduced Cysteine
Source: Anal Chem. 2024 Nov 19;96(48):19084–92. doi: 10.1021/acs.analchem.4c04277 (PMC11618732; doi:10.1021/acs.analchem.4c04277)
Supplement: Supplementary file 3 — ac4c04277_si_003.xls [file ac4c04277_si_003.xls]

## Sheet: trypsin 1
prot_hit_num	prot_family_member	prot_acc	prot_desc	prot_score	prot_mass	prot_matches	prot_matches_sig	prot_sequences	prot_sequences_sig	pep_query	pep_index	pep_rank	pep_isbold	pep_isunique	pep_exp_mz	pep_exp_mr	pep_exp_z	pep_calc_mr	pep_delta	pep_start	pep_end	pep_miss	pep_score	pep_expect	pep_res_before	pep_seq	pep_res_after	pep_var_mod	pep_var_mod_pos	pep_summed_mod_pos	pep_local_mod_pos	pep_scan_title
1	1	ANPEP_SEY	protein sey1 [Aspergillus niger] GAQ41715.1	18459	60250	1349	650	277	154	3056	6952	1	1	0	334.196	666.377	2	666.381	-0.0041	117	121	0	31.75	0.1	I	LIEHR	Y					Cmpd 10655, +PASEF(334.1959), 24.1eV, 7.4min, 1/K0=0.7077, #1868-1871, (id=281475048669043)
1	1	ANPEP_SEY	protein sey1 [Aspergillus niger] GAQ41715.1	18459	60250	1349	650	277	154	3118	5002	1	1	0	336.703	671.391	2	671.397	-0.0057	414	419	0	24.82	0.13	T	STIVPR	L					Cmpd 7781, +PASEF(336.7028), 25.2eV, 6.2min, 1/K0=0.7352, #1454-1456, (id=281475048667093)
1	1	ANPEP_SEY	protein sey1 [Aspergillus niger] GAQ41715.1	18459	60250	1349	650	277	154	3121	5028	1	1	0	336.703	671.391	2	671.397	-0.0052	414	419	0	44.65	0.02	T	STIVPR	L					Cmpd 7814, +PASEF(336.7030), 24.3eV, 6.2min, 1/K0=0.7121, #1460, (id=281475048667119)
1	1	ANPEP_SEY	protein sey1 [Aspergillus niger] GAQ41715.1	18459	60250	1349	650	277	154	3128	5029	1	1	0	336.704	671.393	2	671.397	-0.0033	414	419	0	31.72	0.2	T	STIVPR	L					Cmpd 7815, +PASEF(336.7039), 25.7eV, 6.2min, 1/K0=0.7481, #1460, (id=281475048667120)
1	1	ANPEP_SEY	protein sey1 [Aspergillus niger] GAQ41715.1	18459	60250	1349	650	277	154	3129	5032	1	1	0	336.704	671.393	2	671.397	-0.0032	414	419	0	31.75	0.19	T	STIVPR	L					Cmpd 7818, +PASEF(336.7040), 25.9eV, 6.2min, 1/K0=0.7530, #1462, (id=281475048667123)
1	1	ANPEP_SEY	protein sey1 [Aspergillus niger] GAQ41715.1	18459	60250	1349	650	277	154	3132	5003	1	1	0	336.704	671.394	2	671.397	-0.0023	414	419	0	44.03	0.013	T	STIVPR	L					Cmpd 7782, +PASEF(336.7044), 25.8eV, 6.2min, 1/K0=0.7506, #1454-1456, (id=281475048667094)
1	1	ANPEP_SEY	protein sey1 [Aspergillus niger] GAQ41715.1	18459	60250	1349	650	277	154	3367	4461	1	1	0	347.69	693.366	2	693.37	-0.0039	152	157	0	30.92	0.31	Y	FAETVK	L					Cmpd 6971, +PASEF(347.6902), 25.4eV, 5.9min, 1/K0=0.7410, #1334, (id=281475048666552)
1	1	ANPEP_SEY	protein sey1 [Aspergillus niger] GAQ41715.1	18459	60250	1349	650	277	154	3370	4438	1	1	0	347.691	693.367	2	693.37	-0.0029	152	157	0	23.82	0.66	Y	FAETVK	L					Cmpd 6936, +PASEF(347.6907), 25.6eV, 5.8min, 1/K0=0.7450, #1328-1330, (id=281475048666529)
1	1	ANPEP_SEY	protein sey1 [Aspergillus niger] GAQ41715.1	18459	60250	1349	650	277	154	3876	7036	1	1	0	370.177	738.34	2	738.345	-0.0047	424	428	0	31.75	0.18	A	SYWQR	Q					Cmpd 10777, +PASEF(370.1774), 24.5eV, 7.5min, 1/K0=0.7174, #1886-1889, (id=281475048669127)
1	1	ANPEP_SEY	protein sey1 [Aspergillus niger] GAQ41715.1	18459	60250	1349	650	277	154	3889	5653	1	1	0	370.178	738.342	2	738.345	-0.0031	424	428	0	27.36	0.088	A	SYWQR	Q					Cmpd 8748, +PASEF(370.1782), 24.1eV, 6.7min, 1/K0=0.7074, #1624-1627, (id=281475048667744)
1	1	ANPEP_SEY	protein sey1 [Aspergillus niger] GAQ41715.1	18459	60250	1349	650	277	154	4302	5535	1	1	0	387.228	772.441	2	772.444	-0.0032	413	419	0	31.04	0.3	G	TSTIVPR	L					Cmpd 8558, +PASEF(387.2278), 24.2eV, 6.6min, 1/K0=0.7087, #1592-1597, (id=281475048667626)
1	1	ANPEP_SEY	protein sey1 [Aspergillus niger] GAQ41715.1	18459	60250	1349	650	277	154	4360	4692	1	1	0	390.738	779.461	2	779.465	-0.0048	116	121	0	30.59	0.12	V	ILIEHR	Y					Cmpd 7322, +PASEF(390.7375), 25.8eV, 6.0min, 1/K0=0.7496, #1388-1391, (id=281475048666783)
1	1	ANPEP_SEY	protein sey1 [Aspergillus niger] GAQ41715.1	18459	60250	1349	650	277	154	4361	6920	1	1	0	390.738	779.461	2	779.465	-0.0047	116	121	0	29.9	0.038	V	ILIEHR	Y					Cmpd 10617, +PASEF(390.7376), 25.7eV, 7.4min, 1/K0=0.7478, #1865-1866, (id=281475048669011)
1	1	ANPEP_SEY	protein sey1 [Aspergillus niger] GAQ41715.1	18459	60250	1349	650	277	154	4362	6954	1	1	0	390.738	779.462	2	779.465	-0.0033	116	121	0	43.26	0.0038	V	ILIEHR	Y					Cmpd 10658, +PASEF(390.7383), 24.9eV, 7.4min, 1/K0=0.7269, #1871-1872, (id=281475048669045)
1	1	ANPEP_SEY	protein sey1 [Aspergillus niger] GAQ41715.1	18459	60250	1349	650	277	154	4577	2852	1	1	0	401.716	801.418	2	801.423	-0.0047	528	534	0	35.61	0.019	K	VVDNEVK	Q					Cmpd 4707, +PASEF(401.7165), 25.5eV, 4.7min, 1/K0=0.7432, #938-943, (id=281475048664943)
1	1	ANPEP_SEY	protein sey1 [Aspergillus niger] GAQ41715.1	18459	60250	1349	650	277	154	4582	2880	1	1	0	401.717	801.42	2	801.423	-0.003	528	534	0	24.95	0.15	K	VVDNEVK	Q					Cmpd 4740, +PASEF(401.7174), 25.0eV, 4.7min, 1/K0=0.7302, #946, (id=281475048664971)
1	1	ANPEP_SEY	protein sey1 [Aspergillus niger] GAQ41715.1	18459	60250	1349	650	277	154	4583	2877	1	1	0	401.717	801.42	2	801.423	-0.003	528	534	0	25.2	0.16	K	VVDNEVK	Q					Cmpd 4736, +PASEF(401.7174), 24.2eV, 4.7min, 1/K0=0.7084, #944, (id=281475048664968)
1	1	ANPEP_SEY	protein sey1 [Aspergillus niger] GAQ41715.1	18459	60250	1349	650	277	154	4585	2850	1	1	0	401.717	801.42	2	801.423	-0.0028	528	534	0	37.09	0.047	K	VVDNEVK	Q					Cmpd 4703, +PASEF(401.7175), 24.8eV, 4.7min, 1/K0=0.7251, #938-942, (id=281475048664941)
1	1	ANPEP_SEY	protein sey1 [Aspergillus niger] GAQ41715.1	18459	60250	1349	650	277	154	4586	2878	1	1	0	401.717	801.42	2	801.423	-0.0028	528	534	0	21.47	0.33	K	VVDNEVK	Q					Cmpd 4737, +PASEF(401.7175), 25.3eV, 4.7min, 1/K0=0.7375, #944, (id=281475048664969)
1	1	ANPEP_SEY	protein sey1 [Aspergillus niger] GAQ41715.1	18459	60250	1349	650	277	154	4589	2879	1	1	0	401.718	801.421	2	801.423	-0.0023	528	534	0	41.09	0.041	K	VVDNEVK	Q					Cmpd 4738, +PASEF(401.7177), 25.8eV, 4.7min, 1/K0=0.7518, #944, (id=281475048664970)
1	1	ANPEP_SEY	protein sey1 [Aspergillus niger] GAQ41715.1	18459	60250	1349	650	277	154	4674	6057	1	1	0	405.696	809.378	2	809.382	-0.0044	423	428	0	42.9	0.021	S	ASYWQR	Q					Cmpd 9372, +PASEF(405.6961), 25.3eV, 7.0min, 1/K0=0.7369, #1718-1723, (id=281475048668148)
1	1	ANPEP_SEY	protein sey1 [Aspergillus niger] GAQ41715.1	18459	60250	1349	650	277	154	4678	6088	1	1	0	405.697	809.379	2	809.382	-0.0034	423	428	0	30.84	0.32	S	ASYWQR	Q					Cmpd 9418, +PASEF(405.6966), 24.2eV, 7.0min, 1/K0=0.7085, #1728-1729, (id=281475048668179)
1	1	ANPEP_SEY	protein sey1 [Aspergillus niger] GAQ41715.1	18459	60250	1349	650	277	154	4782	7659	1	1	0	411.68	821.346	2	821.349	-0.0033	458	464	0	30.68	0.24	T	GGWDMTR	N					Cmpd 11806, +PASEF(411.6801), 25.2eV, 7.9min, 1/K0=0.7358, #2044-2045, (id=281475048669750)
1	1	ANPEP_SEY	protein sey1 [Aspergillus niger] GAQ41715.1	18459	60250	1349	650	277	154	4792	17874	1	1	0	412.211	822.408	2	822.412	-0.0048	234	240	0	38.17	0.061	L	VAEYVDK	V					Cmpd 26424, +PASEF(412.2110), 25.0eV, 12.8min, 1/K0=0.7291, #3734-3737, (id=281475048679965)
1	1	ANPEP_SEY	protein sey1 [Aspergillus niger] GAQ41715.1	18459	60250	1349	650	277	154	4793	17790	1	1	0	823.415	822.408	1	822.412	-0.0046	234	240	0	40.2	0.027	L	VAEYVDK	V					Cmpd 26321, +PASEF(823.4150), 41.6eV, 12.8min, 1/K0=1.1568, #3730, (id=281475048679881)
1	1	ANPEP_SEY	protein sey1 [Aspergillus niger] GAQ41715.1	18459	60250	1349	650	277	154	4796	17806	1	1	0	823.416	822.409	1	822.412	-0.0033	234	240	0	44.21	0.013	L	VAEYVDK	V					Cmpd 26339, +PASEF(823.4163), 41.9eV, 12.8min, 1/K0=1.1650, #3731, (id=281475048679897)
1	1	ANPEP_SEY	protein sey1 [Aspergillus niger] GAQ41715.1	18459	60250	1349	650	277	154	4797	17901	1	1	0	412.212	822.409	2	822.412	-0.0028	234	240	0	30.84	0.34	L	VAEYVDK	V					Cmpd 26455, +PASEF(412.2120), 24.3eV, 12.8min, 1/K0=0.7119, #3734-3739, (id=281475048679992)
1	1	ANPEP_SEY	protein sey1 [Aspergillus niger] GAQ41715.1	18459	60250	1349	650	277	154	4799	17850	1	1	0	823.419	822.412	1	822.412	-0.0005	234	240	0	43.92	0.0067	L	VAEYVDK	V					Cmpd 26400, +PASEF(823.4190), 42.7eV, 12.8min, 1/K0=1.1854, #3734, (id=281475048679941)
1	1	ANPEP_SEY	protein sey1 [Aspergillus niger] GAQ41715.1	18459	60250	1349	650	277	154	4898	5777	1	1	0	415.74	829.465	2	829.466	-0.0004	412	419	0	43.26	0.021	E	GTSTIVPR	L					Cmpd 8927, +PASEF(415.7400), 26.3eV, 6.8min, 1/K0=0.7625, #1648-1651, (id=281475048667868)
1	1	ANPEP_SEY	protein sey1 [Aspergillus niger] GAQ41715.1	18459	60250	1349	650	277	154	5029	6549	1	1	0	420.711	839.408	2	839.414	-0.0061	482	489	0	43.07	0.018	D	SGVSSTFR	P					Cmpd 10099, +PASEF(420.7111), 24.2eV, 7.2min, 1/K0=0.7096, #1796-1801, (id=281475048668640)
1	1	ANPEP_SEY	protein sey1 [Aspergillus niger] GAQ41715.1	18459	60250	1349	650	277	154	5030	6574	1	1	0	420.711	839.408	2	839.414	-0.006	482	489	0	30.84	0.3	D	SGVSSTFR	P					Cmpd 10131, +PASEF(420.7111), 24.8eV, 7.2min, 1/K0=0.7244, #1802, (id=281475048668665)
1	1	ANPEP_SEY	protein sey1 [Aspergillus niger] GAQ41715.1	18459	60250	1349	650	277	154	5031	5258	1	1	0	420.712	839.409	2	839.414	-0.0046	482	489	0	30.84	0.29	D	SGVSSTFR	P					Cmpd 8134, +PASEF(420.7118), 24.1eV, 6.4min, 1/K0=0.7078, #1514-1519, (id=281475048667349)
1	1	ANPEP_SEY	protein sey1 [Aspergillus niger] GAQ41715.1	18459	60250	1349	650	277	154	5032	5225	1	1	0	420.712	839.409	2	839.414	-0.0046	482	489	0	30.84	0.29	D	SGVSSTFR	P					Cmpd 8092, +PASEF(420.7118), 25.2eV, 6.4min, 1/K0=0.7363, #1508-1511, (id=281475048667316)
1	1	ANPEP_SEY	protein sey1 [Aspergillus niger] GAQ41715.1	18459	60250	1349	650	277	154	5270	3594	1	1	0	423.701	845.387	2	845.392	-0.0045	439	446	0	38.54	0.025	N	GYTYGSAK	G					Cmpd 5743, +PASEF(423.7010), 26.3eV, 5.3min, 1/K0=0.7625, #1124-1129, (id=281475048665685)
1	1	ANPEP_SEY	protein sey1 [Aspergillus niger] GAQ41715.1	18459	60250	1349	650	277	154	5271	3617	1	1	0	423.701	845.388	2	845.392	-0.004	439	446	0	30.69	0.11	N	GYTYGSAK	G					Cmpd 5774, +PASEF(423.7012), 26.1eV, 5.3min, 1/K0=0.7580, #1130, (id=281475048665708)
1	1	ANPEP_SEY	protein sey1 [Aspergillus niger] GAQ41715.1	18459	60250	1349	650	277	154	5402	6985	1	1	0	429.22	856.426	2	856.433	-0.0071	151	157	0	26.06	0.97	T	YFAETVK	L					Cmpd 10696, +PASEF(429.2203), 25.8eV, 7.4min, 1/K0=0.7509, #1874-1876, (id=281475048669076)
1	1	ANPEP_SEY	protein sey1 [Aspergillus niger] GAQ41715.1	18459	60250	1349	650	277	154	5404	6986	1	1	0	429.221	856.427	2	856.433	-0.0066	151	157	0	42.37	0.02	T	YFAETVK	L					Cmpd 10697, +PASEF(429.2205), 26.6eV, 7.4min, 1/K0=0.7710, #1876, (id=281475048669077)
1	1	ANPEP_SEY	protein sey1 [Aspergillus niger] GAQ41715.1	18459	60250	1349	650	277	154	5407	7011	1	1	0	429.221	856.428	2	856.433	-0.0052	151	157	0	30.84	0.26	T	YFAETVK	L					Cmpd 10732, +PASEF(429.2212), 25.0eV, 7.4min, 1/K0=0.7309, #1880, (id=281475048669102)
1	1	ANPEP_SEY	protein sey1 [Aspergillus niger] GAQ41715.1	18459	60250	1349	650	277	154	5409	6980	1	1	0	429.221	856.428	2	856.433	-0.0051	151	157	0	22.11	0.16	T	YFAETVK	L					Cmpd 10691, +PASEF(429.2213), 26.9eV, 7.4min, 1/K0=0.7778, #1874, (id=281475048669071)
1	1	ANPEP_SEY	protein sey1 [Aspergillus niger] GAQ41715.1	18459	60250	1349	650	277	154	5487	8307	4	1	0	432.7	863.386	2	863.393	-0.0067	475	480	0	22.79	2.6	G	QYDPWR	D					Cmpd 12836, +PASEF(432.7002), 27.9eV, 8.3min, 1/K0=0.8040, #2183-2184, (id=281475048670398)
1	1	ANPEP_SEY	protein sey1 [Aspergillus niger] GAQ41715.1	18459	60250	1349	650	277	154	5723	6881	1	1	0	440.271	878.526	2	878.534	-0.0074	115	121	0	56.04	0.00025	A	VILIEHR	Y					Cmpd 10571, +PASEF(440.2705), 27.2eV, 7.4min, 1/K0=0.7865, #1858-1859, (id=281475048668972)
1	1	ANPEP_SEY	protein sey1 [Aspergillus niger] GAQ41715.1	18459	60250	1349	650	277	154	5724	6912	1	1	0	440.271	878.527	2	878.534	-0.0071	115	121	0	30.84	0.084	A	VILIEHR	Y					Cmpd 10608, +PASEF(440.2706), 26.0eV, 7.4min, 1/K0=0.7571, #1862, (id=281475048669003)
1	1	ANPEP_SEY	protein sey1 [Aspergillus niger] GAQ41715.1	18459	60250	1349	650	277	154	5727	8564	1	1	0	440.271	878.527	2	878.534	-0.0068	115	121	0	30.84	0.084	A	VILIEHR	Y					Cmpd 13284, +PASEF(440.2708), 27.4eV, 8.5min, 1/K0=0.7926, #2248-2249, (id=281475048670655)
1	1	ANPEP_SEY	protein sey1 [Aspergillus niger] GAQ41715.1	18459	60250	1349	650	277	154	5728	6883	1	1	0	440.271	878.527	2	878.534	-0.0068	115	121	0	56.05	0.00025	A	VILIEHR	Y					Cmpd 10573, +PASEF(440.2708), 26.9eV, 7.4min, 1/K0=0.7790, #1856-1860, (id=281475048668974)
1	1	ANPEP_SEY	protein sey1 [Aspergillus niger] GAQ41715.1	18459	60250	1349	650	277	154	5730	8573	1	1	0	440.271	878.528	2	878.534	-0.0062	115	121	0	43.26	0.0048	A	VILIEHR	Y					Cmpd 13297, +PASEF(440.2711), 27.1eV, 8.5min, 1/K0=0.7851, #2250-2251, (id=281475048670664)
1	1	ANPEP_SEY	protein sey1 [Aspergillus niger] GAQ41715.1	18459	60250	1349	650	277	154	5732	6918	1	1	0	440.271	878.528	2	878.534	-0.0061	115	121	0	56.64	0.00022	A	VILIEHR	Y					Cmpd 10615, +PASEF(440.2711), 25.7eV, 7.4min, 1/K0=0.7485, #1864, (id=281475048669009)
1	1	ANPEP_SEY	protein sey1 [Aspergillus niger] GAQ41715.1	18459	60250	1349	650	277	154	5733	6878	1	1	0	440.271	878.528	2	878.534	-0.0057	115	121	0	56.23	0.00024	A	VILIEHR	Y					Cmpd 10566, +PASEF(440.2713), 27.6eV, 7.4min, 1/K0=0.7966, #1856, (id=281475048668969)
1	1	ANPEP_SEY	protein sey1 [Aspergillus niger] GAQ41715.1	18459	60250	1349	650	277	154	5735	6949	1	1	0	440.271	878.528	2	878.534	-0.0054	115	121	0	30.84	0.084	A	VILIEHR	Y					Cmpd 10652, +PASEF(440.2714), 25.4eV, 7.4min, 1/K0=0.7392, #1868, (id=281475048669040)
1	1	ANPEP_SEY	protein sey1 [Aspergillus niger] GAQ41715.1	18459	60250	1349	650	277	154	5736	6914	1	1	0	440.272	878.529	2	878.534	-0.005	115	121	0	50	0.00088	A	VILIEHR	Y					Cmpd 10610, +PASEF(440.2717), 27.5eV, 7.4min, 1/K0=0.7956, #1862, (id=281475048669005)
1	1	ANPEP_SEY	protein sey1 [Aspergillus niger] GAQ41715.1	18459	60250	1349	650	277	154	5738	6889	1	1	0	440.274	878.533	2	878.534	-0.0003	115	121	0	56.13	0.00013	A	VILIEHR	Y					Cmpd 10581, +PASEF(440.2740), 26.0eV, 7.4min, 1/K0=0.7553, #1856-1861, (id=281475048668980)
1	1	ANPEP_SEY	protein sey1 [Aspergillus niger] GAQ41715.1	18459	60250	1349	650	277	154	5812	9934	1	1	0	444.202	886.39	2	886.393	-0.0036	166	173	0	25.3	0.15	R	SNAQNAPW	V					Cmpd 15426, +PASEF(444.2021), 26.1eV, 9.3min, 1/K0=0.7593, #2534, (id=281475048672025)
1	1	ANPEP_SEY	protein sey1 [Aspergillus niger] GAQ41715.1	18459	60250	1349	650	277	154	5990	10333	1	1	0	449.211	896.407	2	896.414	-0.0068	422	428	0	54.78	0.0012	V	SASYWQR	Q					Cmpd 16056, +PASEF(449.2109), 24.9eV, 9.6min, 1/K0=0.7271, #2624, (id=281475048672424)
1	1	ANPEP_SEY	protein sey1 [Aspergillus niger] GAQ41715.1	18459	60250	1349	650	277	154	5991	10334	1	1	0	449.211	896.407	2	896.414	-0.0068	422	428	0	34.47	0.13	V	SASYWQR	Q					Cmpd 16057, +PASEF(449.2109), 25.6eV, 9.6min, 1/K0=0.7461, #2624, (id=281475048672425)
1	1	ANPEP_SEY	protein sey1 [Aspergillus niger] GAQ41715.1	18459	60250	1349	650	277	154	5992	10335	1	1	0	449.211	896.408	2	896.414	-0.0065	422	428	0	46.02	0.0089	V	SASYWQR	Q					Cmpd 16058, +PASEF(449.2110), 26.4eV, 9.6min, 1/K0=0.7657, #2624, (id=281475048672426)
1	1	ANPEP_SEY	protein sey1 [Aspergillus niger] GAQ41715.1	18459	60250	1349	650	277	154	6000	10348	1	1	0	897.417	896.409	1	896.414	-0.0046	422	428	0	22.93	0.17	V	SASYWQR	Q					Cmpd 16072, +PASEF(897.4168), 39.7eV, 9.6min, 1/K0=1.1084, #2624, (id=281475048672439)
1	1	ANPEP_SEY	protein sey1 [Aspergillus niger] GAQ41715.1	18459	60250	1349	650	277	154	6232	3801	1	1	1	459.732	917.45	2	917.457	-0.0068	383	391	0	42.09	0.036	D	TSVGNAVDR	Q					Cmpd 6024, +PASEF(459.7322), 26.8eV, 5.4min, 1/K0=0.7769, #1172-1176, (id=281475048665892)
1	1	ANPEP_SEY	protein sey1 [Aspergillus niger] GAQ41715.1	18459	60250	1349	650	277	154	6233	3802	1	1	1	459.734	917.453	2	917.457	-0.0038	383	391	0	54.99	0.0021	D	TSVGNAVDR	Q					Cmpd 6025, +PASEF(459.7337), 27.3eV, 5.4min, 1/K0=0.7891, #1172-1176, (id=281475048665893)
1	1	ANPEP_SEY	protein sey1 [Aspergillus niger] GAQ41715.1	18459	60250	1349	650	277	154	6277	8795	1	1	0	461.211	920.406	2	920.414	-0.0077	474	480	0	25.37	0.44	N	GQYDPWR	D					Cmpd 13654, +PASEF(461.2105), 26.5eV, 8.7min, 1/K0=0.7677, #2300-2302, (id=281475048670886)
1	1	ANPEP_SEY	protein sey1 [Aspergillus niger] GAQ41715.1	18459	60250	1349	650	277	154	6280	8815	1	1	0	461.211	920.408	2	920.414	-0.0061	474	480	0	29.74	0.027	N	GQYDPWR	D					Cmpd 13692, +PASEF(461.2113), 24.4eV, 8.7min, 1/K0=0.7146, #2306, (id=281475048670906)
1	1	ANPEP_SEY	protein sey1 [Aspergillus niger] GAQ41715.1	18459	60250	1349	650	277	154	6281	8818	1	1	0	461.211	920.408	2	920.414	-0.006	474	480	0	33.52	0.045	N	GQYDPWR	D					Cmpd 13695, +PASEF(461.2113), 26.1eV, 8.7min, 1/K0=0.7590, #2308, (id=281475048670909)
1	1	ANPEP_SEY	protein sey1 [Aspergillus niger] GAQ41715.1	18459	60250	1349	650	277	154	6283	8840	1	1	0	461.211	920.408	2	920.414	-0.0058	474	480	0	25.47	1.2	N	GQYDPWR	D					Cmpd 13736, +PASEF(461.2114), 25.3eV, 8.7min, 1/K0=0.7382, #2312, (id=281475048670931)
1	1	ANPEP_SEY	protein sey1 [Aspergillus niger] GAQ41715.1	18459	60250	1349	650	277	154	6284	8843	1	1	0	461.211	920.408	2	920.414	-0.0058	474	480	0	25.36	1.2	N	GQYDPWR	D					Cmpd 13739, +PASEF(461.2114), 25.1eV, 8.7min, 1/K0=0.7324, #2314, (id=281475048670934)
1	1	ANPEP_SEY	protein sey1 [Aspergillus niger] GAQ41715.1	18459	60250	1349	650	277	154	6286	8842	1	1	0	461.211	920.408	2	920.414	-0.0058	474	480	0	31.74	0.065	N	GQYDPWR	D					Cmpd 13738, +PASEF(461.2114), 26.7eV, 8.7min, 1/K0=0.7738, #2312, (id=281475048670933)
1	1	ANPEP_SEY	protein sey1 [Aspergillus niger] GAQ41715.1	18459	60250	1349	650	277	154	6288	8944	1	1	0	461.212	920.409	2	920.414	-0.0055	474	480	0	30.08	0.4	N	GQYDPWR	D					Cmpd 13916, +PASEF(461.2115), 25.8eV, 8.8min, 1/K0=0.7513, #2336-2338, (id=281475048671035)
1	1	ANPEP_SEY	protein sey1 [Aspergillus niger] GAQ41715.1	18459	60250	1349	650	277	154	6289	8816	1	1	0	461.212	920.409	2	920.414	-0.0055	474	480	0	20.04	0.22	N	GQYDPWR	D					Cmpd 13693, +PASEF(461.2116), 26.6eV, 8.7min, 1/K0=0.7704, #2306, (id=281475048670907)
1	1	ANPEP_SEY	protein sey1 [Aspergillus niger] GAQ41715.1	18459	60250	1349	650	277	154	6290	8841	1	1	0	461.212	920.409	2	920.414	-0.0051	474	480	0	36.54	0.02	N	GQYDPWR	D					Cmpd 13737, +PASEF(461.2118), 26.2eV, 8.7min, 1/K0=0.7598, #2312, (id=281475048670932)
1	1	ANPEP_SEY	protein sey1 [Aspergillus niger] GAQ41715.1	18459	60250	1349	650	277	154	6292	8797	1	1	0	461.212	920.409	2	920.414	-0.0048	474	480	0	36.97	0.044	N	GQYDPWR	D					Cmpd 13656, +PASEF(461.2119), 25.6eV, 8.7min, 1/K0=0.7461, #2300-2303, (id=281475048670888)
1	1	ANPEP_SEY	protein sey1 [Aspergillus niger] GAQ41715.1	18459	60250	1349	650	277	154	6294	9473	1	1	0	461.212	920.41	2	920.414	-0.0041	474	480	0	25.14	1.2	N	GQYDPWR	D					Cmpd 14710, +PASEF(461.2122), 26.1eV, 9.1min, 1/K0=0.7575, #2441-2443, (id=281475048671564)
1	1	ANPEP_SEY	protein sey1 [Aspergillus niger] GAQ41715.1	18459	60250	1349	650	277	154	6500	13784	1	1	0	462.202	922.39	2	922.397	-0.0068	457	464	0	42.09	0.019	W	TGGWDMTR	N					Cmpd 21129, +PASEF(462.2022), 24.5eV, 11.5min, 1/K0=0.7161, #3272-3274, (id=281475048675875)
1	1	ANPEP_SEY	protein sey1 [Aspergillus niger] GAQ41715.1	18459	60250	1349	650	277	154	6502	8112	1	1	0	462.203	922.391	2	922.397	-0.006	457	464	0	54.99	0.001	W	TGGWDMTR	N					Cmpd 12522, +PASEF(462.2026), 25.4eV, 8.2min, 1/K0=0.7399, #2138-2143, (id=281475048670203)
1	1	ANPEP_SEY	protein sey1 [Aspergillus niger] GAQ41715.1	18459	60250	1349	650	277	154	6503	13771	1	1	0	462.203	922.391	2	922.397	-0.0059	457	464	0	42.09	0.02	W	TGGWDMTR	N					Cmpd 21116, +PASEF(462.2027), 26.9eV, 11.5min, 1/K0=0.7786, #3272, (id=281475048675862)
1	1	ANPEP_SEY	protein sey1 [Aspergillus niger] GAQ41715.1	18459	60250	1349	650	277	154	6504	7915	1	1	0	462.203	922.391	2	922.397	-0.0057	457	464	0	41.88	0.022	W	TGGWDMTR	N					Cmpd 12192, +PASEF(462.2028), 24.8eV, 8.0min, 1/K0=0.7250, #2090, (id=281475048670006)
1	1	ANPEP_SEY	protein sey1 [Aspergillus niger] GAQ41715.1	18459	60250	1349	650	277	154	6507	7943	1	1	0	462.203	922.391	2	922.397	-0.0055	457	464	0	49.92	0.0035	W	TGGWDMTR	N					Cmpd 12232, +PASEF(462.2029), 25.9eV, 8.1min, 1/K0=0.7531, #2096, (id=281475048670034)
1	1	ANPEP_SEY	protein sey1 [Aspergillus niger] GAQ41715.1	18459	60250	1349	650	277	154	6508	7863	1	1	0	462.203	922.391	2	922.397	-0.0055	457	464	0	55.73	0.0004	W	TGGWDMTR	N					Cmpd 12111, +PASEF(462.2029), 26.8eV, 8.0min, 1/K0=0.7769, #2080-2082, (id=281475048669954)
1	1	ANPEP_SEY	protein sey1 [Aspergillus niger] GAQ41715.1	18459	60250	1349	650	277	154	6509	7883	1	1	0	462.203	922.391	2	922.397	-0.0053	457	464	0	54.89	0.0011	W	TGGWDMTR	N					Cmpd 12143, +PASEF(462.2030), 26.2eV, 8.0min, 1/K0=0.7608, #2084, (id=281475048669974)
1	1	ANPEP_SEY	protein sey1 [Aspergillus niger] GAQ41715.1	18459	60250	1349	650	277	154	6515	7894	1	1	0	462.203	922.392	2	922.397	-0.0047	457	464	0	41.62	0.023	W	TGGWDMTR	N					Cmpd 12158, +PASEF(462.2033), 25.5eV, 8.0min, 1/K0=0.7437, #2088, (id=281475048669985)
1	1	ANPEP_SEY	protein sey1 [Aspergillus niger] GAQ41715.1	18459	60250	1349	650	277	154	6516	7914	1	1	0	462.203	922.392	2	922.397	-0.0047	457	464	0	41.93	0.021	W	TGGWDMTR	N					Cmpd 12191, +PASEF(462.2033), 24.1eV, 8.0min, 1/K0=0.7071, #2090, (id=281475048670005)
1	1	ANPEP_SEY	protein sey1 [Aspergillus niger] GAQ41715.1	18459	60250	1349	650	277	154	6518	7884	1	1	0	462.203	922.392	2	922.397	-0.0045	457	464	0	54.56	0.00092	W	TGGWDMTR	N					Cmpd 12144, +PASEF(462.2034), 27.0eV, 8.0min, 1/K0=0.7806, #2084, (id=281475048669975)
1	1	ANPEP_SEY	protein sey1 [Aspergillus niger] GAQ41715.1	18459	60250	1349	650	277	154	6519	7916	1	1	0	462.203	922.392	2	922.397	-0.0044	457	464	0	67.78	3.1e-05	W	TGGWDMTR	N					Cmpd 12193, +PASEF(462.2034), 27.1eV, 8.0min, 1/K0=0.7835, #2090, (id=281475048670007)
1	1	ANPEP_SEY	protein sey1 [Aspergillus niger] GAQ41715.1	18459	60250	1349	650	277	154	6520	7887	1	1	0	462.204	922.393	2	922.397	-0.0042	457	464	0	41.45	0.024	W	TGGWDMTR	N					Cmpd 12148, +PASEF(462.2035), 25.8eV, 8.0min, 1/K0=0.7514, #2086, (id=281475048669978)
1	1	ANPEP_SEY	protein sey1 [Aspergillus niger] GAQ41715.1	18459	60250	1349	650	277	154	6522	8692	1	1	0	462.204	922.393	2	922.397	-0.0038	457	464	0	42.09	0.021	W	TGGWDMTR	N					Cmpd 13485, +PASEF(462.2038), 26.8eV, 8.6min, 1/K0=0.7762, #2276-2281, (id=281475048670783)
1	1	ANPEP_SEY	protein sey1 [Aspergillus niger] GAQ41715.1	18459	60250	1349	650	277	154	6620	4091	1	1	0	465.762	929.509	2	929.518	-0.0088	527	534	0	30.08	0.52	K	KVVDNEVK	Q					Cmpd 6452, +PASEF(465.7620), 28.2eV, 5.6min, 1/K0=0.8115, #1244-1247, (id=281475048666182)
1	1	ANPEP_SEY	protein sey1 [Aspergillus niger] GAQ41715.1	18459	60250	1349	650	277	154	6628	2312	1	1	0	465.763	929.511	2	929.518	-0.0074	527	534	0	41.72	0.01	K	KVVDNEVK	Q					Cmpd 3967, +PASEF(465.7627), 28.5eV, 4.4min, 1/K0=0.8201, #812, (id=281475048664403)
1	1	ANPEP_SEY	protein sey1 [Aspergillus niger] GAQ41715.1	18459	60250	1349	650	277	154	6630	7459	2	1	0	465.763	929.511	2	929.518	-0.0072	527	534	0	25.21	1.5	K	KVVDNEVK	Q					Cmpd 11467, +PASEF(465.7628), 28.1eV, 7.8min, 1/K0=0.8109, #1988-1993, (id=281475048669550)
1	1	ANPEP_SEY	protein sey1 [Aspergillus niger] GAQ41715.1	18459	60250	1349	650	277	154	6648	3101	1	1	0	465.764	929.513	2	929.518	-0.0057	527	534	0	30.08	0.5	K	KVVDNEVK	Q					Cmpd 5061, +PASEF(465.7635), 27.4eV, 4.9min, 1/K0=0.7926, #1004-1006, (id=281475048665192)
1	1	ANPEP_SEY	protein sey1 [Aspergillus niger] GAQ41715.1	18459	60250	1349	650	277	154	6661	2285	1	1	0	465.764	929.513	2	929.518	-0.0051	527	534	0	44.61	0.016	K	KVVDNEVK	Q					Cmpd 3934, +PASEF(465.7638), 28.2eV, 4.3min, 1/K0=0.8119, #806, (id=281475048664376)
1	1	ANPEP_SEY	protein sey1 [Aspergillus niger] GAQ41715.1	18459	60250	1349	650	277	154	6662	2284	1	1	0	465.764	929.513	2	929.518	-0.005	527	534	0	42.06	0.034	K	KVVDNEVK	Q					Cmpd 3933, +PASEF(465.7639), 27.4eV, 4.3min, 1/K0=0.7924, #806, (id=281475048664375)
1	1	ANPEP_SEY	protein sey1 [Aspergillus niger] GAQ41715.1	18459	60250	1349	650	277	154	6684	2313	1	1	0	465.765	929.515	2	929.518	-0.0035	527	534	0	25.78	0.6	K	KVVDNEVK	Q					Cmpd 3969, +PASEF(465.7646), 26.0eV, 4.4min, 1/K0=0.7550, #812-814, (id=281475048664404)
1	1	ANPEP_SEY	protein sey1 [Aspergillus niger] GAQ41715.1	18459	60250	1349	650	277	154	6697	12096	1	1	0	465.768	929.521	2	929.518	0.0028	527	534	0	24.92	0.33	K	KVVDNEVK	Q					Cmpd 18682, +PASEF(465.7678), 28.0eV, 10.6min, 1/K0=0.8061, #2966-2971, (id=281475048674187)
1	1	ANPEP_SEY	protein sey1 [Aspergillus niger] GAQ41715.1	18459	60250	1349	650	277	154	6773	7822	1	1	0	468.751	935.487	2	935.496	-0.0093	233	240	0	41.88	0.029	S	LVAEYVDK	V					Cmpd 12027, +PASEF(468.7508), 26.9eV, 8.0min, 1/K0=0.7790, #2071, (id=281475048669913)
1	1	ANPEP_SEY	protein sey1 [Aspergillus niger] GAQ41715.1	18459	60250	1349	650	277	154	6774	7834	1	1	0	468.751	935.488	2	935.496	-0.0085	233	240	0	54.71	0.0015	S	LVAEYVDK	V					Cmpd 12058, +PASEF(468.7512), 26.3eV, 8.0min, 1/K0=0.7644, #2072-2074, (id=281475048669925)
1	1	ANPEP_SEY	protein sey1 [Aspergillus niger] GAQ41715.1	18459	60250	1349	650	277	154	6775	17949	1	1	0	468.752	935.489	2	935.496	-0.0076	233	240	0	30.08	0.4	S	LVAEYVDK	V					Cmpd 26509, +PASEF(468.7517), 26.9eV, 12.8min, 1/K0=0.7794, #3742, (id=281475048680040)
1	1	ANPEP_SEY	protein sey1 [Aspergillus niger] GAQ41715.1	18459	60250	1349	650	277	154	6776	17892	1	1	0	468.752	935.489	2	935.496	-0.0075	233	240	0	29.78	0.43	S	LVAEYVDK	V					Cmpd 26445, +PASEF(468.7517), 26.3eV, 12.8min, 1/K0=0.7641, #3736-3738, (id=281475048679983)
1	1	ANPEP_SEY	protein sey1 [Aspergillus niger] GAQ41715.1	18459	60250	1349	650	277	154	6779	17958	1	1	0	936.497	935.49	1	935.496	-0.0067	233	240	0	36.56	0.014	S	LVAEYVDK	V					Cmpd 26518, +PASEF(936.4969), 42.6eV, 12.8min, 1/K0=1.1837, #3742, (id=281475048680049)
1	1	ANPEP_SEY	protein sey1 [Aspergillus niger] GAQ41715.1	18459	60250	1349	650	277	154	6780	17902	1	1	0	468.752	935.49	2	935.496	-0.0066	233	240	0	30.08	0.4	S	LVAEYVDK	V					Cmpd 26456, +PASEF(468.7522), 25.2eV, 12.8min, 1/K0=0.7365, #3738-3739, (id=281475048679993)
1	1	ANPEP_SEY	protein sey1 [Aspergillus niger] GAQ41715.1	18459	60250	1349	650	277	154	6784	7832	1	1	0	468.753	935.491	2	935.496	-0.0058	233	240	0	48.91	0.0029	S	LVAEYVDK	V					Cmpd 12055, +PASEF(468.7526), 26.8eV, 8.0min, 1/K0=0.7774, #2072, (id=281475048669923)
1	1	ANPEP_SEY	protein sey1 [Aspergillus niger] GAQ41715.1	18459	60250	1349	650	277	154	6785	17900	1	1	0	936.498	935.491	1	935.496	-0.0054	233	240	0	48.02	0.0062	S	LVAEYVDK	V					Cmpd 26454, +PASEF(936.4983), 46.5eV, 12.8min, 1/K0=1.2824, #3738, (id=281475048679991)
1	1	ANPEP_SEY	protein sey1 [Aspergillus niger] GAQ41715.1	18459	60250	1349	650	277	154	6786	7856	1	1	0	468.753	935.491	2	935.496	-0.0052	233	240	0	48.85	0.0034	S	LVAEYVDK	V					Cmpd 12101, +PASEF(468.7529), 26.9eV, 8.0min, 1/K0=0.7788, #2078, (id=281475048669947)
1	1	ANPEP_SEY	protein sey1 [Aspergillus niger] GAQ41715.1	18459	60250	1349	650	277	154	6788	17929	1	1	0	936.499	935.491	1	935.496	-0.005	233	240	0	23.29	1.8	S	LVAEYVDK	V					Cmpd 26486, +PASEF(936.4987), 46.3eV, 12.8min, 1/K0=1.2770, #3739, (id=281475048680020)
1	1	ANPEP_SEY	protein sey1 [Aspergillus niger] GAQ41715.1	18459	60250	1349	650	277	154	6790	17855	1	1	0	468.753	935.492	2	935.496	-0.0043	233	240	0	43.7	0.0053	S	LVAEYVDK	V					Cmpd 26405, +PASEF(468.7533), 26.8eV, 12.8min, 1/K0=0.7773, #3734-3736, (id=281475048679946)
1	1	ANPEP_SEY	protein sey1 [Aspergillus niger] GAQ41715.1	18459	60250	1349	650	277	154	6793	17959	1	1	0	936.501	935.494	1	935.496	-0.0029	233	240	0	32.76	0.052	S	LVAEYVDK	V					Cmpd 26519, +PASEF(936.5008), 44.2eV, 12.8min, 1/K0=1.2221, #3742, (id=281475048680050)
1	1	ANPEP_SEY	protein sey1 [Aspergillus niger] GAQ41715.1	18459	60250	1349	650	277	154	6796	17820	1	1	0	468.755	935.496	2	935.496	-0.0004	233	240	0	24.89	0.89	S	LVAEYVDK	V					Cmpd 26360, +PASEF(468.7553), 26.7eV, 12.8min, 1/K0=0.7748, #3732-3733, (id=281475048679911)
1	1	ANPEP_SEY	protein sey1 [Aspergillus niger] GAQ41715.1	18459	60250	1349	650	277	154	6832	21984	1	1	0	939.36	938.353	1	938.359	-0.0065	455	462	0	26.01	0.2	N	SWTGGWDM	T					Cmpd 31779, +PASEF(939.3601), 46.8eV, 14.1min, 1/K0=1.2907, #4184-4189, (id=281475048684075)
1	1	ANPEP_SEY	protein sey1 [Aspergillus niger] GAQ41715.1	18459	60250	1349	650	277	154	6882	4165	1	1	1	472.226	942.438	2	942.445	-0.0069	519	526	0	29.38	0.44	D	YYANEGVK	K					Cmpd 6554, +PASEF(472.2262), 27.8eV, 5.7min, 1/K0=0.8032, #1262-1264, (id=281475048666256)
1	1	ANPEP_SEY	protein sey1 [Aspergillus niger] GAQ41715.1	18459	60250	1349	650	277	154	7041	8045	1	1	0	475.79	949.566	2	949.571	-0.0051	114	121	0	54.99	0.00033	G	AVILIEHR	Y					Cmpd 12400, +PASEF(475.7901), 27.9eV, 8.1min, 1/K0=0.8041, #2123-2125, (id=281475048670136)
1	1	ANPEP_SEY	protein sey1 [Aspergillus niger] GAQ41715.1	18459	60250	1349	650	277	154	7066	14216	1	1	0	953.466	952.459	1	952.465	-0.0065	420	427	0	26.06	0.079	R	LVSASYWQ	R					Cmpd 21768, +PASEF(953.4662), 47.0eV, 11.7min, 1/K0=1.2942, #3344-3346, (id=281475048676307)
1	1	ANPEP_SEY	protein sey1 [Aspergillus niger] GAQ41715.1	18459	60250	1349	650	277	154	7095	6579	1	1	0	478.223	954.431	2	954.441	-0.0094	481	489	0	56.42	0.00092	R	DSGVSSTFR	P					Cmpd 10136, +PASEF(478.2229), 28.5eV, 7.2min, 1/K0=0.8190, #1802, (id=281475048668670)
1	1	ANPEP_SEY	protein sey1 [Aspergillus niger] GAQ41715.1	18459	60250	1349	650	277	154	7096	19331	1	1	0	478.223	954.431	2	954.441	-0.0093	481	489	0	42.09	0.025	R	DSGVSSTFR	P					Cmpd 28301, +PASEF(478.2229), 27.3eV, 13.2min, 1/K0=0.7904, #3887-3889, (id=281475048681422)
1	1	ANPEP_SEY	protein sey1 [Aspergillus niger] GAQ41715.1	18459	60250	1349	650	277	154	7101	6374	1	1	0	478.223	954.432	2	954.441	-0.009	481	489	0	42.09	0.025	R	DSGVSSTFR	P					Cmpd 9840, +PASEF(478.2231), 27.2eV, 7.1min, 1/K0=0.7873, #1763-1765, (id=281475048668465)
1	1	ANPEP_SEY	protein sey1 [Aspergillus niger] GAQ41715.1	18459	60250	1349	650	277	154	7118	8452	1	1	0	478.224	954.433	2	954.441	-0.0082	481	489	0	30.08	0.36	R	DSGVSSTFR	P					Cmpd 13105, +PASEF(478.2235), 27.4eV, 8.4min, 1/K0=0.7912, #2222, (id=281475048670543)
1	1	ANPEP_SEY	protein sey1 [Aspergillus niger] GAQ41715.1	18459	60250	1349	650	277	154	7124	23811	1	1	0	478.224	954.433	2	954.441	-0.008	481	489	0	30.08	0.36	R	DSGVSSTFR	P					Cmpd 34184, +PASEF(478.2236), 27.4eV, 14.7min, 1/K0=0.7928, #4394-4399, (id=281475048685902)
1	1	ANPEP_SEY	protein sey1 [Aspergillus niger] GAQ41715.1	18459	60250	1349	650	277	154	7130	11225	1	1	0	478.224	954.433	2	954.441	-0.0077	481	489	0	30.08	0.36	R	DSGVSSTFR	P					Cmpd 17405, +PASEF(478.2238), 26.0eV, 10.1min, 1/K0=0.7569, #2792-2797, (id=281475048673316)
1	1	ANPEP_SEY	protein sey1 [Aspergillus niger] GAQ41715.1	18459	60250	1349	650	277	154	7132	7858	1	1	0	478.224	954.433	2	954.441	-0.0076	481	489	0	25	1.1	R	DSGVSSTFR	P					Cmpd 12103, +PASEF(478.2238), 27.3eV, 8.0min, 1/K0=0.7894, #2080, (id=281475048669949)
1	1	ANPEP_SEY	protein sey1 [Aspergillus niger] GAQ41715.1	18459	60250	1349	650	277	154	7135	14173	1	1	0	478.224	954.433	2	954.441	-0.0074	481	489	0	30.08	0.35	R	DSGVSSTFR	P					Cmpd 21711, +PASEF(478.2239), 26.9eV, 11.7min, 1/K0=0.7788, #3338-3342, (id=281475048676264)
1	1	ANPEP_SEY	protein sey1 [Aspergillus niger] GAQ41715.1	18459	60250	1349	650	277	154	7139	15904	1	1	0	478.224	954.433	2	954.441	-0.0072	481	489	0	30.08	0.35	R	DSGVSSTFR	P					Cmpd 23931, +PASEF(478.2240), 27.7eV, 12.3min, 1/K0=0.7984, #3550-3551, (id=281475048677995)
1	1	ANPEP_SEY	protein sey1 [Aspergillus niger] GAQ41715.1	18459	60250	1349	650	277	154	7141	27620	1	1	0	478.224	954.433	2	954.441	-0.0072	481	489	0	42.09	0.022	R	DSGVSSTFR	P					Cmpd 39228, +PASEF(478.2240), 27.1eV, 15.9min, 1/K0=0.7840, #4808-4813, (id=281475048689711)
1	1	ANPEP_SEY	protein sey1 [Aspergillus niger] GAQ41715.1	18459	60250	1349	650	277	154	7142	20183	1	1	0	478.224	954.433	2	954.441	-0.0072	481	489	0	41.9	0.023	R	DSGVSSTFR	P					Cmpd 29418, +PASEF(478.2240), 26.5eV, 13.5min, 1/K0=0.7687, #3986-3991, (id=281475048682274)
1	1	ANPEP_SEY	protein sey1 [Aspergillus niger] GAQ41715.1	18459	60250	1349	650	277	154	7143	6482	1	1	0	478.224	954.433	2	954.441	-0.0072	481	489	0	33.38	0.078	R	DSGVSSTFR	P					Cmpd 10015, +PASEF(478.2240), 25.4eV, 7.2min, 1/K0=0.7410, #1790, (id=281475048668573)
1	1	ANPEP_SEY	protein sey1 [Aspergillus niger] GAQ41715.1	18459	60250	1349	650	277	154	7145	7539	1	1	0	478.224	954.434	2	954.441	-0.0071	481	489	0	22.29	0.37	R	DSGVSSTFR	P					Cmpd 11614, +PASEF(478.2241), 26.2eV, 7.8min, 1/K0=0.7603, #2012-2017, (id=281475048669630)
1	1	ANPEP_SEY	protein sey1 [Aspergillus niger] GAQ41715.1	18459	60250	1349	650	277	154	7146	6484	1	1	0	478.224	954.434	2	954.441	-0.0071	481	489	0	59.04	0.00045	R	DSGVSSTFR	P					Cmpd 10017, +PASEF(478.2241), 27.6eV, 7.2min, 1/K0=0.7976, #1790, (id=281475048668575)
1	1	ANPEP_SEY	protein sey1 [Aspergillus niger] GAQ41715.1	18459	60250	1349	650	277	154	7147	13596	1	1	0	478.224	954.434	2	954.441	-0.007	481	489	0	25.02	1.1	R	DSGVSSTFR	P					Cmpd 20876, +PASEF(478.2241), 26.7eV, 11.4min, 1/K0=0.7733, #3242-3247, (id=281475048675687)
1	1	ANPEP_SEY	protein sey1 [Aspergillus niger] GAQ41715.1	18459	60250	1349	650	277	154	7148	25108	3	1	0	478.224	954.434	2	954.441	-0.007	481	489	0	24.99	1.1	R	DSGVSSTFR	P					Cmpd 35853, +PASEF(478.2241), 27.2eV, 15.1min, 1/K0=0.7866, #4526-4531, (id=281475048687199)
1	1	ANPEP_SEY	protein sey1 [Aspergillus niger] GAQ41715.1	18459	60250	1349	650	277	154	7152	10605	1	1	0	478.224	954.434	2	954.441	-0.0069	481	489	0	30.08	0.35	R	DSGVSSTFR	P					Cmpd 16442, +PASEF(478.2241), 27.0eV, 9.7min, 1/K0=0.7804, #2660-2663, (id=281475048672696)
1	1	ANPEP_SEY	protein sey1 [Aspergillus niger] GAQ41715.1	18459	60250	1349	650	277	154	7154	6913	1	1	0	478.224	954.434	2	954.441	-0.0068	481	489	0	24.72	1.2	R	DSGVSSTFR	P					Cmpd 10609, +PASEF(478.2242), 26.6eV, 7.4min, 1/K0=0.7706, #1862, (id=281475048669004)
1	1	ANPEP_SEY	protein sey1 [Aspergillus niger] GAQ41715.1	18459	60250	1349	650	277	154	7155	11510	1	1	0	478.224	954.434	2	954.441	-0.0068	481	489	0	30.08	0.35	R	DSGVSSTFR	P					Cmpd 17846, +PASEF(478.2242), 27.0eV, 10.3min, 1/K0=0.7818, #2855-2857, (id=281475048673601)
1	1	ANPEP_SEY	protein sey1 [Aspergillus niger] GAQ41715.1	18459	60250	1349	650	277	154	7157	9442	1	1	0	478.224	954.434	2	954.441	-0.0068	481	489	0	30.47	0.2	R	DSGVSSTFR	P					Cmpd 14668, +PASEF(478.2242), 27.1eV, 9.0min, 1/K0=0.7833, #2432-2437, (id=281475048671533)
1	1	ANPEP_SEY	protein sey1 [Aspergillus niger] GAQ41715.1	18459	60250	1349	650	277	154	7160	6391	1	1	0	478.224	954.434	2	954.441	-0.0066	481	489	0	36.33	0.084	R	DSGVSSTFR	P					Cmpd 9869, +PASEF(478.2243), 26.7eV, 7.1min, 1/K0=0.7750, #1766-1768, (id=281475048668482)
1	1	ANPEP_SEY	protein sey1 [Aspergillus niger] GAQ41715.1	18459	60250	1349	650	277	154	7166	6832	1	1	0	478.224	954.434	2	954.441	-0.0065	481	489	0	51.84	0.0024	R	DSGVSSTFR	P					Cmpd 10501, +PASEF(478.2244), 26.1eV, 7.3min, 1/K0=0.7589, #1844-1849, (id=281475048668923)
1	1	ANPEP_SEY	protein sey1 [Aspergillus niger] GAQ41715.1	18459	60250	1349	650	277	154	7168	9853	1	1	0	478.224	954.434	2	954.441	-0.0064	481	489	0	30.08	0.35	R	DSGVSSTFR	P					Cmpd 15276, +PASEF(478.2244), 27.0eV, 9.3min, 1/K0=0.7807, #2510-2513, (id=281475048671944)
1	1	ANPEP_SEY	protein sey1 [Aspergillus niger] GAQ41715.1	18459	60250	1349	650	277	154	7171	19896	1	1	0	478.224	954.434	2	954.441	-0.0062	481	489	0	30.08	0.35	R	DSGVSSTFR	P					Cmpd 29028, +PASEF(478.2245), 26.7eV, 13.4min, 1/K0=0.7749, #3950-3955, (id=281475048681987)
1	1	ANPEP_SEY	protein sey1 [Aspergillus niger] GAQ41715.1	18459	60250	1349	650	277	154	7177	10578	1	1	0	478.225	954.435	2	954.441	-0.006	481	489	0	30.08	0.35	R	DSGVSSTFR	P					Cmpd 16404, +PASEF(478.2246), 26.0eV, 9.7min, 1/K0=0.7564, #2658-2659, (id=281475048672669)
1	1	ANPEP_SEY	protein sey1 [Aspergillus niger] GAQ41715.1	18459	60250	1349	650	277	154	7183	7227	1	1	0	478.225	954.435	2	954.441	-0.0058	481	489	0	36.8	0.075	R	DSGVSSTFR	P					Cmpd 11091, +PASEF(478.2247), 27.4eV, 7.6min, 1/K0=0.7925, #1934, (id=281475048669318)
1	1	ANPEP_SEY	protein sey1 [Aspergillus niger] GAQ41715.1	18459	60250	1349	650	277	154	7188	5649	1	1	0	478.225	954.435	2	954.441	-0.0057	481	489	0	36.73	0.076	R	DSGVSSTFR	P					Cmpd 8743, +PASEF(478.2248), 26.5eV, 6.7min, 1/K0=0.7694, #1622-1625, (id=281475048667740)
1	1	ANPEP_SEY	protein sey1 [Aspergillus niger] GAQ41715.1	18459	60250	1349	650	277	154	7191	6481	1	1	0	478.225	954.435	2	954.441	-0.0056	481	489	0	36.36	0.083	R	DSGVSSTFR	P					Cmpd 10014, +PASEF(478.2248), 25.0eV, 7.2min, 1/K0=0.7289, #1790, (id=281475048668572)
1	1	ANPEP_SEY	protein sey1 [Aspergillus niger] GAQ41715.1	18459	60250	1349	650	277	154	7199	11270	1	1	0	478.225	954.435	2	954.441	-0.0053	481	489	0	30.08	0.4	R	DSGVSSTFR	P					Cmpd 17481, +PASEF(478.2249), 27.5eV, 10.1min, 1/K0=0.7948, #2804-2807, (id=281475048673361)
1	1	ANPEP_SEY	protein sey1 [Aspergillus niger] GAQ41715.1	18459	60250	1349	650	277	154	7204	29245	1	1	0	478.225	954.436	2	954.441	-0.0051	481	489	0	30.08	0.4	R	DSGVSSTFR	P					Cmpd 41552, +PASEF(478.2250), 26.9eV, 16.5min, 1/K0=0.7789, #5024-5029, (id=281475048691336)
1	1	ANPEP_SEY	protein sey1 [Aspergillus niger] GAQ41715.1	18459	60250	1349	650	277	154	7207	6737	1	1	0	478.225	954.436	2	954.441	-0.0051	481	489	0	62.93	0.00021	R	DSGVSSTFR	P					Cmpd 10337, +PASEF(478.2251), 28.3eV, 7.3min, 1/K0=0.8153, #1820-1822, (id=281475048668828)
1	1	ANPEP_SEY	protein sey1 [Aspergillus niger] GAQ41715.1	18459	60250	1349	650	277	154	7209	10186	1	1	0	478.225	954.436	2	954.441	-0.005	481	489	0	30.08	0.4	R	DSGVSSTFR	P					Cmpd 15857, +PASEF(478.2251), 27.6eV, 9.5min, 1/K0=0.7961, #2600-2603, (id=281475048672277)
1	1	ANPEP_SEY	protein sey1 [Aspergillus niger] GAQ41715.1	18459	60250	1349	650	277	154	7210	15106	1	1	0	478.225	954.436	2	954.441	-0.005	481	489	0	30.08	0.4	R	DSGVSSTFR	P					Cmpd 22948, +PASEF(478.2251), 26.4eV, 12.0min, 1/K0=0.7653, #3464-3469, (id=281475048677197)
1	1	ANPEP_SEY	protein sey1 [Aspergillus niger] GAQ41715.1	18459	60250	1349	650	277	154	7211	11332	1	1	0	478.225	954.436	2	954.441	-0.0049	481	489	0	30.08	0.4	R	DSGVSSTFR	P					Cmpd 17568, +PASEF(478.2252), 26.7eV, 10.1min, 1/K0=0.7739, #2816-2820, (id=281475048673423)
1	1	ANPEP_SEY	protein sey1 [Aspergillus niger] GAQ41715.1	18459	60250	1349	650	277	154	7215	5630	1	1	0	478.225	954.436	2	954.441	-0.0047	481	489	0	32.92	0.21	R	DSGVSSTFR	P					Cmpd 8710, +PASEF(478.2253), 27.3eV, 6.7min, 1/K0=0.7888, #1616-1619, (id=281475048667721)
1	1	ANPEP_SEY	protein sey1 [Aspergillus niger] GAQ41715.1	18459	60250	1349	650	277	154	7216	23597	1	1	0	478.225	954.436	2	954.441	-0.0047	481	489	0	30.08	0.4	R	DSGVSSTFR	P					Cmpd 33907, +PASEF(478.2253), 27.3eV, 14.6min, 1/K0=0.7899, #4370-4375, (id=281475048685688)
1	1	ANPEP_SEY	protein sey1 [Aspergillus niger] GAQ41715.1	18459	60250	1349	650	277	154	7222	6398	1	1	0	478.225	954.436	2	954.441	-0.0044	481	489	0	22.08	2.5	R	DSGVSSTFR	P					Cmpd 9879, +PASEF(478.2254), 26.5eV, 7.1min, 1/K0=0.7688, #1769-1770, (id=281475048668489)
1	1	ANPEP_SEY	protein sey1 [Aspergillus niger] GAQ41715.1	18459	60250	1349	650	277	154	7224	19477	1	1	0	478.226	954.436	2	954.441	-0.0043	481	489	0	30.08	0.4	R	DSGVSSTFR	P					Cmpd 28495, +PASEF(478.2255), 27.4eV, 13.3min, 1/K0=0.7909, #3902-3907, (id=281475048681568)
1	1	ANPEP_SEY	protein sey1 [Aspergillus niger] GAQ41715.1	18459	60250	1349	650	277	154	7227	13667	1	1	0	478.226	954.437	2	954.441	-0.0042	481	489	0	33.28	0.1	R	DSGVSSTFR	P					Cmpd 20971, +PASEF(478.2255), 27.4eV, 11.4min, 1/K0=0.7912, #3254-3258, (id=281475048675758)
1	1	ANPEP_SEY	protein sey1 [Aspergillus niger] GAQ41715.1	18459	60250	1349	650	277	154	7236	9274	1	1	0	478.226	954.437	2	954.441	-0.004	481	489	0	36.46	0.04	R	DSGVSSTFR	P					Cmpd 14391, +PASEF(478.2256), 28.3eV, 8.9min, 1/K0=0.8141, #2398, (id=281475048671365)
1	1	ANPEP_SEY	protein sey1 [Aspergillus niger] GAQ41715.1	18459	60250	1349	650	277	154	7237	6436	1	1	0	478.226	954.437	2	954.441	-0.0039	481	489	0	49.11	0.0033	R	DSGVSSTFR	P					Cmpd 9946, +PASEF(478.2257), 27.5eV, 7.1min, 1/K0=0.7934, #1778, (id=281475048668527)
1	1	ANPEP_SEY	protein sey1 [Aspergillus niger] GAQ41715.1	18459	60250	1349	650	277	154	7241	21275	1	1	0	478.226	954.437	2	954.441	-0.0036	481	489	0	28.33	0.57	R	DSGVSSTFR	P					Cmpd 30830, +PASEF(478.2258), 27.2eV, 13.9min, 1/K0=0.7861, #4106-4110, (id=281475048683366)
1	1	ANPEP_SEY	protein sey1 [Aspergillus niger] GAQ41715.1	18459	60250	1349	650	277	154	7247	22564	1	1	0	478.226	954.437	2	954.441	-0.0035	481	489	0	30.08	0.38	R	DSGVSSTFR	P					Cmpd 32542, +PASEF(478.2259), 26.8eV, 14.3min, 1/K0=0.7766, #4256-4261, (id=281475048684655)
1	1	ANPEP_SEY	protein sey1 [Aspergillus niger] GAQ41715.1	18459	60250	1349	650	277	154	7248	6730	1	1	0	478.226	954.437	2	954.441	-0.0035	481	489	0	59.35	0.00039	R	DSGVSSTFR	P					Cmpd 10328, +PASEF(478.2259), 26.7eV, 7.3min, 1/K0=0.7741, #1820, (id=281475048668821)
1	1	ANPEP_SEY	protein sey1 [Aspergillus niger] GAQ41715.1	18459	60250	1349	650	277	154	7250	11999	1	1	0	478.226	954.437	2	954.441	-0.0034	481	489	0	30.08	0.38	R	DSGVSSTFR	P					Cmpd 18540, +PASEF(478.2259), 27.5eV, 10.5min, 1/K0=0.7935, #2951-2953, (id=281475048674090)
1	1	ANPEP_SEY	protein sey1 [Aspergillus niger] GAQ41715.1	18459	60250	1349	650	277	154	7254	14687	1	1	0	478.226	954.437	2	954.441	-0.0032	481	489	0	30.08	0.38	R	DSGVSSTFR	P					Cmpd 22394, +PASEF(478.2260), 27.3eV, 11.8min, 1/K0=0.7898, #3404-3407, (id=281475048676778)
1	1	ANPEP_SEY	protein sey1 [Aspergillus niger] GAQ41715.1	18459	60250	1349	650	277	154	7255	12529	1	1	0	478.226	954.438	2	954.441	-0.0032	481	489	0	42.09	0.024	R	DSGVSSTFR	P					Cmpd 19330, +PASEF(478.2260), 26.8eV, 10.8min, 1/K0=0.7766, #3050-3055, (id=281475048674620)
1	1	ANPEP_SEY	protein sey1 [Aspergillus niger] GAQ41715.1	18459	60250	1349	650	277	154	7258	22211	1	1	0	478.226	954.438	2	954.441	-0.0031	481	489	0	30.08	0.38	R	DSGVSSTFR	P					Cmpd 32101, +PASEF(478.2260), 27.4eV, 14.2min, 1/K0=0.7916, #4214-4219, (id=281475048684302)
1	1	ANPEP_SEY	protein sey1 [Aspergillus niger] GAQ41715.1	18459	60250	1349	650	277	154	7266	22658	1	1	0	478.226	954.438	2	954.441	-0.0028	481	489	0	30.08	0.38	R	DSGVSSTFR	P					Cmpd 32675, +PASEF(478.2262), 26.7eV, 14.3min, 1/K0=0.7746, #4268-4273, (id=281475048684749)
1	1	ANPEP_SEY	protein sey1 [Aspergillus niger] GAQ41715.1	18459	60250	1349	650	277	154	7267	11331	1	1	0	478.226	954.438	2	954.441	-0.0028	481	489	0	30.08	0.38	R	DSGVSSTFR	P					Cmpd 17567, +PASEF(478.2262), 26.2eV, 10.1min, 1/K0=0.7601, #2816-2820, (id=281475048673422)
1	1	ANPEP_SEY	protein sey1 [Aspergillus niger] GAQ41715.1	18459	60250	1349	650	277	154	7268	23872	1	1	0	478.226	954.438	2	954.441	-0.0027	481	489	0	30.08	0.38	R	DSGVSSTFR	P					Cmpd 34250, +PASEF(478.2263), 26.7eV, 14.7min, 1/K0=0.7741, #4400-4405, (id=281475048685963)
1	1	ANPEP_SEY	protein sey1 [Aspergillus niger] GAQ41715.1	18459	60250	1349	650	277	154	7269	15067	1	1	0	478.226	954.438	2	954.441	-0.0027	481	489	0	30.08	0.38	R	DSGVSSTFR	P					Cmpd 22901, +PASEF(478.2263), 26.6eV, 12.0min, 1/K0=0.7717, #3458-3463, (id=281475048677158)
1	1	ANPEP_SEY	protein sey1 [Aspergillus niger] GAQ41715.1	18459	60250	1349	650	277	154	7272	5633	1	1	0	478.226	954.438	2	954.441	-0.0026	481	489	0	36.57	0.085	R	DSGVSSTFR	P					Cmpd 8718, +PASEF(478.2263), 27.0eV, 6.7min, 1/K0=0.7806, #1621, (id=281475048667724)
1	1	ANPEP_SEY	protein sey1 [Aspergillus niger] GAQ41715.1	18459	60250	1349	650	277	154	7274	8982	1	1	0	478.226	954.438	2	954.441	-0.0026	481	489	0	42.09	0.024	R	DSGVSSTFR	P					Cmpd 13967, +PASEF(478.2263), 26.1eV, 8.8min, 1/K0=0.7591, #2342-2346, (id=281475048671073)
1	1	ANPEP_SEY	protein sey1 [Aspergillus niger] GAQ41715.1	18459	60250	1349	650	277	154	7282	26475	1	1	0	478.227	954.439	2	954.441	-0.002	481	489	0	25.31	1.3	R	DSGVSSTFR	P					Cmpd 37702, +PASEF(478.2266), 27.2eV, 15.5min, 1/K0=0.7860, #4682-4687, (id=281475048688566)
1	1	ANPEP_SEY	protein sey1 [Aspergillus niger] GAQ41715.1	18459	60250	1349	650	277	154	7283	9081	1	1	0	478.227	954.439	2	954.441	-0.0019	481	489	0	35.79	0.054	R	DSGVSSTFR	P					Cmpd 14148, +PASEF(478.2267), 26.9eV, 8.9min, 1/K0=0.7781, #2369-2371, (id=281475048671172)
1	1	ANPEP_SEY	protein sey1 [Aspergillus niger] GAQ41715.1	18459	60250	1349	650	277	154	7291	22210	1	1	0	478.227	954.439	2	954.441	-0.0013	481	489	0	30.08	0.34	R	DSGVSSTFR	P					Cmpd 32100, +PASEF(478.2270), 26.8eV, 14.2min, 1/K0=0.7759, #4214-4219, (id=281475048684301)
1	1	ANPEP_SEY	protein sey1 [Aspergillus niger] GAQ41715.1	18459	60250	1349	650	277	154	7297	24595	3	1	0	478.228	954.442	2	954.441	0.0018	481	489	0	25.17	1.1	R	DSGVSSTFR	P					Cmpd 35173, +PASEF(478.2285), 27.1eV, 14.9min, 1/K0=0.7838, #4472-4477, (id=281475048686686)
1	1	ANPEP_SEY	protein sey1 [Aspergillus niger] GAQ41715.1	18459	60250	1349	650	277	154	7300	9772	1	1	0	478.229	954.444	2	954.441	0.0034	481	489	0	21.99	0.16	R	DSGVSSTFR	P					Cmpd 15148, +PASEF(478.2293), 26.2eV, 9.2min, 1/K0=0.7615, #2492-2497, (id=281475048671863)
1	1	ANPEP_SEY	protein sey1 [Aspergillus niger] GAQ41715.1	18459	60250	1349	650	277	154	7302	23666	1	1	0	955.573	954.566	1	954.575	-0.009	111	119	0	31.75	0.11	E	IQGAVILIE	H					Cmpd 33998, +PASEF(955.5732), 47.0eV, 14.7min, 1/K0=1.2944, #4376-4381, (id=281475048685757)
1	1	ANPEP_SEY	protein sey1 [Aspergillus niger] GAQ41715.1	18459	60250	1349	650	277	154	7303	23688	4	1	0	955.579	954.571	1	954.575	-0.0035	111	119	0	35.01	0.034	E	IQGAVILIE	H					Cmpd 34025, +PASEF(955.5787), 47.0eV, 14.7min, 1/K0=1.2944, #4382-4385, (id=281475048685779)
1	1	ANPEP_SEY	protein sey1 [Aspergillus niger] GAQ41715.1	18459	60250	1349	650	277	154	7336	8410	1	1	0	479.743	957.472	2	957.481	-0.0089	150	157	0	31.04	0.071	M	TYFAETVK	L					Cmpd 13024, +PASEF(479.7432), 28.6eV, 8.4min, 1/K0=0.8237, #2210-2213, (id=281475048670501)
1	1	ANPEP_SEY	protein sey1 [Aspergillus niger] GAQ41715.1	18459	60250	1349	650	277	154	7337	8431	1	1	0	479.744	957.474	2	957.481	-0.007	150	157	0	39.13	0.026	M	TYFAETVK	L					Cmpd 13061, +PASEF(479.7441), 28.6eV, 8.4min, 1/K0=0.8218, #2216, (id=281475048670522)
1	1	ANPEP_SEY	protein sey1 [Aspergillus niger] GAQ41715.1	18459	60250	1349	650	277	154	7339	8408	1	1	0	479.745	957.476	2	957.481	-0.0045	150	157	0	35.31	0.053	M	TYFAETVK	L					Cmpd 13020, +PASEF(479.7454), 28.2eV, 8.4min, 1/K0=0.8119, #2210-2212, (id=281475048670499)
1	1	ANPEP_SEY	protein sey1 [Aspergillus niger] GAQ41715.1	18459	60250	1349	650	277	154	7477	14826	1	1	0	484.27	966.525	2	966.529	-0.0038	502	510	0	36.7	0.044	P	VQIIPGGFH	C					Cmpd 22570, +PASEF(484.2697), 27.2eV, 11.9min, 1/K0=0.7857, #3422-3427, (id=281475048676917)
1	1	ANPEP_SEY	protein sey1 [Aspergillus niger] GAQ41715.1	18459	60250	1349	650	277	154	7614	12822	1	1	0	974.382	973.375	1	973.382	-0.0068	122	129	0	33.38	0.032	R	YWGDSSPY	E					Cmpd 19763, +PASEF(974.3822), 46.9eV, 11.0min, 1/K0=1.2937, #3104, (id=281475048674913)
1	1	ANPEP_SEY	protein sey1 [Aspergillus niger] GAQ41715.1	18459	60250	1349	650	277	154	7615	12766	1	1	0	974.383	973.376	1	973.382	-0.0061	122	129	0	48.48	0.0012	R	YWGDSSPY	E					Cmpd 19678, +PASEF(974.3829), 46.9eV, 10.9min, 1/K0=1.2928, #3092-3096, (id=281475048674857)
1	1	ANPEP_SEY	protein sey1 [Aspergillus niger] GAQ41715.1	18459	60250	1349	650	277	154	7714	6206	1	1	1	490.739	979.464	2	979.472	-0.0087	158	165	0	37.3	0.083	K	LQFDNSTR	S					Cmpd 9574, +PASEF(490.7391), 27.2eV, 7.0min, 1/K0=0.7868, #1742, (id=281475048668297)
1	1	ANPEP_SEY	protein sey1 [Aspergillus niger] GAQ41715.1	18459	60250	1349	650	277	154	7716	6297	1	1	1	490.74	979.464	2	979.472	-0.0079	158	165	0	39.14	0.057	K	LQFDNSTR	S					Cmpd 9676, +PASEF(490.7395), 28.1eV, 7.1min, 1/K0=0.8094, #1748, (id=281475048668388)
1	1	ANPEP_SEY	protein sey1 [Aspergillus niger] GAQ41715.1	18459	60250	1349	650	277	154	7717	6654	1	1	1	490.74	979.465	2	979.472	-0.0071	158	165	0	30.08	0.45	K	LQFDNSTR	S					Cmpd 10219, +PASEF(490.7399), 29.2eV, 7.2min, 1/K0=0.8381, #1810, (id=281475048668745)
1	1	ANPEP_SEY	protein sey1 [Aspergillus niger] GAQ41715.1	18459	60250	1349	650	277	154	7718	6207	1	1	1	490.74	979.465	2	979.472	-0.007	158	165	0	40.66	0.04	K	LQFDNSTR	S					Cmpd 9575, +PASEF(490.7399), 28.3eV, 7.0min, 1/K0=0.8150, #1742, (id=281475048668298)
1	1	ANPEP_SEY	protein sey1 [Aspergillus niger] GAQ41715.1	18459	60250	1349	650	277	154	7723	6205	1	1	1	490.741	979.467	2	979.472	-0.0057	158	165	0	25.1	0.079	K	LQFDNSTR	S					Cmpd 9573, +PASEF(490.7406), 25.8eV, 7.0min, 1/K0=0.7513, #1742, (id=281475048668296)
1	1	ANPEP_SEY	protein sey1 [Aspergillus niger] GAQ41715.1	18459	60250	1349	650	277	154	7724	6224	1	1	1	490.741	979.467	2	979.472	-0.0055	158	165	0	42.27	0.032	K	LQFDNSTR	S					Cmpd 9594, +PASEF(490.7407), 28.3eV, 7.0min, 1/K0=0.8141, #1744, (id=281475048668315)
1	1	ANPEP_SEY	protein sey1 [Aspergillus niger] GAQ41715.1	18459	60250	1349	650	277	154	7725	6167	1	1	1	490.741	979.467	2	979.472	-0.0049	158	165	0	39.26	0.061	K	LQFDNSTR	S					Cmpd 9528, +PASEF(490.7410), 27.9eV, 7.0min, 1/K0=0.8048, #1736-1739, (id=281475048668258)
1	1	ANPEP_SEY	protein sey1 [Aspergillus niger] GAQ41715.1	18459	60250	1349	650	277	154	7726	6183	1	1	1	490.741	979.467	2	979.472	-0.0048	158	165	0	43.64	0.022	K	LQFDNSTR	S					Cmpd 9546, +PASEF(490.7410), 27.4eV, 7.0min, 1/K0=0.7918, #1738-1741, (id=281475048668274)
1	1	ANPEP_SEY	protein sey1 [Aspergillus niger] GAQ41715.1	18459	60250	1349	650	277	154	7727	6184	1	1	1	490.741	979.468	2	979.472	-0.004	158	165	0	43.57	0.022	K	LQFDNSTR	S					Cmpd 9547, +PASEF(490.7414), 28.2eV, 7.0min, 1/K0=0.8135, #1740-1741, (id=281475048668275)
1	1	ANPEP_SEY	protein sey1 [Aspergillus niger] GAQ41715.1	18459	60250	1349	650	277	154	7795	16977	1	1	0	983.465	982.457	1	982.458	-0.0009	216	223	0	26.69	0.063	Y	FYPIQQGM	A					Cmpd 25316, +PASEF(983.4646), 47.0eV, 12.6min, 1/K0=1.2947, #3650-3655, (id=281475048679068)
1	1	ANPEP_SEY	protein sey1 [Aspergillus niger] GAQ41715.1	18459	60250	1349	650	277	154	7985	10336	1	1	0	498.744	995.474	2	995.482	-0.0086	421	428	0	49.23	0.0052	L	VSASYWQR	Q					Cmpd 16059, +PASEF(498.7442), 26.9eV, 9.6min, 1/K0=0.7794, #2624, (id=281475048672427)
1	1	ANPEP_SEY	protein sey1 [Aspergillus niger] GAQ41715.1	18459	60250	1349	650	277	154	7986	7846	1	1	0	498.744	995.474	2	995.482	-0.0084	421	428	0	30.08	0.42	L	VSASYWQR	Q					Cmpd 12076, +PASEF(498.7443), 28.1eV, 8.0min, 1/K0=0.8100, #2076-2077, (id=281475048669937)
1	1	ANPEP_SEY	protein sey1 [Aspergillus niger] GAQ41715.1	18459	60250	1349	650	277	154	7987	10337	1	1	0	498.745	995.475	2	995.482	-0.0079	421	428	0	54.65	0.0015	L	VSASYWQR	Q					Cmpd 16060, +PASEF(498.7446), 27.5eV, 9.6min, 1/K0=0.7950, #2624, (id=281475048672428)
1	1	ANPEP_SEY	protein sey1 [Aspergillus niger] GAQ41715.1	18459	60250	1349	650	277	154	7990	7860	1	1	0	498.745	995.475	2	995.482	-0.0071	421	428	0	25.09	1.3	L	VSASYWQR	Q					Cmpd 12106, +PASEF(498.7449), 27.5eV, 8.0min, 1/K0=0.7954, #2078-2081, (id=281475048669951)
1	1	ANPEP_SEY	protein sey1 [Aspergillus niger] GAQ41715.1	18459	60250	1349	650	277	154	7991	10338	1	1	0	498.745	995.475	2	995.482	-0.0071	421	428	0	46.12	0.01	L	VSASYWQR	Q					Cmpd 16061, +PASEF(498.7450), 28.2eV, 9.6min, 1/K0=0.8124, #2624, (id=281475048672429)
1	1	ANPEP_SEY	protein sey1 [Aspergillus niger] GAQ41715.1	18459	60250	1349	650	277	154	7992	7865	1	1	0	498.745	995.476	2	995.482	-0.007	421	428	0	54.99	0.0013	L	VSASYWQR	Q					Cmpd 12116, +PASEF(498.7450), 27.7eV, 8.0min, 1/K0=0.8006, #2082-2083, (id=281475048669956)
1	1	ANPEP_SEY	protein sey1 [Aspergillus niger] GAQ41715.1	18459	60250	1349	650	277	154	7994	7888	1	1	0	498.745	995.476	2	995.482	-0.0065	421	428	0	30.08	0.47	L	VSASYWQR	Q					Cmpd 12150, +PASEF(498.7452), 28.3eV, 8.0min, 1/K0=0.8157, #2084-2086, (id=281475048669979)
1	1	ANPEP_SEY	protein sey1 [Aspergillus niger] GAQ41715.1	18459	60250	1349	650	277	154	7999	7845	1	1	0	498.748	995.481	2	995.482	-0.0009	421	428	0	54.45	0.00096	L	VSASYWQR	Q					Cmpd 12075, +PASEF(498.7480), 27.4eV, 8.0min, 1/K0=0.7908, #2072-2077, (id=281475048669936)
1	1	ANPEP_SEY	protein sey1 [Aspergillus niger] GAQ41715.1	18459	60250	1349	650	277	154	8139	19660	1	1	0	1007.46	1006.45	1	1006.45	-0.001	452	460	0	29	0.13	A	TVNSWTGGW	D					Cmpd 28731, +PASEF(1007.4571), 46.9eV, 13.3min, 1/K0=1.2938, #3920-3925, (id=281475048681751)
1	1	ANPEP_SEY	protein sey1 [Aspergillus niger] GAQ41715.1	18459	60250	1349	650	277	154	8157	13393	1	1	0	504.3	1006.58	2	1006.59	-0.0077	113	121	0	40.66	0.012	Q	GAVILIEHR	Y					Cmpd 20589, +PASEF(504.2996), 28.6eV, 11.3min, 1/K0=0.8227, #3206-3209, (id=281475048675484)
1	1	ANPEP_SEY	protein sey1 [Aspergillus niger] GAQ41715.1	18459	60250	1349	650	277	154	8158	13465	1	1	0	504.3	1006.58	2	1006.59	-0.0076	113	121	0	28.97	0.17	Q	GAVILIEHR	Y					Cmpd 20692, +PASEF(504.2997), 29.3eV, 11.3min, 1/K0=0.8399, #3218-3223, (id=281475048675556)
1	1	ANPEP_SEY	protein sey1 [Aspergillus niger] GAQ41715.1	18459	60250	1349	650	277	154	8159	8586	1	1	0	336.536	1006.59	3	1006.59	-0.0071	113	121	0	29.41	0.15	Q	GAVILIEHR	Y					Cmpd 13318, +PASEF(336.5357), 24.1eV, 8.5min, 1/K0=0.7071, #2252-2254, (id=281475048670677)
1	1	ANPEP_SEY	protein sey1 [Aspergillus niger] GAQ41715.1	18459	60250	1349	650	277	154	8161	13405	1	1	0	504.301	1006.59	2	1006.59	-0.0057	113	121	0	35.58	0.039	Q	GAVILIEHR	Y					Cmpd 20607, +PASEF(504.3006), 29.0eV, 11.3min, 1/K0=0.8332, #3210-3211, (id=281475048675496)
1	1	ANPEP_SEY	protein sey1 [Aspergillus niger] GAQ41715.1	18459	60250	1349	650	277	154	8162	8535	1	1	0	504.301	1006.59	2	1006.59	-0.0056	113	121	0	65.74	3.8e-05	Q	GAVILIEHR	Y					Cmpd 13240, +PASEF(504.3007), 30.0eV, 8.5min, 1/K0=0.8598, #2242, (id=281475048670626)
1	1	ANPEP_SEY	protein sey1 [Aspergillus niger] GAQ41715.1	18459	60250	1349	650	277	154	8164	8560	1	1	0	504.301	1006.59	2	1006.59	-0.0046	113	121	0	80.6	1.2e-06	Q	GAVILIEHR	Y					Cmpd 13279, +PASEF(504.3011), 29.9eV, 8.5min, 1/K0=0.8562, #2246, (id=281475048670651)
1	1	ANPEP_SEY	protein sey1 [Aspergillus niger] GAQ41715.1	18459	60250	1349	650	277	154	8168	13360	1	1	0	504.303	1006.59	2	1006.59	-0.0016	113	121	0	53.01	0.00067	Q	GAVILIEHR	Y					Cmpd 20543, +PASEF(504.3027), 29.3eV, 11.3min, 1/K0=0.8405, #3200-3203, (id=281475048675451)
1	1	ANPEP_SEY	protein sey1 [Aspergillus niger] GAQ41715.1	18459	60250	1349	650	277	154	8335	8086	1	1	1	507.245	1012.47	2	1012.48	-0.0077	490	500	0	23.26	2.1	R	PGGPLASTANE	P					Cmpd 12472, +PASEF(507.2447), 27.7eV, 8.2min, 1/K0=0.7986, #2132-2136, (id=281475048670177)
1	1	ANPEP_SEY	protein sey1 [Aspergillus niger] GAQ41715.1	18459	60250	1349	650	277	154	8423	17774	1	1	0	1023.53	1022.52	1	1022.53	-0.0091	232	240	0	39.17	0.032	V	SLVAEYVDK	V					Cmpd 26303, +PASEF(1023.5265), 40.8eV, 12.8min, 1/K0=1.1365, #3728, (id=281475048679865)
1	1	ANPEP_SEY	protein sey1 [Aspergillus niger] GAQ41715.1	18459	60250	1349	650	277	154	8424	10573	1	1	0	512.267	1022.52	2	1022.53	-0.009	232	240	0	29.41	0.54	V	SLVAEYVDK	V					Cmpd 16398, +PASEF(512.2670), 26.9eV, 9.7min, 1/K0=0.7793, #2657-2658, (id=281475048672664)
1	1	ANPEP_SEY	protein sey1 [Aspergillus niger] GAQ41715.1	18459	60250	1349	650	277	154	8425	17780	1	1	0	512.268	1022.52	2	1022.53	-0.008	232	240	0	47.09	0.0097	V	SLVAEYVDK	V					Cmpd 26311, +PASEF(512.2675), 28.3eV, 12.8min, 1/K0=0.8147, #3730, (id=281475048679871)
1	1	ANPEP_SEY	protein sey1 [Aspergillus niger] GAQ41715.1	18459	60250	1349	650	277	154	8426	17762	1	1	0	512.268	1022.52	2	1022.53	-0.0077	232	240	0	44.74	0.004	V	SLVAEYVDK	V					Cmpd 26290, +PASEF(512.2676), 28.1eV, 12.8min, 1/K0=0.8096, #3728, (id=281475048679853)
1	1	ANPEP_SEY	protein sey1 [Aspergillus niger] GAQ41715.1	18459	60250	1349	650	277	154	8427	17933	1	1	0	512.268	1022.52	2	1022.53	-0.0076	232	240	0	73.58	2.2e-05	V	SLVAEYVDK	V					Cmpd 26491, +PASEF(512.2677), 28.6eV, 12.8min, 1/K0=0.8219, #3740, (id=281475048680024)
1	1	ANPEP_SEY	protein sey1 [Aspergillus niger] GAQ41715.1	18459	60250	1349	650	277	154	8428	17840	1	1	0	512.268	1022.52	2	1022.53	-0.0072	232	240	0	30.05	0.2	V	SLVAEYVDK	V					Cmpd 26389, +PASEF(512.2679), 25.9eV, 12.8min, 1/K0=0.7529, #3734, (id=281475048679931)
1	1	ANPEP_SEY	protein sey1 [Aspergillus niger] GAQ41715.1	18459	60250	1349	650	277	154	8430	17779	1	1	0	512.268	1022.52	2	1022.53	-0.0072	232	240	0	60.08	0.00043	V	SLVAEYVDK	V					Cmpd 26310, +PASEF(512.2679), 27.7eV, 12.8min, 1/K0=0.8002, #3730, (id=281475048679870)
1	1	ANPEP_SEY	protein sey1 [Aspergillus niger] GAQ41715.1	18459	60250	1349	650	277	154	8431	17794	1	1	0	512.268	1022.52	2	1022.53	-0.0071	232	240	0	47.36	0.0025	V	SLVAEYVDK	V					Cmpd 26325, +PASEF(512.2679), 26.5eV, 12.8min, 1/K0=0.7689, #3730-3731, (id=281475048679885)
1	1	ANPEP_SEY	protein sey1 [Aspergillus niger] GAQ41715.1	18459	60250	1349	650	277	154	8433	10559	1	1	0	512.268	1022.52	2	1022.53	-0.0068	232	240	0	24.59	1.5	V	SLVAEYVDK	V					Cmpd 16381, +PASEF(512.2681), 28.0eV, 9.7min, 1/K0=0.8075, #2654, (id=281475048672650)
1	1	ANPEP_SEY	protein sey1 [Aspergillus niger] GAQ41715.1	18459	60250	1349	650	277	154	8434	17932	1	1	0	512.268	1022.52	2	1022.53	-0.0065	232	240	0	47.62	0.0026	V	SLVAEYVDK	V					Cmpd 26489, +PASEF(512.2682), 27.3eV, 12.8min, 1/K0=0.7884, #3740, (id=281475048680023)
1	1	ANPEP_SEY	protein sey1 [Aspergillus niger] GAQ41715.1	18459	60250	1349	650	277	154	8435	17761	1	1	0	512.268	1022.52	2	1022.53	-0.0065	232	240	0	44.41	0.01	V	SLVAEYVDK	V					Cmpd 26289, +PASEF(512.2682), 27.4eV, 12.8min, 1/K0=0.7928, #3728, (id=281475048679852)
1	1	ANPEP_SEY	protein sey1 [Aspergillus niger] GAQ41715.1	18459	60250	1349	650	277	154	8437	18005	1	1	0	512.268	1022.52	2	1022.53	-0.0063	232	240	0	29.41	0.5	V	SLVAEYVDK	V					Cmpd 26573, +PASEF(512.2683), 25.2eV, 12.8min, 1/K0=0.7346, #3746, (id=281475048680096)
1	1	ANPEP_SEY	protein sey1 [Aspergillus niger] GAQ41715.1	18459	60250	1349	650	277	154	8438	10538	1	1	0	512.268	1022.52	2	1022.53	-0.0063	232	240	0	37.92	0.038	V	SLVAEYVDK	V					Cmpd 16348, +PASEF(512.2683), 28.2eV, 9.7min, 1/K0=0.8117, #2650-2652, (id=281475048672629)
1	1	ANPEP_SEY	protein sey1 [Aspergillus niger] GAQ41715.1	18459	60250	1349	650	277	154	8439	17760	1	1	0	512.268	1022.52	2	1022.53	-0.0062	232	240	0	36.12	0.081	V	SLVAEYVDK	V					Cmpd 26288, +PASEF(512.2684), 26.8eV, 12.8min, 1/K0=0.7769, #3728, (id=281475048679851)
1	1	ANPEP_SEY	protein sey1 [Aspergillus niger] GAQ41715.1	18459	60250	1349	650	277	154	8440	17775	1	1	0	1023.53	1022.52	1	1022.53	-0.0058	232	240	0	52.61	0.0017	V	SLVAEYVDK	V					Cmpd 26304, +PASEF(1023.5299), 41.7eV, 12.8min, 1/K0=1.1585, #3728, (id=281475048679866)
1	1	ANPEP_SEY	protein sey1 [Aspergillus niger] GAQ41715.1	18459	60250	1349	650	277	154	8441	17841	1	1	0	512.269	1022.52	2	1022.53	-0.0055	232	240	0	73.6	1.9e-05	V	SLVAEYVDK	V					Cmpd 26391, +PASEF(512.2687), 28.3eV, 12.8min, 1/K0=0.8139, #3734, (id=281475048679932)
1	1	ANPEP_SEY	protein sey1 [Aspergillus niger] GAQ41715.1	18459	60250	1349	650	277	154	8447	18013	1	1	0	1023.53	1022.52	1	1022.53	-0.0041	232	240	0	47.11	0.0014	V	SLVAEYVDK	V					Cmpd 26583, +PASEF(1023.5316), 42.8eV, 12.8min, 1/K0=1.1868, #3746, (id=281475048680104)
1	1	ANPEP_SEY	protein sey1 [Aspergillus niger] GAQ41715.1	18459	60250	1349	650	277	154	8448	17856	1	1	0	512.269	1022.52	2	1022.53	-0.004	232	240	0	44.16	0.0053	V	SLVAEYVDK	V					Cmpd 26406, +PASEF(512.2695), 27.9eV, 12.8min, 1/K0=0.8054, #3736, (id=281475048679947)
1	1	ANPEP_SEY	protein sey1 [Aspergillus niger] GAQ41715.1	18459	60250	1349	650	277	154	8449	17854	1	1	0	1023.53	1022.52	1	1022.53	-0.0038	232	240	0	55.34	0.00022	V	SLVAEYVDK	V					Cmpd 26404, +PASEF(1023.5318), 46.7eV, 12.8min, 1/K0=1.2872, #3734, (id=281475048679945)
1	1	ANPEP_SEY	protein sey1 [Aspergillus niger] GAQ41715.1	18459	60250	1349	650	277	154	8452	17870	1	1	0	1023.53	1022.53	1	1022.53	-0.0028	232	240	0	65.78	2.9e-05	V	SLVAEYVDK	V					Cmpd 26420, +PASEF(1023.5329), 43.9eV, 12.8min, 1/K0=1.2148, #3736, (id=281475048679961)
1	1	ANPEP_SEY	protein sey1 [Aspergillus niger] GAQ41715.1	18459	60250	1349	650	277	154	8453	17872	1	1	0	1023.53	1022.53	1	1022.53	-0.0027	232	240	0	41.92	0.0039	V	SLVAEYVDK	V					Cmpd 26422, +PASEF(1023.5330), 46.2eV, 12.8min, 1/K0=1.2758, #3736, (id=281475048679963)
1	1	ANPEP_SEY	protein sey1 [Aspergillus niger] GAQ41715.1	18459	60250	1349	650	277	154	8455	17851	1	1	0	1023.53	1022.53	1	1022.53	-0.0022	232	240	0	47.74	0.0019	V	SLVAEYVDK	V					Cmpd 26401, +PASEF(1023.5335), 43.6eV, 12.8min, 1/K0=1.2084, #3734, (id=281475048679942)
1	1	ANPEP_SEY	protein sey1 [Aspergillus niger] GAQ41715.1	18459	60250	1349	650	277	154	8456	17852	1	1	0	1023.53	1022.53	1	1022.53	-0.0017	232	240	0	51.14	0.0011	V	SLVAEYVDK	V					Cmpd 26402, +PASEF(1023.5340), 44.1eV, 12.8min, 1/K0=1.2210, #3734, (id=281475048679943)
1	1	ANPEP_SEY	protein sey1 [Aspergillus niger] GAQ41715.1	18459	60250	1349	650	277	154	8849	9341	1	1	0	526.75	1051.49	2	1051.49	-0.0079	481	490	0	40.85	0.043	R	DSGVSSTFRP	G					Cmpd 14491, +PASEF(526.7500), 28.9eV, 9.0min, 1/K0=0.8301, #2408-2411, (id=281475048671432)
1	1	ANPEP_SEY	protein sey1 [Aspergillus niger] GAQ41715.1	18459	60250	1349	650	277	154	8884	18669	1	1	0	528.785	1055.56	2	1055.56	-0.0047	410	419	0	39.67	0.014	A	PEGTSTIVPR	L					Cmpd 27410, +PASEF(528.7855), 29.4eV, 13.0min, 1/K0=0.8434, #3815-3816, (id=281475048680760)
1	1	ANPEP_SEY	protein sey1 [Aspergillus niger] GAQ41715.1	18459	60250	1349	650	277	154	8886	8139	1	1	0	528.793	1055.57	2	1055.56	0.0098	410	419	0	29.41	0.43	A	PEGTSTIVPR	L					Cmpd 12573, +PASEF(528.7927), 29.5eV, 8.2min, 1/K0=0.8464, #2147-2149, (id=281475048670230)
1	1	ANPEP_SEY	protein sey1 [Aspergillus niger] GAQ41715.1	18459	60250	1349	650	277	154	9141	28653	2	1	0	535.255	1068.5	2	1068.5	-0.0072	319	327	0	22.29	1.5	K	ALANYANWF	N					Cmpd 40709, +PASEF(535.2551), 28.9eV, 16.3min, 1/K0=0.8318, #4946, (id=281475048690744)
1	1	ANPEP_SEY	protein sey1 [Aspergillus niger] GAQ41715.1	18459	60250	1349	650	277	154	9142	28678	1	1	0	535.257	1068.5	2	1068.5	-0.0032	319	327	0	27.25	0.051	K	ALANYANWF	N					Cmpd 40745, +PASEF(535.2571), 28.2eV, 16.3min, 1/K0=0.8125, #4949-4951, (id=281475048690769)
1	1	ANPEP_SEY	protein sey1 [Aspergillus niger] GAQ41715.1	18459	60250	1349	650	277	154	9168	19257	1	1	0	536.273	1070.53	2	1070.54	-0.0076	255	264	0	57.67	0.00081	K	ELFGLGAVEH	F					Cmpd 28199, +PASEF(536.2733), 29.9eV, 13.2min, 1/K0=0.8560, #3878, (id=281475048681348)
1	1	ANPEP_SEY	protein sey1 [Aspergillus niger] GAQ41715.1	18459	60250	1349	650	277	154	9170	19209	1	1	0	536.274	1070.53	2	1070.54	-0.0063	255	264	0	44.94	0.0054	K	ELFGLGAVEH	F					Cmpd 28137, +PASEF(536.2740), 30.4eV, 13.2min, 1/K0=0.8688, #3872, (id=281475048681300)
1	1	ANPEP_SEY	protein sey1 [Aspergillus niger] GAQ41715.1	18459	60250	1349	650	277	154	9719	18722	1	1	0	544.727	1087.44	2	1087.45	-0.0096	538	545	0	41.59	0.0037	K	EWVEEYYA	-					Cmpd 27479, +PASEF(544.7274), 30.4eV, 13.0min, 1/K0=0.8696, #3818-3822, (id=281475048680813)
1	1	ANPEP_SEY	protein sey1 [Aspergillus niger] GAQ41715.1	18459	60250	1349	650	277	154	9720	17012	1	1	0	544.728	1087.44	2	1087.45	-0.0088	538	545	0	31.09	0.011	K	EWVEEYYA	-					Cmpd 25365, +PASEF(544.7278), 30.7eV, 12.6min, 1/K0=0.8770, #3656-3661, (id=281475048679103)
1	1	ANPEP_SEY	protein sey1 [Aspergillus niger] GAQ41715.1	18459	60250	1349	650	277	154	9722	17243	1	1	0	544.728	1087.44	2	1087.45	-0.0077	538	545	0	23.71	0.029	K	EWVEEYYA	-					Cmpd 25647, +PASEF(544.7283), 31.7eV, 12.6min, 1/K0=0.9023, #3680, (id=281475048679334)
1	1	ANPEP_SEY	protein sey1 [Aspergillus niger] GAQ41715.1	18459	60250	1349	650	277	154	9723	17387	1	1	0	1088.45	1087.44	1	1087.45	-0.0072	538	545	0	26.85	0.23	K	EWVEEYYA	-					Cmpd 25822, +PASEF(1088.4499), 46.3eV, 12.7min, 1/K0=1.2782, #3692, (id=281475048679478)
1	1	ANPEP_SEY	protein sey1 [Aspergillus niger] GAQ41715.1	18459	60250	1349	650	277	154	9725	17030	1	1	0	544.729	1087.44	2	1087.45	-0.0067	538	545	0	31.24	0.012	K	EWVEEYYA	-					Cmpd 25390, +PASEF(544.7288), 30.7eV, 12.6min, 1/K0=0.8773, #3662, (id=281475048679121)
1	1	ANPEP_SEY	protein sey1 [Aspergillus niger] GAQ41715.1	18459	60250	1349	650	277	154	9729	17086	1	1	0	544.729	1087.44	2	1087.45	-0.0062	538	545	0	38.22	0.0016	K	EWVEEYYA	-					Cmpd 25461, +PASEF(544.7291), 30.8eV, 12.6min, 1/K0=0.8782, #3668, (id=281475048679177)
1	1	ANPEP_SEY	protein sey1 [Aspergillus niger] GAQ41715.1	18459	60250	1349	650	277	154	9730	17085	1	1	0	544.729	1087.44	2	1087.45	-0.0061	538	545	0	24.22	0.026	K	EWVEEYYA	-					Cmpd 25460, +PASEF(544.7291), 30.1eV, 12.6min, 1/K0=0.8608, #3668, (id=281475048679176)
1	1	ANPEP_SEY	protein sey1 [Aspergillus niger] GAQ41715.1	18459	60250	1349	650	277	154	9733	17507	1	1	0	544.729	1087.44	2	1087.45	-0.0057	538	545	0	23.37	0.37	K	EWVEEYYA	-					Cmpd 25980, +PASEF(544.7293), 29.5eV, 12.7min, 1/K0=0.8457, #3704, (id=281475048679598)
1	1	ANPEP_SEY	protein sey1 [Aspergillus niger] GAQ41715.1	18459	60250	1349	650	277	154	9757	23813	1	1	1	545.235	1088.46	2	1088.46	-0.0086	397	404	0	28.2	0.31	F	LCNEPFFY	W	Carbamidomethyl (C)	0.02000000.0			Cmpd 34187, +PASEF(545.2348), 29.7eV, 14.7min, 1/K0=0.8500, #4394-4399, (id=281475048685904)
1	1	ANPEP_SEY	protein sey1 [Aspergillus niger] GAQ41715.1	18459	60250	1349	650	277	154	9760	10924	1	1	0	545.263	1088.51	2	1088.52	-0.0106	149	157	0	53.27	0.0001	D	MTYFAETVK	L					Cmpd 16941, +PASEF(545.2626), 28.9eV, 9.9min, 1/K0=0.8311, #2732-2735, (id=281475048673015)
1	1	ANPEP_SEY	protein sey1 [Aspergillus niger] GAQ41715.1	18459	60250	1349	650	277	154	9764	10922	1	1	0	545.264	1088.51	2	1088.52	-0.0076	149	157	0	40.82	0.037	D	MTYFAETVK	L					Cmpd 16937, +PASEF(545.2641), 29.5eV, 9.9min, 1/K0=0.8462, #2732, (id=281475048673013)
1	1	ANPEP_SEY	protein sey1 [Aspergillus niger] GAQ41715.1	18459	60250	1349	650	277	154	9767	10973	1	1	0	545.265	1088.52	2	1088.52	-0.0052	149	157	0	41.1	0.038	D	MTYFAETVK	L					Cmpd 17022, +PASEF(545.2653), 29.0eV, 9.9min, 1/K0=0.8320, #2744-2746, (id=281475048673064)
1	1	ANPEP_SEY	protein sey1 [Aspergillus niger] GAQ41715.1	18459	60250	1349	650	277	154	9769	10929	1	1	0	545.267	1088.52	2	1088.52	-0.0012	149	157	0	20.2	0.05	D	MTYFAETVK	L					Cmpd 16953, +PASEF(545.2673), 28.6eV, 9.9min, 1/K0=0.8232, #2736-2737, (id=281475048673020)
1	1	ANPEP_SEY	protein sey1 [Aspergillus niger] GAQ41715.1	18459	60250	1349	650	277	154	9966	2545	1	1	0	551.784	1101.55	2	1101.56	-0.0043	52	60	0	27.58	0.79	Q	LLDHHNPEK	G					Cmpd 4301, +PASEF(551.7835), 30.4eV, 4.5min, 1/K0=0.8697, #866-871, (id=281475048664636)
1	1	ANPEP_SEY	protein sey1 [Aspergillus niger] GAQ41715.1	18459	60250	1349	650	277	154	9998	13797	1	1	0	555.24	1108.47	2	1108.48	-0.0101	456	464	0	28.21	0.39	S	WTGGWDMTR	N					Cmpd 21144, +PASEF(555.2403), 28.7eV, 11.5min, 1/K0=0.8265, #3275, (id=281475048675888)
1	1	ANPEP_SEY	protein sey1 [Aspergillus niger] GAQ41715.1	18459	60250	1349	650	277	154	9999	13773	1	1	0	555.241	1108.47	2	1108.48	-0.009	456	464	0	30.86	0.048	S	WTGGWDMTR	N					Cmpd 21118, +PASEF(555.2408), 29.2eV, 11.5min, 1/K0=0.8395, #3272, (id=281475048675864)
1	1	ANPEP_SEY	protein sey1 [Aspergillus niger] GAQ41715.1	18459	60250	1349	650	277	154	10000	13774	1	1	0	555.241	1108.47	2	1108.48	-0.0078	456	464	0	29.46	0.033	S	WTGGWDMTR	N					Cmpd 21119, +PASEF(555.2414), 29.7eV, 11.5min, 1/K0=0.8521, #3272, (id=281475048675865)
1	1	ANPEP_SEY	protein sey1 [Aspergillus niger] GAQ41715.1	18459	60250	1349	650	277	154	10006	8319	2	1	0	555.26	1108.5	2	1108.51	-0.0101	481	491	0	28.83	0.61	R	DSGVSSTFRPG	G					Cmpd 12869, +PASEF(555.2597), 29.3eV, 8.3min, 1/K0=0.8399, #2186-2188, (id=281475048670410)
1	1	ANPEP_SEY	protein sey1 [Aspergillus niger] GAQ41715.1	18459	60250	1349	650	277	154	10023	10504	1	1	0	555.285	1108.56	2	1108.57	-0.0104	420	428	0	54.59	0.0016	R	LVSASYWQR	Q					Cmpd 16286, +PASEF(555.2853), 30.8eV, 9.6min, 1/K0=0.8793, #2642, (id=281475048672595)
1	1	ANPEP_SEY	protein sey1 [Aspergillus niger] GAQ41715.1	18459	60250	1349	650	277	154	10024	10292	1	1	0	555.285	1108.56	2	1108.57	-0.01	420	428	0	29.41	0.054	R	LVSASYWQR	Q					Cmpd 16001, +PASEF(555.2855), 28.0eV, 9.6min, 1/K0=0.8066, #2620, (id=281475048672383)
1	1	ANPEP_SEY	protein sey1 [Aspergillus niger] GAQ41715.1	18459	60250	1349	650	277	154	10027	10287	1	1	0	555.286	1108.56	2	1108.57	-0.0096	420	428	0	54.67	0.0017	R	LVSASYWQR	Q					Cmpd 15994, +PASEF(555.2858), 31.0eV, 9.6min, 1/K0=0.8837, #2618, (id=281475048672378)
1	1	ANPEP_SEY	protein sey1 [Aspergillus niger] GAQ41715.1	18459	60250	1349	650	277	154	10028	10285	1	1	0	555.286	1108.56	2	1108.57	-0.0095	420	428	0	66.28	0.00012	R	LVSASYWQR	Q					Cmpd 15992, +PASEF(555.2858), 28.2eV, 9.6min, 1/K0=0.8135, #2618, (id=281475048672376)
1	1	ANPEP_SEY	protein sey1 [Aspergillus niger] GAQ41715.1	18459	60250	1349	650	277	154	10034	10433	1	1	0	555.286	1108.56	2	1108.57	-0.0091	420	428	0	46.66	0.011	R	LVSASYWQR	Q					Cmpd 16170, +PASEF(555.2860), 31.8eV, 9.6min, 1/K0=0.9059, #2632, (id=281475048672524)
1	1	ANPEP_SEY	protein sey1 [Aspergillus niger] GAQ41715.1	18459	60250	1349	650	277	154	10036	10251	1	1	0	555.286	1108.56	2	1108.57	-0.009	420	428	0	24.63	0.32	R	LVSASYWQR	Q					Cmpd 15945, +PASEF(555.2860), 29.8eV, 9.6min, 1/K0=0.8537, #2612, (id=281475048672342)
1	1	ANPEP_SEY	protein sey1 [Aspergillus niger] GAQ41715.1	18459	60250	1349	650	277	154	10037	10259	1	1	0	555.286	1108.56	2	1108.57	-0.009	420	428	0	31.62	0.079	R	LVSASYWQR	Q					Cmpd 15957, +PASEF(555.2860), 27.8eV, 9.6min, 1/K0=0.8011, #2612-2615, (id=281475048672350)
1	1	ANPEP_SEY	protein sey1 [Aspergillus niger] GAQ41715.1	18459	60250	1349	650	277	154	10042	29118	1	1	0	555.286	1108.56	2	1108.57	-0.0089	420	428	0	29.41	0.57	R	LVSASYWQR	Q					Cmpd 41387, +PASEF(555.2861), 29.1eV, 16.5min, 1/K0=0.8345, #5006-5011, (id=281475048691209)
1	1	ANPEP_SEY	protein sey1 [Aspergillus niger] GAQ41715.1	18459	60250	1349	650	277	154	10045	13111	1	1	0	555.286	1108.56	2	1108.57	-0.0089	420	428	0	66.69	0.00011	R	LVSASYWQR	Q					Cmpd 20162, +PASEF(555.2861), 29.7eV, 11.1min, 1/K0=0.8519, #3152-3154, (id=281475048675202)
1	1	ANPEP_SEY	protein sey1 [Aspergillus niger] GAQ41715.1	18459	60250	1349	650	277	154	10046	10252	1	1	0	555.286	1108.56	2	1108.57	-0.0088	420	428	0	50.25	0.0047	R	LVSASYWQR	Q					Cmpd 15946, +PASEF(555.2861), 30.3eV, 9.6min, 1/K0=0.8667, #2612, (id=281475048672343)
1	1	ANPEP_SEY	protein sey1 [Aspergillus niger] GAQ41715.1	18459	60250	1349	650	277	154	10048	26136	1	1	0	555.286	1108.56	2	1108.57	-0.0087	420	428	0	31.53	0.35	R	LVSASYWQR	Q					Cmpd 37239, +PASEF(555.2862), 30.2eV, 15.4min, 1/K0=0.8630, #4640-4643, (id=281475048688227)
1	1	ANPEP_SEY	protein sey1 [Aspergillus niger] GAQ41715.1	18459	60250	1349	650	277	154	10050	22126	1	1	0	555.286	1108.56	2	1108.57	-0.0086	420	428	0	29.41	0.57	R	LVSASYWQR	Q					Cmpd 31991, +PASEF(555.2863), 30.1eV, 14.2min, 1/K0=0.8622, #4208, (id=281475048684217)
1	1	ANPEP_SEY	protein sey1 [Aspergillus niger] GAQ41715.1	18459	60250	1349	650	277	154	10053	19608	1	1	0	555.286	1108.56	2	1108.57	-0.0085	420	428	0	29.04	0.62	R	LVSASYWQR	Q					Cmpd 28669, +PASEF(555.2863), 30.2eV, 13.3min, 1/K0=0.8649, #3920-3922, (id=281475048681699)
1	1	ANPEP_SEY	protein sey1 [Aspergillus niger] GAQ41715.1	18459	60250	1349	650	277	154	10054	10250	1	1	0	555.286	1108.56	2	1108.57	-0.0085	420	428	0	60.82	0.00041	R	LVSASYWQR	Q					Cmpd 15944, +PASEF(555.2863), 29.1eV, 9.6min, 1/K0=0.8353, #2612, (id=281475048672341)
1	1	ANPEP_SEY	protein sey1 [Aspergillus niger] GAQ41715.1	18459	60250	1349	650	277	154	10055	28533	1	1	0	555.286	1108.56	2	1108.57	-0.0084	420	428	0	29.41	0.57	R	LVSASYWQR	Q					Cmpd 40552, +PASEF(555.2863), 30.0eV, 16.3min, 1/K0=0.8577, #4932-4933, (id=281475048690624)
1	1	ANPEP_SEY	protein sey1 [Aspergillus niger] GAQ41715.1	18459	60250	1349	650	277	154	10057	9955	1	1	0	555.286	1108.56	2	1108.57	-0.0083	420	428	0	40.69	0.042	R	LVSASYWQR	Q					Cmpd 15462, +PASEF(555.2864), 29.5eV, 9.3min, 1/K0=0.8449, #2540, (id=281475048672046)
1	1	ANPEP_SEY	protein sey1 [Aspergillus niger] GAQ41715.1	18459	60250	1349	650	277	154	10060	13315	1	1	0	555.287	1108.56	2	1108.57	-0.0082	420	428	0	23.35	2.3	R	LVSASYWQR	Q					Cmpd 20481, +PASEF(555.2865), 30.2eV, 11.2min, 1/K0=0.8638, #3194, (id=281475048675406)
1	1	ANPEP_SEY	protein sey1 [Aspergillus niger] GAQ41715.1	18459	60250	1349	650	277	154	10061	12513	1	1	0	555.287	1108.56	2	1108.57	-0.008	420	428	0	20.99	3.9	R	LVSASYWQR	Q					Cmpd 19310, +PASEF(555.2865), 30.1eV, 10.8min, 1/K0=0.8608, #3050, (id=281475048674604)
1	1	ANPEP_SEY	protein sey1 [Aspergillus niger] GAQ41715.1	18459	60250	1349	650	277	154	10062	20818	1	1	0	555.287	1108.56	2	1108.57	-0.008	420	428	0	35.78	0.12	R	LVSASYWQR	Q					Cmpd 30273, +PASEF(555.2866), 30.2eV, 13.8min, 1/K0=0.8636, #4064-4066, (id=281475048682909)
1	1	ANPEP_SEY	protein sey1 [Aspergillus niger] GAQ41715.1	18459	60250	1349	650	277	154	10068	23416	1	1	0	555.287	1108.56	2	1108.57	-0.0078	420	428	0	29.41	0.54	R	LVSASYWQR	Q					Cmpd 33659, +PASEF(555.2866), 30.1eV, 14.6min, 1/K0=0.8622, #4354-4355, (id=281475048685507)
1	1	ANPEP_SEY	protein sey1 [Aspergillus niger] GAQ41715.1	18459	60250	1349	650	277	154	10073	11146	1	1	0	555.287	1108.56	2	1108.57	-0.0077	420	428	0	35.48	0.065	R	LVSASYWQR	Q					Cmpd 17269, +PASEF(555.2867), 29.9eV, 10.0min, 1/K0=0.8564, #2776, (id=281475048673237)
1	1	ANPEP_SEY	protein sey1 [Aspergillus niger] GAQ41715.1	18459	60250	1349	650	277	154	10074	11784	1	1	0	555.287	1108.56	2	1108.57	-0.0076	420	428	0	48.15	0.008	R	LVSASYWQR	Q					Cmpd 18226, +PASEF(555.2867), 30.1eV, 10.4min, 1/K0=0.8602, #2908, (id=281475048673875)
1	1	ANPEP_SEY	protein sey1 [Aspergillus niger] GAQ41715.1	18459	60250	1349	650	277	154	10075	11782	1	1	0	555.287	1108.56	2	1108.57	-0.0076	420	428	0	31.84	0.34	R	LVSASYWQR	Q					Cmpd 18224, +PASEF(555.2867), 30.3eV, 10.4min, 1/K0=0.8670, #2906, (id=281475048673873)
1	1	ANPEP_SEY	protein sey1 [Aspergillus niger] GAQ41715.1	18459	60250	1349	650	277	154	10076	10355	1	1	0	555.287	1108.56	2	1108.57	-0.0076	420	428	0	61	0.00034	R	LVSASYWQR	Q					Cmpd 16080, +PASEF(555.2867), 29.6eV, 9.6min, 1/K0=0.8493, #2626, (id=281475048672446)
1	1	ANPEP_SEY	protein sey1 [Aspergillus niger] GAQ41715.1	18459	60250	1349	650	277	154	10079	11769	1	1	0	555.287	1108.56	2	1108.57	-0.0075	420	428	0	30.25	0.12	R	LVSASYWQR	Q					Cmpd 18202, +PASEF(555.2868), 30.0eV, 10.4min, 1/K0=0.8602, #2900-2905, (id=281475048673860)
1	1	ANPEP_SEY	protein sey1 [Aspergillus niger] GAQ41715.1	18459	60250	1349	650	277	154	10080	11140	1	1	0	555.287	1108.56	2	1108.57	-0.0075	420	428	0	60.4	0.00048	R	LVSASYWQR	Q					Cmpd 17260, +PASEF(555.2868), 30.1eV, 10.0min, 1/K0=0.8625, #2774, (id=281475048673231)
1	1	ANPEP_SEY	protein sey1 [Aspergillus niger] GAQ41715.1	18459	60250	1349	650	277	154	10081	11219	1	1	0	555.287	1108.56	2	1108.57	-0.0074	420	428	0	41	0.042	R	LVSASYWQR	Q					Cmpd 17395, +PASEF(555.2868), 29.3eV, 10.1min, 1/K0=0.8398, #2792, (id=281475048673310)
1	1	ANPEP_SEY	protein sey1 [Aspergillus niger] GAQ41715.1	18459	60250	1349	650	277	154	10086	14490	1	1	0	555.287	1108.56	2	1108.57	-0.0072	420	428	0	41.1	0.041	R	LVSASYWQR	Q					Cmpd 22139, +PASEF(555.2869), 30.5eV, 11.8min, 1/K0=0.8727, #3380-3383, (id=281475048676581)
1	1	ANPEP_SEY	protein sey1 [Aspergillus niger] GAQ41715.1	18459	60250	1349	650	277	154	10088	24761	1	1	0	555.287	1108.56	2	1108.57	-0.007	420	428	0	29.41	0.6	R	LVSASYWQR	Q					Cmpd 35417, +PASEF(555.2870), 30.2eV, 15.0min, 1/K0=0.8651, #4496-4499, (id=281475048686852)
1	1	ANPEP_SEY	protein sey1 [Aspergillus niger] GAQ41715.1	18459	60250	1349	650	277	154	10090	10765	1	1	0	555.287	1108.56	2	1108.57	-0.0069	420	428	0	66.42	0.00012	R	LVSASYWQR	Q					Cmpd 16687, +PASEF(555.2871), 29.7eV, 9.8min, 1/K0=0.8525, #2701, (id=281475048672856)
1	1	ANPEP_SEY	protein sey1 [Aspergillus niger] GAQ41715.1	18459	60250	1349	650	277	154	10091	9915	1	1	0	555.287	1108.56	2	1108.57	-0.0068	420	428	0	53.6	0.0023	R	LVSASYWQR	Q					Cmpd 15393, +PASEF(555.2871), 29.9eV, 9.3min, 1/K0=0.8558, #2528, (id=281475048672006)
1	1	ANPEP_SEY	protein sey1 [Aspergillus niger] GAQ41715.1	18459	60250	1349	650	277	154	10095	21622	1	1	0	555.287	1108.56	2	1108.57	-0.0067	420	428	0	24.79	1.7	R	LVSASYWQR	Q					Cmpd 31310, +PASEF(555.2872), 30.3eV, 14.0min, 1/K0=0.8665, #4148-4151, (id=281475048683713)
1	1	ANPEP_SEY	protein sey1 [Aspergillus niger] GAQ41715.1	18459	60250	1349	650	277	154	10097	15242	1	1	0	555.287	1108.56	2	1108.57	-0.0065	420	428	0	29.41	0.59	R	LVSASYWQR	Q					Cmpd 23110, +PASEF(555.2873), 30.2eV, 12.1min, 1/K0=0.8650, #3484, (id=281475048677333)
1	1	ANPEP_SEY	protein sey1 [Aspergillus niger] GAQ41715.1	18459	60250	1349	650	277	154	10100	12316	1	1	0	555.287	1108.56	2	1108.57	-0.0062	420	428	0	41.1	0.04	R	LVSASYWQR	Q					Cmpd 19010, +PASEF(555.2874), 29.2eV, 10.7min, 1/K0=0.8376, #3008-3012, (id=281475048674407)
1	1	ANPEP_SEY	protein sey1 [Aspergillus niger] GAQ41715.1	18459	60250	1349	650	277	154	10101	11065	1	1	0	555.288	1108.56	2	1108.57	-0.0061	420	428	0	43.08	0.004	R	LVSASYWQR	Q					Cmpd 17158, +PASEF(555.2875), 30.4eV, 10.0min, 1/K0=0.8681, #2762, (id=281475048673156)
1	1	ANPEP_SEY	protein sey1 [Aspergillus niger] GAQ41715.1	18459	60250	1349	650	277	154	10104	11355	1	1	0	555.288	1108.56	2	1108.57	-0.0059	420	428	0	35.77	0.14	R	LVSASYWQR	Q					Cmpd 17607, +PASEF(555.2876), 29.4eV, 10.2min, 1/K0=0.8432, #2822, (id=281475048673446)
1	1	ANPEP_SEY	protein sey1 [Aspergillus niger] GAQ41715.1	18459	60250	1349	650	277	154	10106	21700	1	1	0	555.288	1108.56	2	1108.57	-0.0056	420	428	0	29.41	0.59	R	LVSASYWQR	Q					Cmpd 31409, +PASEF(555.2877), 29.5eV, 14.0min, 1/K0=0.8464, #4154-4159, (id=281475048683791)
1	1	ANPEP_SEY	protein sey1 [Aspergillus niger] GAQ41715.1	18459	60250	1349	650	277	154	10107	18446	1	1	0	555.288	1108.56	2	1108.57	-0.0056	420	428	0	53.52	0.0011	R	LVSASYWQR	Q					Cmpd 27121, +PASEF(555.2878), 31.2eV, 13.0min, 1/K0=0.8885, #3796, (id=281475048680537)
1	1	ANPEP_SEY	protein sey1 [Aspergillus niger] GAQ41715.1	18459	60250	1349	650	277	154	10108	12236	1	1	0	555.288	1108.56	2	1108.57	-0.005	420	428	0	47.5	0.0046	R	LVSASYWQR	Q					Cmpd 18898, +PASEF(555.2880), 30.0eV, 10.7min, 1/K0=0.8583, #2996, (id=281475048674327)
1	1	ANPEP_SEY	protein sey1 [Aspergillus niger] GAQ41715.1	18459	60250	1349	650	277	154	10109	10286	1	1	0	555.288	1108.56	2	1108.57	-0.0048	420	428	0	58.02	0.00082	R	LVSASYWQR	Q					Cmpd 15993, +PASEF(555.2881), 29.7eV, 9.6min, 1/K0=0.8504, #2618, (id=281475048672377)
1	1	ANPEP_SEY	protein sey1 [Aspergillus niger] GAQ41715.1	18459	60250	1349	650	277	154	10110	29399	1	1	0	555.288	1108.56	2	1108.57	-0.0047	420	428	0	24.95	1.7	R	LVSASYWQR	Q					Cmpd 41752, +PASEF(555.2882), 30.4eV, 16.6min, 1/K0=0.8693, #5044-5047, (id=281475048691490)
1	1	ANPEP_SEY	protein sey1 [Aspergillus niger] GAQ41715.1	18459	60250	1349	650	277	154	10115	10879	1	1	0	555.288	1108.56	2	1108.57	-0.004	420	428	0	29.98	0.063	R	LVSASYWQR	Q					Cmpd 16870, +PASEF(555.2885), 29.8eV, 9.9min, 1/K0=0.8549, #2720-2725, (id=281475048672970)
1	1	ANPEP_SEY	protein sey1 [Aspergillus niger] GAQ41715.1	18459	60250	1349	650	277	154	10121	11245	1	1	0	555.289	1108.56	2	1108.57	-0.0025	420	428	0	24.51	1.5	R	LVSASYWQR	Q					Cmpd 17440, +PASEF(555.2893), 28.3eV, 10.1min, 1/K0=0.8144, #2798-2801, (id=281475048673336)
1	1	ANPEP_SEY	protein sey1 [Aspergillus niger] GAQ41715.1	18459	60250	1349	650	277	154	10239	18433	1	1	0	559.253	1116.49	2	1116.5	-0.011	166	175	0	39.63	0.013	R	SNAQNAPWVM	V					Cmpd 27107, +PASEF(559.2529), 30.7eV, 13.0min, 1/K0=0.8775, #3794, (id=281475048680524)
1	1	ANPEP_SEY	protein sey1 [Aspergillus niger] GAQ41715.1	18459	60250	1349	650	277	154	10244	30878	1	1	0	559.254	1116.49	2	1116.5	-0.0085	166	175	0	28.83	0.44	R	SNAQNAPWVM	V					Cmpd 43818, +PASEF(559.2541), 28.6eV, 17.1min, 1/K0=0.8231, #5222-5227, (id=281475048692969)
1	1	ANPEP_SEY	protein sey1 [Aspergillus niger] GAQ41715.1	18459	60250	1349	650	277	154	10246	27257	1	1	0	559.254	1116.49	2	1116.5	-0.0081	166	175	0	21.65	0.17	R	SNAQNAPWVM	V					Cmpd 38773, +PASEF(559.2543), 30.0eV, 15.8min, 1/K0=0.8601, #4772-4777, (id=281475048689348)
1	1	ANPEP_SEY	protein sey1 [Aspergillus niger] GAQ41715.1	18459	60250	1349	650	277	154	10250	18315	1	1	0	559.254	1116.49	2	1116.5	-0.0079	166	175	0	45.69	0.0006	R	SNAQNAPWVM	V					Cmpd 26971, +PASEF(559.2544), 28.7eV, 12.9min, 1/K0=0.8259, #3784, (id=281475048680406)
1	1	ANPEP_SEY	protein sey1 [Aspergillus niger] GAQ41715.1	18459	60250	1349	650	277	154	10256	18386	1	1	0	1117.5	1116.49	1	1116.5	-0.0075	166	175	0	32.56	0.021	R	SNAQNAPWVM	V					Cmpd 27050, +PASEF(1117.5020), 43.3eV, 13.0min, 1/K0=1.2007, #3788-3790, (id=281475048680477)
1	1	ANPEP_SEY	protein sey1 [Aspergillus niger] GAQ41715.1	18459	60250	1349	650	277	154	10258	19302	1	1	0	559.255	1116.49	2	1116.5	-0.0073	166	175	0	35.93	0.02	R	SNAQNAPWVM	V					Cmpd 28263, +PASEF(559.2547), 30.1eV, 13.2min, 1/K0=0.8614, #3884, (id=281475048681393)
1	1	ANPEP_SEY	protein sey1 [Aspergillus niger] GAQ41715.1	18459	60250	1349	650	277	154	10259	18397	1	1	0	559.255	1116.49	2	1116.5	-0.0072	166	175	0	40.82	0.01	R	SNAQNAPWVM	V					Cmpd 27061, +PASEF(559.2548), 30.7eV, 13.0min, 1/K0=0.8771, #3792, (id=281475048680488)
1	1	ANPEP_SEY	protein sey1 [Aspergillus niger] GAQ41715.1	18459	60250	1349	650	277	154	10261	18307	1	1	0	559.255	1116.5	2	1116.5	-0.0071	166	175	0	50.48	0.00032	R	SNAQNAPWVM	V					Cmpd 26962, +PASEF(559.2548), 29.0eV, 12.9min, 1/K0=0.8329, #3782, (id=281475048680398)
1	1	ANPEP_SEY	protein sey1 [Aspergillus niger] GAQ41715.1	18459	60250	1349	650	277	154	10263	18791	1	1	0	559.255	1116.5	2	1116.5	-0.007	166	175	0	20.57	0.5	R	SNAQNAPWVM	V					Cmpd 27582, +PASEF(559.2549), 29.4eV, 13.1min, 1/K0=0.8445, #3830, (id=281475048680882)
1	1	ANPEP_SEY	protein sey1 [Aspergillus niger] GAQ41715.1	18459	60250	1349	650	277	154	10266	18267	1	1	0	559.255	1116.5	2	1116.5	-0.0061	166	175	0	52.06	0.00019	R	SNAQNAPWVM	V					Cmpd 26912, +PASEF(559.2553), 30.0eV, 12.9min, 1/K0=0.8596, #3778, (id=281475048680358)
1	1	ANPEP_SEY	protein sey1 [Aspergillus niger] GAQ41715.1	18459	60250	1349	650	277	154	10267	18255	1	1	0	559.255	1116.5	2	1116.5	-0.0059	166	175	0	31.65	0.019	R	SNAQNAPWVM	V					Cmpd 26900, +PASEF(559.2554), 29.8eV, 12.9min, 1/K0=0.8544, #3776, (id=281475048680346)
1	1	ANPEP_SEY	protein sey1 [Aspergillus niger] GAQ41715.1	18459	60250	1349	650	277	154	10268	18365	1	1	0	559.255	1116.5	2	1116.5	-0.0058	166	175	0	33.86	0.017	R	SNAQNAPWVM	V					Cmpd 27028, +PASEF(559.2555), 27.4eV, 13.0min, 1/K0=0.7929, #3788, (id=281475048680456)
1	1	ANPEP_SEY	protein sey1 [Aspergillus niger] GAQ41715.1	18459	60250	1349	650	277	154	10270	18379	1	1	0	559.256	1116.5	2	1116.5	-0.0056	166	175	0	24.88	0.068	R	SNAQNAPWVM	V					Cmpd 27043, +PASEF(559.2556), 27.2eV, 13.0min, 1/K0=0.7875, #3790, (id=281475048680470)
1	1	ANPEP_SEY	protein sey1 [Aspergillus niger] GAQ41715.1	18459	60250	1349	650	277	154	10272	18309	1	1	0	559.256	1116.5	2	1116.5	-0.0055	166	175	0	41.05	0.0084	R	SNAQNAPWVM	V					Cmpd 26964, +PASEF(559.2556), 30.2eV, 12.9min, 1/K0=0.8634, #3782, (id=281475048680400)
1	1	ANPEP_SEY	protein sey1 [Aspergillus niger] GAQ41715.1	18459	60250	1349	650	277	154	10363	17842	1	1	0	561.801	1121.59	2	1121.6	-0.0101	231	240	0	23.65	2	D	VSLVAEYVDK	V					Cmpd 26392, +PASEF(561.8006), 28.8eV, 12.8min, 1/K0=0.8275, #3734, (id=281475048679933)
1	1	ANPEP_SEY	protein sey1 [Aspergillus niger] GAQ41715.1	18459	60250	1349	650	277	154	10364	17843	1	1	0	561.801	1121.59	2	1121.6	-0.0094	231	240	0	64.71	0.00015	D	VSLVAEYVDK	V					Cmpd 26393, +PASEF(561.8010), 29.9eV, 12.8min, 1/K0=0.8567, #3734, (id=281475048679934)
1	1	ANPEP_SEY	protein sey1 [Aspergillus niger] GAQ41715.1	18459	60250	1349	650	277	154	10365	12933	1	1	0	561.801	1121.59	2	1121.6	-0.0089	231	240	0	52.39	0.0025	D	VSLVAEYVDK	V					Cmpd 19911, +PASEF(561.8012), 29.3eV, 11.0min, 1/K0=0.8420, #3122-3126, (id=281475048675024)
1	1	ANPEP_SEY	protein sey1 [Aspergillus niger] GAQ41715.1	18459	60250	1349	650	277	154	10366	12965	1	1	0	561.801	1121.59	2	1121.6	-0.0088	231	240	0	20.2	4.1	D	VSLVAEYVDK	V					Cmpd 19950, +PASEF(561.8013), 28.9eV, 11.0min, 1/K0=0.8316, #3128, (id=281475048675056)
1	1	ANPEP_SEY	protein sey1 [Aspergillus niger] GAQ41715.1	18459	60250	1349	650	277	154	10368	12928	1	1	0	561.802	1121.59	2	1121.6	-0.0076	231	240	0	64.26	0.00016	D	VSLVAEYVDK	V					Cmpd 19906, +PASEF(561.8019), 29.7eV, 11.0min, 1/K0=0.8503, #3124-3125, (id=281475048675019)
1	1	ANPEP_SEY	protein sey1 [Aspergillus niger] GAQ41715.1	18459	60250	1349	650	277	154	10369	12966	1	1	0	561.802	1121.59	2	1121.6	-0.0075	231	240	0	64.58	0.00015	D	VSLVAEYVDK	V					Cmpd 19952, +PASEF(561.8020), 30.0eV, 11.0min, 1/K0=0.8574, #3128, (id=281475048675057)
1	1	ANPEP_SEY	protein sey1 [Aspergillus niger] GAQ41715.1	18459	60250	1349	650	277	154	10370	12971	1	1	0	561.802	1121.59	2	1121.6	-0.0073	231	240	0	59.69	0.00046	D	VSLVAEYVDK	V					Cmpd 19958, +PASEF(561.8021), 29.7eV, 11.0min, 1/K0=0.8517, #3130, (id=281475048675062)
1	1	ANPEP_SEY	protein sey1 [Aspergillus niger] GAQ41715.1	18459	60250	1349	650	277	154	10371	12916	1	1	0	561.803	1121.59	2	1121.6	-0.0064	231	240	0	34.33	0.15	D	VSLVAEYVDK	V					Cmpd 19893, +PASEF(561.8025), 30.0eV, 11.0min, 1/K0=0.8586, #3122, (id=281475048675007)
1	1	ANPEP_SEY	protein sey1 [Aspergillus niger] GAQ41715.1	18459	60250	1349	650	277	154	10372	13015	1	1	0	561.803	1121.59	2	1121.6	-0.0063	231	240	0	48.48	0.001	D	VSLVAEYVDK	V					Cmpd 20019, +PASEF(561.8025), 29.9eV, 11.1min, 1/K0=0.8562, #3134, (id=281475048675106)
1	1	ANPEP_SEY	protein sey1 [Aspergillus niger] GAQ41715.1	18459	60250	1349	650	277	154	10476	5805	1	1	1	565.258	1128.5	2	1128.51	-0.0069	517	526	0	33.98	0.044	M	ADYYANEGVK	K					Cmpd 8959, +PASEF(565.2582), 30.4eV, 6.8min, 1/K0=0.8685, #1654, (id=281475048667896)
1	1	ANPEP_SEY	protein sey1 [Aspergillus niger] GAQ41715.1	18459	60250	1349	650	277	154	10477	5803	1	1	1	565.259	1128.5	2	1128.51	-0.0064	517	526	0	37.06	0.038	M	ADYYANEGVK	K					Cmpd 8957, +PASEF(565.2585), 30.6eV, 6.8min, 1/K0=0.8736, #1652, (id=281475048667894)
1	1	ANPEP_SEY	protein sey1 [Aspergillus niger] GAQ41715.1	18459	60250	1349	650	277	154	10478	5835	1	1	1	565.259	1128.5	2	1128.51	-0.0044	517	526	0	24.35	1.3	M	ADYYANEGVK	K					Cmpd 9004, +PASEF(565.2594), 29.3eV, 6.8min, 1/K0=0.8408, #1658-1660, (id=281475048667926)
1	1	ANPEP_SEY	protein sey1 [Aspergillus niger] GAQ41715.1	18459	60250	1349	650	277	154	10485	13627	1	1	0	565.328	1128.64	2	1128.65	-0.0081	412	422	0	30.68	0.29	E	GTSTIVPRLVS	A					Cmpd 20916, +PASEF(565.3284), 29.8eV, 11.4min, 1/K0=0.8545, #3248-3251, (id=281475048675718)
1	1	ANPEP_SEY	protein sey1 [Aspergillus niger] GAQ41715.1	18459	60250	1349	650	277	154	10569	4909	1	1	1	567.772	1133.53	2	1133.53	-0.0019	381	391	0	35.98	0.069	Y	TDTSVGNAVDR	Q					Cmpd 7635, +PASEF(567.7720), 29.7eV, 6.1min, 1/K0=0.8523, #1430-1433, (id=281475048667000)
1	1	ANPEP_SEY	protein sey1 [Aspergillus niger] GAQ41715.1	18459	60250	1349	650	277	154	10602	13326	1	1	0	568.327	1134.64	2	1134.65	-0.0106	112	121	0	59.97	0.00021	I	QGAVILIEHR	Y					Cmpd 20497, +PASEF(568.3274), 31.1eV, 11.2min, 1/K0=0.8866, #3196-3198, (id=281475048675417)
1	1	ANPEP_SEY	protein sey1 [Aspergillus niger] GAQ41715.1	18459	60250	1349	650	277	154	10604	13398	1	1	0	568.33	1134.64	2	1134.65	-0.0063	112	121	0	21.31	0.11	I	QGAVILIEHR	Y					Cmpd 20596, +PASEF(568.3296), 30.5eV, 11.3min, 1/K0=0.8712, #3206-3210, (id=281475048675489)
1	1	ANPEP_SEY	protein sey1 [Aspergillus niger] GAQ41715.1	18459	60250	1349	650	277	154	10605	13375	1	1	0	568.33	1134.64	2	1134.65	-0.0063	112	121	0	41.58	0.013	I	QGAVILIEHR	Y					Cmpd 20563, +PASEF(568.3296), 31.0eV, 11.3min, 1/K0=0.8846, #3203-3205, (id=281475048675466)
1	1	ANPEP_SEY	protein sey1 [Aspergillus niger] GAQ41715.1	18459	60250	1349	650	277	154	10606	14429	1	1	0	568.33	1134.65	2	1134.65	-0.0046	112	121	0	24.28	0.15	I	QGAVILIEHR	Y					Cmpd 22050, +PASEF(568.3304), 31.3eV, 11.7min, 1/K0=0.8937, #3371-3373, (id=281475048676520)
1	1	ANPEP_SEY	protein sey1 [Aspergillus niger] GAQ41715.1	18459	60250	1349	650	277	154	10607	13356	1	1	0	568.331	1134.65	2	1134.65	-0.0042	112	121	0	73.08	9.4e-06	I	QGAVILIEHR	Y					Cmpd 20539, +PASEF(568.3306), 31.4eV, 11.3min, 1/K0=0.8953, #3200-3202, (id=281475048675447)
1	1	ANPEP_SEY	protein sey1 [Aspergillus niger] GAQ41715.1	18459	60250	1349	650	277	154	10613	8741	1	1	0	568.755	1135.5	2	1135.5	-0.0084	472	480	0	53.67	0.00018	W	TNGQYDPWR	D					Cmpd 13573, +PASEF(568.7554), 29.5eV, 8.6min, 1/K0=0.8449, #2290-2291, (id=281475048670832)
1	1	ANPEP_SEY	protein sey1 [Aspergillus niger] GAQ41715.1	18459	60250	1349	650	277	154	10792	21425	1	1	0	573.765	1145.51	2	1145.52	-0.0068	215	223	0	43.12	0.0021	Q	YFYPIQQGM	A					Cmpd 31045, +PASEF(573.7646), 30.9eV, 13.9min, 1/K0=0.8828, #4124-4127, (id=281475048683516)
1	1	ANPEP_SEY	protein sey1 [Aspergillus niger] GAQ41715.1	18459	60250	1349	650	277	154	11024	8436	2	1	0	583.771	1165.53	2	1165.54	-0.0085	481	492	0	27.08	0.88	R	DSGVSSTFRPGG	P					Cmpd 13067, +PASEF(583.7712), 29.0eV, 8.4min, 1/K0=0.8338, #2219, (id=281475048670527)
1	1	ANPEP_SEY	protein sey1 [Aspergillus niger] GAQ41715.1	18459	60250	1349	650	277	154	11191	24622	1	1	0	590.771	1179.53	2	1179.54	-0.0098	170	180	0	21.93	0.017	Q	NAPWVMVGGSY	S					Cmpd 35209, +PASEF(590.7715), 31.0eV, 14.9min, 1/K0=0.8855, #4478-4480, (id=281475048686713)
1	1	ANPEP_SEY	protein sey1 [Aspergillus niger] GAQ41715.1	18459	60250	1349	650	277	154	11195	24593	1	1	0	590.774	1179.53	2	1179.54	-0.0038	170	180	0	36.73	0.003	Q	NAPWVMVGGSY	S					Cmpd 35166, +PASEF(590.7745), 30.4eV, 14.9min, 1/K0=0.8683, #4472-4476, (id=281475048686684)
1	1	ANPEP_SEY	protein sey1 [Aspergillus niger] GAQ41715.1	18459	60250	1349	650	277	154	11213	8888	1	1	0	591.817	1181.62	2	1181.63	-0.0098	307	318	0	24.01	0.1	A	VTPGPEGVGLEK	A					Cmpd 13809, +PASEF(591.8170), 29.5eV, 8.7min, 1/K0=0.8462, #2322-2323, (id=281475048670979)
1	1	ANPEP_SEY	protein sey1 [Aspergillus niger] GAQ41715.1	18459	60250	1349	650	277	154	11214	8902	1	1	0	591.819	1181.62	2	1181.63	-0.0067	307	318	0	39.6	0.0076	A	VTPGPEGVGLEK	A					Cmpd 13832, +PASEF(591.8186), 30.4eV, 8.7min, 1/K0=0.8694, #2324, (id=281475048670993)
1	1	ANPEP_SEY	protein sey1 [Aspergillus niger] GAQ41715.1	18459	60250	1349	650	277	154	11234	6150	1	1	1	592.277	1182.54	2	1182.55	-0.0115	158	165	0	36.32	0.076	K	LQFDNSTR	S	HexNAc (N)	0.00001000.0			Cmpd 9508, +PASEF(592.2774), 32.4eV, 7.0min, 1/K0=0.9215, #1736, (id=281475048668241)
1	1	ANPEP_SEY	protein sey1 [Aspergillus niger] GAQ41715.1	18459	60250	1349	650	277	154	11247	6364	1	1	1	592.278	1182.54	2	1182.55	-0.0104	158	165	0	36.41	0.076	K	LQFDNSTR	S	HexNAc (N)	0.00001000.0			Cmpd 9821, +PASEF(592.2779), 31.4eV, 7.1min, 1/K0=0.8961, #1760, (id=281475048668455)
1	1	ANPEP_SEY	protein sey1 [Aspergillus niger] GAQ41715.1	18459	60250	1349	650	277	154	11271	18180	2	1	1	592.279	1182.54	2	1182.55	-0.0086	158	165	0	22.2	0.2	K	LQFDNSTR	S	HexNAc (N)	0.00001000.0			Cmpd 26800, +PASEF(592.2788), 31.0eV, 12.9min, 1/K0=0.8845, #3767-3768, (id=281475048680271)
1	1	ANPEP_SEY	protein sey1 [Aspergillus niger] GAQ41715.1	18459	60250	1349	650	277	154	11276	8594	1	1	1	592.279	1182.54	2	1182.55	-0.0084	158	165	0	20.5	0.37	K	LQFDNSTR	S	HexNAc (N)	0.00001000.0			Cmpd 13326, +PASEF(592.2789), 30.8eV, 8.5min, 1/K0=0.8804, #2252-2255, (id=281475048670685)
1	1	ANPEP_SEY	protein sey1 [Aspergillus niger] GAQ41715.1	18459	60250	1349	650	277	154	11282	10610	1	1	1	592.279	1182.54	2	1182.55	-0.0079	158	165	0	45.84	0.012	K	LQFDNSTR	S	HexNAc (N)	0.00001000.0			Cmpd 16449, +PASEF(592.2792), 31.2eV, 9.7min, 1/K0=0.8902, #2662-2664, (id=281475048672701)
1	1	ANPEP_SEY	protein sey1 [Aspergillus niger] GAQ41715.1	18459	60250	1349	650	277	154	11292	6110	1	1	1	592.28	1182.54	2	1182.55	-0.007	158	165	0	36.49	0.074	K	LQFDNSTR	S	HexNAc (N)	0.00001000.0			Cmpd 9451, +PASEF(592.2796), 31.2eV, 7.0min, 1/K0=0.8905, #1730, (id=281475048668201)
1	1	ANPEP_SEY	protein sey1 [Aspergillus niger] GAQ41715.1	18459	60250	1349	650	277	154	11315	6080	1	1	1	592.28	1182.55	2	1182.55	-0.0053	158	165	0	22.88	0.22	K	LQFDNSTR	S	HexNAc (N)	0.00001000.0			Cmpd 9404, +PASEF(592.2805), 31.0eV, 7.0min, 1/K0=0.8840, #1724, (id=281475048668171)
1	1	ANPEP_SEY	protein sey1 [Aspergillus niger] GAQ41715.1	18459	60250	1349	650	277	154	11330	10575	1	1	1	592.281	1182.55	2	1182.55	-0.0042	158	165	0	22.52	0.33	K	LQFDNSTR	S	HexNAc (N)	0.00001000.0			Cmpd 16400, +PASEF(592.2810), 31.3eV, 9.7min, 1/K0=0.8928, #2657-2658, (id=281475048672666)
1	1	ANPEP_SEY	protein sey1 [Aspergillus niger] GAQ41715.1	18459	60250	1349	650	277	154	11346	8154	1	1	0	592.813	1183.61	2	1183.62	-0.0087	408	419	0	48.56	0.0054	D	GAPEGTSTIVPR	L					Cmpd 12597, +PASEF(592.8128), 30.8eV, 8.2min, 1/K0=0.8789, #2150, (id=281475048670245)
1	1	ANPEP_SEY	protein sey1 [Aspergillus niger] GAQ41715.1	18459	60250	1349	650	277	154	11347	8106	1	1	0	592.813	1183.61	2	1183.62	-0.0086	408	419	0	32.62	0.15	D	GAPEGTSTIVPR	L					Cmpd 12510, +PASEF(592.8129), 30.4eV, 8.2min, 1/K0=0.8680, #2140, (id=281475048670197)
1	1	ANPEP_SEY	protein sey1 [Aspergillus niger] GAQ41715.1	18459	60250	1349	650	277	154	11348	8130	1	1	0	592.813	1183.61	2	1183.62	-0.0084	408	419	0	51.24	0.0019	D	GAPEGTSTIVPR	L					Cmpd 12556, +PASEF(592.8129), 29.4eV, 8.2min, 1/K0=0.8445, #2144-2146, (id=281475048670221)
1	1	ANPEP_SEY	protein sey1 [Aspergillus niger] GAQ41715.1	18459	60250	1349	650	277	154	11349	8107	1	1	0	592.813	1183.61	2	1183.62	-0.0082	408	419	0	58.33	0.00057	D	GAPEGTSTIVPR	L					Cmpd 12511, +PASEF(592.8130), 29.9eV, 8.2min, 1/K0=0.8568, #2138-2141, (id=281475048670198)
1	1	ANPEP_SEY	protein sey1 [Aspergillus niger] GAQ41715.1	18459	60250	1349	650	277	154	11351	8104	1	1	0	592.813	1183.61	2	1183.62	-0.0074	408	419	0	65.74	0.00012	D	GAPEGTSTIVPR	L					Cmpd 12508, +PASEF(592.8134), 30.7eV, 8.2min, 1/K0=0.8762, #2138, (id=281475048670195)
1	1	ANPEP_SEY	protein sey1 [Aspergillus niger] GAQ41715.1	18459	60250	1349	650	277	154	11453	13777	1	1	0	598.755	1195.5	2	1195.51	-0.0117	455	464	0	54.23	0.00039	N	SWTGGWDMTR	N					Cmpd 21122, +PASEF(598.7554), 32.3eV, 11.5min, 1/K0=0.9188, #3272, (id=281475048675868)
1	1	ANPEP_SEY	protein sey1 [Aspergillus niger] GAQ41715.1	18459	60250	1349	650	277	154	11456	30086	1	1	0	598.756	1195.5	2	1195.51	-0.0107	455	464	0	34.99	0.072	N	SWTGGWDMTR	N					Cmpd 42735, +PASEF(598.7560), 30.0eV, 16.8min, 1/K0=0.8577, #5132-5137, (id=281475048692177)
1	1	ANPEP_SEY	protein sey1 [Aspergillus niger] GAQ41715.1	18459	60250	1349	650	277	154	11459	16774	1	1	0	598.756	1195.5	2	1195.51	-0.0104	455	464	0	23.49	0.088	N	SWTGGWDMTR	N					Cmpd 25065, +PASEF(598.7561), 30.6eV, 12.5min, 1/K0=0.8736, #3635-3637, (id=281475048678865)
1	1	ANPEP_SEY	protein sey1 [Aspergillus niger] GAQ41715.1	18459	60250	1349	650	277	154	11461	10826	1	1	0	598.756	1195.5	2	1195.51	-0.01	455	464	0	28.83	0.29	N	SWTGGWDMTR	N					Cmpd 16785, +PASEF(598.7563), 30.9eV, 9.8min, 1/K0=0.8827, #2711-2713, (id=281475048672917)
1	1	ANPEP_SEY	protein sey1 [Aspergillus niger] GAQ41715.1	18459	60250	1349	650	277	154	11462	13669	1	1	0	598.756	1195.5	2	1195.51	-0.0099	455	464	0	50.91	0.00069	N	SWTGGWDMTR	N					Cmpd 20974, +PASEF(598.7563), 29.6eV, 11.4min, 1/K0=0.8485, #3256-3258, (id=281475048675760)
1	1	ANPEP_SEY	protein sey1 [Aspergillus niger] GAQ41715.1	18459	60250	1349	650	277	154	11464	13692	1	1	0	598.757	1195.5	2	1195.51	-0.0093	455	464	0	21.13	0.46	N	SWTGGWDMTR	N					Cmpd 21015, +PASEF(598.7567), 28.8eV, 11.4min, 1/K0=0.8279, #3260, (id=281475048675783)
1	1	ANPEP_SEY	protein sey1 [Aspergillus niger] GAQ41715.1	18459	60250	1349	650	277	154	11468	13733	1	1	0	598.757	1195.5	2	1195.51	-0.0087	455	464	0	51.56	0.0017	N	SWTGGWDMTR	N					Cmpd 21069, +PASEF(598.7570), 31.7eV, 11.4min, 1/K0=0.9019, #3266, (id=281475048675824)
1	1	ANPEP_SEY	protein sey1 [Aspergillus niger] GAQ41715.1	18459	60250	1349	650	277	154	11473	16005	1	1	0	598.757	1195.5	2	1195.51	-0.0081	455	464	0	39.78	0.027	N	SWTGGWDMTR	N					Cmpd 24075, +PASEF(598.7573), 30.9eV, 12.3min, 1/K0=0.8809, #3562, (id=281475048678096)
1	1	ANPEP_SEY	protein sey1 [Aspergillus niger] GAQ41715.1	18459	60250	1349	650	277	154	11475	13869	2	1	0	598.757	1195.5	2	1195.51	-0.008	455	464	0	43.37	0.012	N	SWTGGWDMTR	N					Cmpd 21268, +PASEF(598.7573), 29.7eV, 11.5min, 1/K0=0.8505, #3284, (id=281475048675960)
1	1	ANPEP_SEY	protein sey1 [Aspergillus niger] GAQ41715.1	18459	60250	1349	650	277	154	11476	15280	1	1	0	598.757	1195.5	2	1195.51	-0.008	455	464	0	24.54	0.3	N	SWTGGWDMTR	N					Cmpd 23167, +PASEF(598.7573), 30.4eV, 12.1min, 1/K0=0.8702, #3488-3490, (id=281475048677371)
1	1	ANPEP_SEY	protein sey1 [Aspergillus niger] GAQ41715.1	18459	60250	1349	650	277	154	11480	14763	1	1	0	598.757	1195.5	2	1195.51	-0.0078	455	464	0	35.48	0.069	N	SWTGGWDMTR	N					Cmpd 22493, +PASEF(598.7574), 30.9eV, 11.9min, 1/K0=0.8820, #3416, (id=281475048676854)
1	1	ANPEP_SEY	protein sey1 [Aspergillus niger] GAQ41715.1	18459	60250	1349	650	277	154	11482	20131	2	1	0	598.758	1195.5	2	1195.51	-0.0076	455	464	0	20.97	1.4	N	SWTGGWDMTR	N					Cmpd 29342, +PASEF(598.7575), 30.8eV, 13.5min, 1/K0=0.8784, #3982-3984, (id=281475048682222)
1	1	ANPEP_SEY	protein sey1 [Aspergillus niger] GAQ41715.1	18459	60250	1349	650	277	154	11485	13660	1	1	0	598.758	1195.5	2	1195.51	-0.0073	455	464	0	51.59	0.0017	N	SWTGGWDMTR	N					Cmpd 20963, +PASEF(598.7576), 30.5eV, 11.4min, 1/K0=0.8703, #3256, (id=281475048675751)
1	1	ANPEP_SEY	protein sey1 [Aspergillus niger] GAQ41715.1	18459	60250	1349	650	277	154	11489	13695	1	1	0	598.758	1195.5	2	1195.51	-0.0067	455	464	0	45.36	0.007	N	SWTGGWDMTR	N					Cmpd 21018, +PASEF(598.7579), 30.9eV, 11.4min, 1/K0=0.8828, #3260, (id=281475048675786)
1	1	ANPEP_SEY	protein sey1 [Aspergillus niger] GAQ41715.1	18459	60250	1349	650	277	154	11493	28158	3	1	0	598.758	1195.5	2	1195.51	-0.0062	455	464	0	24.2	0.89	N	SWTGGWDMTR	N					Cmpd 39998, +PASEF(598.7582), 30.6eV, 16.1min, 1/K0=0.8750, #4874-4879, (id=281475048690249)
1	1	ANPEP_SEY	protein sey1 [Aspergillus niger] GAQ41715.1	18459	60250	1349	650	277	154	11494	13654	1	1	0	598.758	1195.5	2	1195.51	-0.0061	455	464	0	43.05	0.0016	N	SWTGGWDMTR	N					Cmpd 20952, +PASEF(598.7582), 30.7eV, 11.4min, 1/K0=0.8770, #3254, (id=281475048675745)
1	1	ANPEP_SEY	protein sey1 [Aspergillus niger] GAQ41715.1	18459	60250	1349	650	277	154	11496	14159	1	1	0	598.758	1195.5	2	1195.51	-0.0061	455	464	0	59.87	0.00026	N	SWTGGWDMTR	N					Cmpd 21694, +PASEF(598.7583), 30.3eV, 11.6min, 1/K0=0.8656, #3338, (id=281475048676250)
1	1	ANPEP_SEY	protein sey1 [Aspergillus niger] GAQ41715.1	18459	60250	1349	650	277	154	11499	13702	1	1	0	598.759	1195.5	2	1195.51	-0.0055	455	464	0	20.92	0.46	N	SWTGGWDMTR	N					Cmpd 21028, +PASEF(598.7586), 28.2eV, 11.4min, 1/K0=0.8119, #3260-3264, (id=281475048675793)
1	1	ANPEP_SEY	protein sey1 [Aspergillus niger] GAQ41715.1	18459	60250	1349	650	277	154	11500	15020	2	1	0	598.759	1195.5	2	1195.51	-0.0054	455	464	0	28.27	0.4	N	SWTGGWDMTR	N					Cmpd 22841, +PASEF(598.7586), 29.7eV, 12.0min, 1/K0=0.8504, #3452-3455, (id=281475048677111)
1	1	ANPEP_SEY	protein sey1 [Aspergillus niger] GAQ41715.1	18459	60250	1349	650	277	154	11501	20140	3	1	0	598.759	1195.5	2	1195.51	-0.0051	455	464	0	23.07	1.4	N	SWTGGWDMTR	N					Cmpd 29358, +PASEF(598.7587), 30.4eV, 13.5min, 1/K0=0.8692, #3980-3985, (id=281475048682231)
1	1	ANPEP_SEY	protein sey1 [Aspergillus niger] GAQ41715.1	18459	60250	1349	650	277	154	11503	24299	1	1	0	598.759	1195.5	2	1195.51	-0.0043	455	464	0	52.39	0.0016	N	SWTGGWDMTR	N					Cmpd 34774, +PASEF(598.7591), 30.8eV, 14.8min, 1/K0=0.8780, #4442-4446, (id=281475048686390)
1	1	ANPEP_SEY	protein sey1 [Aspergillus niger] GAQ41715.1	18459	60250	1349	650	277	154	11505	25798	3	1	0	598.759	1195.5	2	1195.51	-0.0043	455	464	0	24.06	1.1	N	SWTGGWDMTR	N					Cmpd 36766, +PASEF(598.7592), 30.0eV, 15.3min, 1/K0=0.8579, #4598-4603, (id=281475048687889)
1	1	ANPEP_SEY	protein sey1 [Aspergillus niger] GAQ41715.1	18459	60250	1349	650	277	154	11510	22111	1	1	0	598.76	1195.51	2	1195.51	-0.0027	455	464	0	26.36	0.59	N	SWTGGWDMTR	N					Cmpd 31965, +PASEF(598.7600), 30.1eV, 14.2min, 1/K0=0.8619, #4202-4207, (id=281475048684202)
1	1	ANPEP_SEY	protein sey1 [Aspergillus niger] GAQ41715.1	18459	60250	1349	650	277	154	11511	15070	1	1	0	598.761	1195.51	2	1195.51	-0.0015	455	464	0	28.83	0.39	N	SWTGGWDMTR	N					Cmpd 22904, +PASEF(598.7606), 29.0eV, 12.0min, 1/K0=0.8332, #3458-3463, (id=281475048677161)
1	1	ANPEP_SEY	protein sey1 [Aspergillus niger] GAQ41715.1	18459	60250	1349	650	277	154	11512	28318	1	1	0	598.761	1195.51	2	1195.51	-0.0006	455	464	0	28.83	0.4	N	SWTGGWDMTR	N					Cmpd 40246, +PASEF(598.7610), 30.8eV, 16.2min, 1/K0=0.8798, #4898-4903, (id=281475048690409)
1	1	ANPEP_SEY	protein sey1 [Aspergillus niger] GAQ41715.1	18459	60250	1349	650	277	154	11513	30163	1	1	0	598.765	1195.52	2	1195.51	0.0074	455	464	0	28.83	0.42	N	SWTGGWDMTR	N					Cmpd 42829, +PASEF(598.7650), 30.0eV, 16.9min, 1/K0=0.8592, #5138-5143, (id=281475048692254)
1	1	ANPEP_SEY	protein sey1 [Aspergillus niger] GAQ41715.1	18459	60250	1349	650	277	154	11560	14454	2	1	0	600.849	1199.68	2	1199.69	-0.0042	412	423	0	28.32	0.49	E	GTSTIVPRLVSA	S					Cmpd 22080, +PASEF(600.8489), 31.6eV, 11.8min, 1/K0=0.9008, #3374-3376, (id=281475048676545)
1	1	ANPEP_SEY	protein sey1 [Aspergillus niger] GAQ41715.1	18459	60250	1349	650	277	154	11639	14661	1	1	0	602.776	1203.54	2	1203.55	-0.01	148	157	0	22.87	2	L	DMTYFAETVK	L					Cmpd 22350, +PASEF(602.7764), 30.7eV, 11.8min, 1/K0=0.8757, #3400-3402, (id=281475048676752)
1	1	ANPEP_SEY	protein sey1 [Aspergillus niger] GAQ41715.1	18459	60250	1349	650	277	154	11640	14636	1	1	0	602.778	1203.54	2	1203.55	-0.0076	148	157	0	33.8	0.018	L	DMTYFAETVK	L					Cmpd 22322, +PASEF(602.7776), 31.8eV, 11.8min, 1/K0=0.9047, #3398, (id=281475048676727)
1	1	ANPEP_SEY	protein sey1 [Aspergillus niger] GAQ41715.1	18459	60250	1349	650	277	154	11641	14536	1	1	0	602.779	1203.54	2	1203.55	-0.0039	148	157	0	45.69	0.0005	L	DMTYFAETVK	L					Cmpd 22201, +PASEF(602.7794), 31.5eV, 11.8min, 1/K0=0.8984, #3386-3389, (id=281475048676627)
1	1	ANPEP_SEY	protein sey1 [Aspergillus niger] GAQ41715.1	18459	60250	1349	650	277	154	11883	26948	1	1	1	609.806	1217.6	2	1217.61	-0.0104	255	265	0	35.64	0.19	K	ELFGLGAVEHF	D					Cmpd 38367, +PASEF(609.8061), 31.1eV, 15.7min, 1/K0=0.8875, #4736-4740, (id=281475048689039)
1	1	ANPEP_SEY	protein sey1 [Aspergillus niger] GAQ41715.1	18459	60250	1349	650	277	154	12163	16263	1	1	0	615.814	1229.61	2	1229.62	-0.0016	51	60	0	58.58	0.00079	E	QLLDHHNPEK	G					Cmpd 24414, +PASEF(615.8141), 32.1eV, 12.4min, 1/K0=0.9131, #3587-3589, (id=281475048678354)
1	1	ANPEP_SEY	protein sey1 [Aspergillus niger] GAQ41715.1	18459	60250	1349	650	277	154	12255	26857	1	1	0	619.313	1236.61	2	1236.62	-0.0113	230	240	0	33.07	0.065	K	DVSLVAEYVDK	V					Cmpd 38239, +PASEF(619.3135), 31.1eV, 15.7min, 1/K0=0.8882, #4724-4729, (id=281475048688948)
1	1	ANPEP_SEY	protein sey1 [Aspergillus niger] GAQ41715.1	18459	60250	1349	650	277	154	12258	18113	1	1	0	619.314	1236.61	2	1236.62	-0.0108	230	240	0	56.72	0.0013	K	DVSLVAEYVDK	V					Cmpd 26707, +PASEF(619.3138), 33.8eV, 12.9min, 1/K0=0.9579, #3758, (id=281475048680204)
1	1	ANPEP_SEY	protein sey1 [Aspergillus niger] GAQ41715.1	18459	60250	1349	650	277	154	12260	24169	1	1	0	619.314	1236.61	2	1236.62	-0.0107	230	240	0	39.46	0.07	K	DVSLVAEYVDK	V					Cmpd 34624, +PASEF(619.3138), 30.8eV, 14.8min, 1/K0=0.8793, #4432-4435, (id=281475048686260)
1	1	ANPEP_SEY	protein sey1 [Aspergillus niger] GAQ41715.1	18459	60250	1349	650	277	154	12261	18332	1	1	0	619.314	1236.61	2	1236.62	-0.0106	230	240	0	67.04	0.00012	K	DVSLVAEYVDK	V					Cmpd 26989, +PASEF(619.3139), 33.1eV, 12.9min, 1/K0=0.9382, #3785-3786, (id=281475048680423)
1	1	ANPEP_SEY	protein sey1 [Aspergillus niger] GAQ41715.1	18459	60250	1349	650	277	154	12264	21217	1	1	0	619.314	1236.61	2	1236.62	-0.0104	230	240	0	45.55	0.011	K	DVSLVAEYVDK	V					Cmpd 30743, +PASEF(619.3140), 32.5eV, 13.9min, 1/K0=0.9239, #4104, (id=281475048683308)
1	1	ANPEP_SEY	protein sey1 [Aspergillus niger] GAQ41715.1	18459	60250	1349	650	277	154	12268	30533	1	1	0	619.314	1236.61	2	1236.62	-0.01	230	240	0	28.32	0.91	K	DVSLVAEYVDK	V					Cmpd 43343, +PASEF(619.3142), 30.9eV, 17.0min, 1/K0=0.8819, #5186-5189, (id=281475048692624)
1	1	ANPEP_SEY	protein sey1 [Aspergillus niger] GAQ41715.1	18459	60250	1349	650	277	154	12269	17767	1	1	0	619.314	1236.61	2	1236.62	-0.0097	230	240	0	60.23	0.00058	K	DVSLVAEYVDK	V					Cmpd 26296, +PASEF(619.3143), 32.8eV, 12.8min, 1/K0=0.9297, #3728, (id=281475048679858)
1	1	ANPEP_SEY	protein sey1 [Aspergillus niger] GAQ41715.1	18459	60250	1349	650	277	154	12270	18238	1	1	0	619.314	1236.61	2	1236.62	-0.0094	230	240	0	63.06	0.0003	K	DVSLVAEYVDK	V					Cmpd 26878, +PASEF(619.3144), 33.3eV, 12.9min, 1/K0=0.9444, #3773-3775, (id=281475048680329)
1	1	ANPEP_SEY	protein sey1 [Aspergillus niger] GAQ41715.1	18459	60250	1349	650	277	154	12273	18216	1	1	0	619.315	1236.61	2	1236.62	-0.0091	230	240	0	60.07	0.00059	K	DVSLVAEYVDK	V					Cmpd 26848, +PASEF(619.3146), 33.2eV, 12.9min, 1/K0=0.9404, #3770-3772, (id=281475048680307)
1	1	ANPEP_SEY	protein sey1 [Aspergillus niger] GAQ41715.1	18459	60250	1349	650	277	154	12274	18178	1	1	0	619.315	1236.61	2	1236.62	-0.0091	230	240	0	39.46	0.067	K	DVSLVAEYVDK	V					Cmpd 26798, +PASEF(619.3146), 29.9eV, 12.9min, 1/K0=0.8551, #3767-3768, (id=281475048680269)
1	1	ANPEP_SEY	protein sey1 [Aspergillus niger] GAQ41715.1	18459	60250	1349	650	277	154	12276	18214	1	1	0	619.315	1236.61	2	1236.62	-0.009	230	240	0	28.32	0.89	K	DVSLVAEYVDK	V					Cmpd 26845, +PASEF(619.3147), 30.4eV, 12.9min, 1/K0=0.8691, #3770-3772, (id=281475048680305)
1	1	ANPEP_SEY	protein sey1 [Aspergillus niger] GAQ41715.1	18459	60250	1349	650	277	154	12277	22917	1	1	0	619.315	1236.61	2	1236.62	-0.009	230	240	0	50.41	0.0055	K	DVSLVAEYVDK	V					Cmpd 33013, +PASEF(619.3147), 33.0eV, 14.4min, 1/K0=0.9349, #4298, (id=281475048685008)
1	1	ANPEP_SEY	protein sey1 [Aspergillus niger] GAQ41715.1	18459	60250	1349	650	277	154	12279	18094	1	1	0	619.315	1236.61	2	1236.62	-0.0089	230	240	0	57.28	0.0011	K	DVSLVAEYVDK	V					Cmpd 26685, +PASEF(619.3147), 33.0eV, 12.9min, 1/K0=0.9370, #3756-3757, (id=281475048680185)
1	1	ANPEP_SEY	protein sey1 [Aspergillus niger] GAQ41715.1	18459	60250	1349	650	277	154	12281	29789	1	1	0	619.315	1236.62	2	1236.62	-0.0087	230	240	0	25.02	0.2	K	DVSLVAEYVDK	V					Cmpd 42308, +PASEF(619.3148), 32.6eV, 16.7min, 1/K0=0.9249, #5096, (id=281475048691880)
1	1	ANPEP_SEY	protein sey1 [Aspergillus niger] GAQ41715.1	18459	60250	1349	650	277	154	12283	19157	1	1	0	619.315	1236.62	2	1236.62	-0.0086	230	240	0	42.74	0.03	K	DVSLVAEYVDK	V					Cmpd 28062, +PASEF(619.3149), 32.2eV, 13.2min, 1/K0=0.9146, #3866, (id=281475048681248)
1	1	ANPEP_SEY	protein sey1 [Aspergillus niger] GAQ41715.1	18459	60250	1349	650	277	154	12284	17990	1	1	0	619.315	1236.62	2	1236.62	-0.0086	230	240	0	63.9	0.00023	K	DVSLVAEYVDK	V					Cmpd 26555, +PASEF(619.3149), 33.5eV, 12.8min, 1/K0=0.9500, #3743-3745, (id=281475048680081)
1	1	ANPEP_SEY	protein sey1 [Aspergillus niger] GAQ41715.1	18459	60250	1349	650	277	154	12286	17939	1	1	0	619.315	1236.62	2	1236.62	-0.0086	230	240	0	59.93	0.00058	K	DVSLVAEYVDK	V					Cmpd 26497, +PASEF(619.3149), 33.5eV, 12.8min, 1/K0=0.9492, #3740, (id=281475048680030)
1	1	ANPEP_SEY	protein sey1 [Aspergillus niger] GAQ41715.1	18459	60250	1349	650	277	154	12287	15324	1	1	0	619.315	1236.62	2	1236.62	-0.0085	230	240	0	39.46	0.064	K	DVSLVAEYVDK	V					Cmpd 23237, +PASEF(619.3149), 31.7eV, 12.1min, 1/K0=0.9023, #3494-3498, (id=281475048677415)
1	1	ANPEP_SEY	protein sey1 [Aspergillus niger] GAQ41715.1	18459	60250	1349	650	277	154	12289	20359	1	1	0	619.315	1236.62	2	1236.62	-0.0084	230	240	0	39.46	0.053	K	DVSLVAEYVDK	V					Cmpd 29652, +PASEF(619.3150), 32.1eV, 13.6min, 1/K0=0.9118, #4010, (id=281475048682450)
1	1	ANPEP_SEY	protein sey1 [Aspergillus niger] GAQ41715.1	18459	60250	1349	650	277	154	12291	22636	1	1	0	619.315	1236.62	2	1236.62	-0.0082	230	240	0	33.44	0.26	K	DVSLVAEYVDK	V					Cmpd 32643, +PASEF(619.3151), 31.4eV, 14.3min, 1/K0=0.8942, #4268-4270, (id=281475048684727)
1	1	ANPEP_SEY	protein sey1 [Aspergillus niger] GAQ41715.1	18459	60250	1349	650	277	154	12292	29569	1	1	0	619.315	1236.62	2	1236.62	-0.0081	230	240	0	21.71	0.55	K	DVSLVAEYVDK	V					Cmpd 41988, +PASEF(619.3151), 32.5eV, 16.6min, 1/K0=0.9239, #5066, (id=281475048691660)
1	1	ANPEP_SEY	protein sey1 [Aspergillus niger] GAQ41715.1	18459	60250	1349	650	277	154	12294	25433	1	1	0	619.315	1236.62	2	1236.62	-0.0081	230	240	0	33.48	0.25	K	DVSLVAEYVDK	V					Cmpd 36287, +PASEF(619.3151), 31.7eV, 15.2min, 1/K0=0.9029, #4560-4561, (id=281475048687524)
1	1	ANPEP_SEY	protein sey1 [Aspergillus niger] GAQ41715.1	18459	60250	1349	650	277	154	12295	17953	1	1	0	619.315	1236.62	2	1236.62	-0.0081	230	240	0	73.74	2.4e-05	K	DVSLVAEYVDK	V					Cmpd 26513, +PASEF(619.3151), 33.2eV, 12.8min, 1/K0=0.9408, #3742, (id=281475048680044)
1	1	ANPEP_SEY	protein sey1 [Aspergillus niger] GAQ41715.1	18459	60250	1349	650	277	154	12296	24190	1	1	0	619.315	1236.62	2	1236.62	-0.0081	230	240	0	35.13	0.17	K	DVSLVAEYVDK	V					Cmpd 34650, +PASEF(619.3151), 32.7eV, 14.8min, 1/K0=0.9278, #4436, (id=281475048686281)
1	1	ANPEP_SEY	protein sey1 [Aspergillus niger] GAQ41715.1	18459	60250	1349	650	277	154	12297	22188	1	1	0	619.315	1236.62	2	1236.62	-0.0079	230	240	0	28.32	0.8	K	DVSLVAEYVDK	V					Cmpd 32074, +PASEF(619.3152), 32.0eV, 14.2min, 1/K0=0.9108, #4216, (id=281475048684279)
1	1	ANPEP_SEY	protein sey1 [Aspergillus niger] GAQ41715.1	18459	60250	1349	650	277	154	12298	27392	1	1	0	619.315	1236.62	2	1236.62	-0.0079	230	240	0	46.49	0.012	K	DVSLVAEYVDK	V					Cmpd 38951, +PASEF(619.3152), 32.7eV, 15.8min, 1/K0=0.9295, #4790, (id=281475048689483)
1	1	ANPEP_SEY	protein sey1 [Aspergillus niger] GAQ41715.1	18459	60250	1349	650	277	154	12300	17699	1	1	0	619.315	1236.62	2	1236.62	-0.0078	230	240	0	70.81	4.5e-05	K	DVSLVAEYVDK	V					Cmpd 26218, +PASEF(619.3153), 32.9eV, 12.8min, 1/K0=0.9322, #3722, (id=281475048679790)
1	1	ANPEP_SEY	protein sey1 [Aspergillus niger] GAQ41715.1	18459	60250	1349	650	277	154	12304	17710	1	1	0	619.315	1236.62	2	1236.62	-0.0077	230	240	0	57.18	0.0011	K	DVSLVAEYVDK	V					Cmpd 26230, +PASEF(619.3153), 32.6eV, 12.8min, 1/K0=0.9246, #3724, (id=281475048679801)
1	1	ANPEP_SEY	protein sey1 [Aspergillus niger] GAQ41715.1	18459	60250	1349	650	277	154	12305	22604	1	1	0	619.315	1236.62	2	1236.62	-0.0075	230	240	0	40.45	0.053	K	DVSLVAEYVDK	V					Cmpd 32595, +PASEF(619.3154), 31.5eV, 14.3min, 1/K0=0.8984, #4262-4266, (id=281475048684695)
1	1	ANPEP_SEY	protein sey1 [Aspergillus niger] GAQ41715.1	18459	60250	1349	650	277	154	12307	15311	1	1	0	619.315	1236.62	2	1236.62	-0.0075	230	240	0	28.1	0.15	K	DVSLVAEYVDK	V					Cmpd 23219, +PASEF(619.3154), 32.9eV, 12.1min, 1/K0=0.9321, #3494, (id=281475048677402)
1	1	ANPEP_SEY	protein sey1 [Aspergillus niger] GAQ41715.1	18459	60250	1349	650	277	154	12308	25413	1	1	0	619.316	1236.62	2	1236.62	-0.0074	230	240	0	22.27	3.5	K	DVSLVAEYVDK	V					Cmpd 36257, +PASEF(619.3155), 31.9eV, 15.2min, 1/K0=0.9087, #4556-4559, (id=281475048687504)
1	1	ANPEP_SEY	protein sey1 [Aspergillus niger] GAQ41715.1	18459	60250	1349	650	277	154	12309	26173	1	1	0	619.316	1236.62	2	1236.62	-0.0074	230	240	0	20.31	5.5	K	DVSLVAEYVDK	V					Cmpd 37294, +PASEF(619.3155), 32.5eV, 15.4min, 1/K0=0.9226, #4646, (id=281475048688264)
1	1	ANPEP_SEY	protein sey1 [Aspergillus niger] GAQ41715.1	18459	60250	1349	650	277	154	12312	21663	1	1	0	619.316	1236.62	2	1236.62	-0.0072	230	240	0	33.76	0.15	K	DVSLVAEYVDK	V					Cmpd 31364, +PASEF(619.3156), 32.9eV, 14.0min, 1/K0=0.9333, #4154, (id=281475048683754)
1	1	ANPEP_SEY	protein sey1 [Aspergillus niger] GAQ41715.1	18459	60250	1349	650	277	154	12313	25598	1	1	0	619.316	1236.62	2	1236.62	-0.0072	230	240	0	39.46	0.047	K	DVSLVAEYVDK	V					Cmpd 36510, +PASEF(619.3156), 32.7eV, 15.2min, 1/K0=0.9276, #4580, (id=281475048687689)
1	1	ANPEP_SEY	protein sey1 [Aspergillus niger] GAQ41715.1	18459	60250	1349	650	277	154	12314	23566	1	1	0	619.316	1236.62	2	1236.62	-0.0072	230	240	0	28.32	0.86	K	DVSLVAEYVDK	V					Cmpd 33870, +PASEF(619.3156), 32.3eV, 14.6min, 1/K0=0.9181, #4370, (id=281475048685657)
1	1	ANPEP_SEY	protein sey1 [Aspergillus niger] GAQ41715.1	18459	60250	1349	650	277	154	12317	18212	1	1	0	619.316	1236.62	2	1236.62	-0.007	230	240	0	51.33	0.0043	K	DVSLVAEYVDK	V					Cmpd 26843, +PASEF(619.3157), 30.9eV, 12.9min, 1/K0=0.8827, #3770, (id=281475048680303)
1	1	ANPEP_SEY	protein sey1 [Aspergillus niger] GAQ41715.1	18459	60250	1349	650	277	154	12319	17697	1	1	0	619.316	1236.62	2	1236.62	-0.0066	230	240	0	62.32	0.00035	K	DVSLVAEYVDK	V					Cmpd 26216, +PASEF(619.3159), 31.8eV, 12.8min, 1/K0=0.9045, #3722, (id=281475048679788)
1	1	ANPEP_SEY	protein sey1 [Aspergillus niger] GAQ41715.1	18459	60250	1349	650	277	154	12320	16795	1	1	0	619.316	1236.62	2	1236.62	-0.0064	230	240	0	53.4	0.0027	K	DVSLVAEYVDK	V					Cmpd 25095, +PASEF(619.3160), 33.0eV, 12.5min, 1/K0=0.9350, #3638, (id=281475048678886)
1	1	ANPEP_SEY	protein sey1 [Aspergillus niger] GAQ41715.1	18459	60250	1349	650	277	154	12322	17709	1	1	0	619.316	1236.62	2	1236.62	-0.0061	230	240	0	52.47	0.0034	K	DVSLVAEYVDK	V					Cmpd 26229, +PASEF(619.3161), 32.1eV, 12.8min, 1/K0=0.9119, #3724, (id=281475048679800)
1	1	ANPEP_SEY	protein sey1 [Aspergillus niger] GAQ41715.1	18459	60250	1349	650	277	154	12326	20360	1	1	0	619.316	1236.62	2	1236.62	-0.0057	230	240	0	63.28	0.00028	K	DVSLVAEYVDK	V					Cmpd 29653, +PASEF(619.3163), 32.8eV, 13.6min, 1/K0=0.9313, #4010, (id=281475048682451)
1	1	ANPEP_SEY	protein sey1 [Aspergillus niger] GAQ41715.1	18459	60250	1349	650	277	154	12327	26227	1	1	0	619.317	1236.62	2	1236.62	-0.0053	230	240	0	51.33	0.004	K	DVSLVAEYVDK	V					Cmpd 37363, +PASEF(619.3165), 31.8eV, 15.4min, 1/K0=0.9042, #4652-4654, (id=281475048688318)
1	1	ANPEP_SEY	protein sey1 [Aspergillus niger] GAQ41715.1	18459	60250	1349	650	277	154	12330	24943	1	1	0	619.317	1236.62	2	1236.62	-0.0046	230	240	0	33.63	0.24	K	DVSLVAEYVDK	V					Cmpd 35651, +PASEF(619.3169), 33.4eV, 15.1min, 1/K0=0.9450, #4516, (id=281475048687034)
1	1	ANPEP_SEY	protein sey1 [Aspergillus niger] GAQ41715.1	18459	60250	1349	650	277	154	12331	19158	1	1	0	619.317	1236.62	2	1236.62	-0.0042	230	240	0	69.03	6.9e-05	K	DVSLVAEYVDK	V					Cmpd 28063, +PASEF(619.3171), 32.9eV, 13.2min, 1/K0=0.9323, #3866, (id=281475048681249)
1	1	ANPEP_SEY	protein sey1 [Aspergillus niger] GAQ41715.1	18459	60250	1349	650	277	154	12381	20014	1	1	0	621.783	1241.55	2	1241.56	-0.0046	178	189	0	28.36	0.0077	G	GSYSGALTAWTE	S					Cmpd 29193, +PASEF(621.7832), 31.3eV, 13.5min, 1/K0=0.8919, #3968-3970, (id=281475048682105)
1	1	ANPEP_SEY	protein sey1 [Aspergillus niger] GAQ41715.1	18459	60250	1349	650	277	154	12418	20920	1	1	1	623.295	1244.58	2	1244.58	-0.0066	264	274	0	28.32	0.69	E	HFDDFAAVLPN	G					Cmpd 30399, +PASEF(623.2953), 31.8eV, 13.8min, 1/K0=0.9066, #4076-4080, (id=281475048683011)
1	1	ANPEP_SEY	protein sey1 [Aspergillus niger] GAQ41715.1	18459	60250	1349	650	277	154	12443	11529	1	1	0	624.87	1247.72	2	1247.73	-0.01	111	121	0	63.35	6.1e-05	E	IQGAVILIEHR	Y					Cmpd 17875, +PASEF(624.8698), 34.3eV, 10.3min, 1/K0=0.9692, #2858-2861, (id=281475048673620)
1	1	ANPEP_SEY	protein sey1 [Aspergillus niger] GAQ41715.1	18459	60250	1349	650	277	154	12444	14411	1	1	0	624.872	1247.73	2	1247.73	-0.0058	111	121	0	63.78	5.1e-05	E	IQGAVILIEHR	Y					Cmpd 22026, +PASEF(624.8719), 34.5eV, 11.7min, 1/K0=0.9740, #3368-3370, (id=281475048676502)
1	1	ANPEP_SEY	protein sey1 [Aspergillus niger] GAQ41715.1	18459	60250	1349	650	277	154	12445	11533	1	1	0	416.92	1247.74	3	1247.73	0.0034	111	121	0	28.32	0.13	E	IQGAVILIEHR	Y					Cmpd 17879, +PASEF(416.9201), 26.2eV, 10.3min, 1/K0=0.7605, #2858-2862, (id=281475048673624)
1	1	ANPEP_SEY	protein sey1 [Aspergillus niger] GAQ41715.1	18459	60250	1349	650	277	154	12555	9613	1	1	0	627.336	1252.66	2	1252.67	-0.0082	306	318	0	45	0.0043	A	AVTPGPEGVGLEK	A					Cmpd 14923, +PASEF(627.3363), 32.0eV, 9.1min, 1/K0=0.9098, #2468, (id=281475048671704)
1	1	ANPEP_SEY	protein sey1 [Aspergillus niger] GAQ41715.1	18459	60250	1349	650	277	154	12631	7663	1	1	1	630.776	1259.54	2	1259.55	-0.011	516	526	0	45.23	0.0031	Y	MADYYANEGVK	K					Cmpd 11810, +PASEF(630.7764), 30.5eV, 7.9min, 1/K0=0.8731, #2044-2045, (id=281475048669754)
1	1	ANPEP_SEY	protein sey1 [Aspergillus niger] GAQ41715.1	18459	60250	1349	650	277	154	12633	7981	1	1	1	630.777	1259.54	2	1259.55	-0.0102	516	526	0	25.58	0.017	Y	MADYYANEGVK	K					Cmpd 12292, +PASEF(630.7768), 30.9eV, 8.1min, 1/K0=0.8827, #2102-2107, (id=281475048670072)
1	1	ANPEP_SEY	protein sey1 [Aspergillus niger] GAQ41715.1	18459	60250	1349	650	277	154	12634	7657	1	1	1	630.777	1259.54	2	1259.55	-0.0102	516	526	0	54.11	0.00012	Y	MADYYANEGVK	K					Cmpd 11804, +PASEF(630.7768), 31.5eV, 7.9min, 1/K0=0.8979, #2044, (id=281475048669748)
1	1	ANPEP_SEY	protein sey1 [Aspergillus niger] GAQ41715.1	18459	60250	1349	650	277	154	12635	7654	1	1	1	630.777	1259.54	2	1259.55	-0.0101	516	526	0	54.32	0.00017	Y	MADYYANEGVK	K					Cmpd 11800, +PASEF(630.7768), 31.7eV, 7.9min, 1/K0=0.9032, #2042, (id=281475048669745)
1	1	ANPEP_SEY	protein sey1 [Aspergillus niger] GAQ41715.1	18459	60250	1349	650	277	154	12646	7689	1	1	1	630.778	1259.54	2	1259.55	-0.0076	516	526	0	52.31	0.00013	Y	MADYYANEGVK	K					Cmpd 11845, +PASEF(630.7781), 32.6eV, 7.9min, 1/K0=0.9259, #2048, (id=281475048669780)
1	1	ANPEP_SEY	protein sey1 [Aspergillus niger] GAQ41715.1	18459	60250	1349	650	277	154	12648	7729	1	1	1	630.778	1259.54	2	1259.55	-0.0075	516	526	0	54.48	8.2e-05	Y	MADYYANEGVK	K					Cmpd 11891, +PASEF(630.7782), 32.2eV, 7.9min, 1/K0=0.9158, #2054, (id=281475048669820)
1	1	ANPEP_SEY	protein sey1 [Aspergillus niger] GAQ41715.1	18459	60250	1349	650	277	154	12650	7653	1	1	1	630.778	1259.54	2	1259.55	-0.0071	516	526	0	57.21	0.00051	Y	MADYYANEGVK	K					Cmpd 11799, +PASEF(630.7783), 31.0eV, 7.9min, 1/K0=0.8835, #2042, (id=281475048669744)
1	1	ANPEP_SEY	protein sey1 [Aspergillus niger] GAQ41715.1	18459	60250	1349	650	277	154	12651	7838	1	1	1	630.779	1259.54	2	1259.55	-0.0062	516	526	0	59.3	0.00028	Y	MADYYANEGVK	K					Cmpd 12062, +PASEF(630.7788), 31.8eV, 8.0min, 1/K0=0.9041, #2072-2075, (id=281475048669929)
1	1	ANPEP_SEY	protein sey1 [Aspergillus niger] GAQ41715.1	18459	60250	1349	650	277	154	12653	7802	1	1	1	630.78	1259.54	2	1259.55	-0.0047	516	526	0	50.99	0.00028	Y	MADYYANEGVK	K					Cmpd 11990, +PASEF(630.7795), 31.9eV, 8.0min, 1/K0=0.9074, #2060-2065, (id=281475048669893)
1	1	ANPEP_SEY	protein sey1 [Aspergillus niger] GAQ41715.1	18459	60250	1349	650	277	154	12655	7692	1	1	1	630.781	1259.55	2	1259.55	-0.0024	516	526	0	51.23	0.00028	Y	MADYYANEGVK	K					Cmpd 11848, +PASEF(630.7807), 32.1eV, 7.9min, 1/K0=0.9126, #2050, (id=281475048669783)
1	1	ANPEP_SEY	protein sey1 [Aspergillus niger] GAQ41715.1	18459	60250	1349	650	277	154	12657	7777	1	1	1	630.781	1259.55	2	1259.55	-0.0016	516	526	0	75.87	3.5e-06	Y	MADYYANEGVK	K					Cmpd 11956, +PASEF(630.7811), 32.8eV, 8.0min, 1/K0=0.9319, #2060, (id=281475048669868)
1	1	ANPEP_SEY	protein sey1 [Aspergillus niger] GAQ41715.1	18459	60250	1349	650	277	154	12658	7700	1	1	1	630.781	1259.55	2	1259.55	-0.0016	516	526	0	58.06	6.2e-05	Y	MADYYANEGVK	K					Cmpd 11856, +PASEF(630.7811), 32.0eV, 7.9min, 1/K0=0.9092, #2051, (id=281475048669791)
1	1	ANPEP_SEY	protein sey1 [Aspergillus niger] GAQ41715.1	18459	60250	1349	650	277	154	12659	7688	1	1	1	630.781	1259.55	2	1259.55	-0.001	516	526	0	51.19	0.00019	Y	MADYYANEGVK	K					Cmpd 11844, +PASEF(630.7814), 31.9eV, 7.9min, 1/K0=0.9067, #2048, (id=281475048669779)
1	1	ANPEP_SEY	protein sey1 [Aspergillus niger] GAQ41715.1	18459	60250	1349	650	277	154	12695	9614	1	1	0	632.297	1262.58	2	1262.59	-0.0098	481	493	0	45.88	0.0036	R	DSGVSSTFRPGGP	L					Cmpd 14924, +PASEF(632.2970), 30.2eV, 9.1min, 1/K0=0.8644, #2470, (id=281475048671705)
1	1	ANPEP_SEY	protein sey1 [Aspergillus niger] GAQ41715.1	18459	60250	1349	650	277	154	12696	9611	1	1	0	632.297	1262.58	2	1262.59	-0.0098	481	493	0	54.81	0.00048	R	DSGVSSTFRPGGP	L					Cmpd 14921, +PASEF(632.2970), 30.7eV, 9.1min, 1/K0=0.8759, #2468, (id=281475048671702)
1	1	ANPEP_SEY	protein sey1 [Aspergillus niger] GAQ41715.1	18459	60250	1349	650	277	154	12700	9644	1	1	0	632.298	1262.58	2	1262.59	-0.0085	481	493	0	82.29	3.3e-06	R	DSGVSSTFRPGGP	L					Cmpd 14969, +PASEF(632.2976), 30.6eV, 9.2min, 1/K0=0.8739, #2474, (id=281475048671735)
1	1	ANPEP_SEY	protein sey1 [Aspergillus niger] GAQ41715.1	18459	60250	1349	650	277	154	12701	9612	1	1	0	632.298	1262.58	2	1262.59	-0.0084	481	493	0	50.31	0.0018	R	DSGVSSTFRPGGP	L					Cmpd 14922, +PASEF(632.2977), 31.5eV, 9.1min, 1/K0=0.8971, #2468, (id=281475048671703)
1	1	ANPEP_SEY	protein sey1 [Aspergillus niger] GAQ41715.1	18459	60250	1349	650	277	154	12702	9821	2	1	0	632.298	1262.58	2	1262.59	-0.0084	481	493	0	22.29	3.2	R	DSGVSSTFRPGGP	L					Cmpd 15224, +PASEF(632.2977), 31.4eV, 9.2min, 1/K0=0.8953, #2504, (id=281475048671912)
1	1	ANPEP_SEY	protein sey1 [Aspergillus niger] GAQ41715.1	18459	60250	1349	650	277	154	12703	9800	1	1	0	632.298	1262.58	2	1262.59	-0.0082	481	493	0	30.79	0.089	R	DSGVSSTFRPGGP	L					Cmpd 15187, +PASEF(632.2978), 31.7eV, 9.2min, 1/K0=0.9033, #2498-2502, (id=281475048671891)
1	1	ANPEP_SEY	protein sey1 [Aspergillus niger] GAQ41715.1	18459	60250	1349	650	277	154	12706	9725	1	1	0	632.298	1262.58	2	1262.59	-0.0074	481	493	0	42.97	0.018	R	DSGVSSTFRPGGP	L					Cmpd 15086, +PASEF(632.2982), 32.1eV, 9.2min, 1/K0=0.9140, #2486, (id=281475048671816)
1	1	ANPEP_SEY	protein sey1 [Aspergillus niger] GAQ41715.1	18459	60250	1349	650	277	154	12708	9643	1	1	0	632.298	1262.58	2	1262.59	-0.0068	481	493	0	25.56	0.1	R	DSGVSSTFRPGGP	L					Cmpd 14968, +PASEF(632.2985), 29.4eV, 9.2min, 1/K0=0.8432, #2474, (id=281475048671734)
1	1	ANPEP_SEY	protein sey1 [Aspergillus niger] GAQ41715.1	18459	60250	1349	650	277	154	12710	9598	1	1	0	632.299	1262.58	2	1262.59	-0.0055	481	493	0	32.17	0.072	R	DSGVSSTFRPGGP	L					Cmpd 14899, +PASEF(632.2991), 31.2eV, 9.1min, 1/K0=0.8903, #2467, (id=281475048671689)
1	1	ANPEP_SEY	protein sey1 [Aspergillus niger] GAQ41715.1	18459	60250	1349	650	277	154	12712	9682	1	1	0	632.301	1262.59	2	1262.59	-0.0019	481	493	0	63.72	6.6e-05	R	DSGVSSTFRPGGP	L					Cmpd 15022, +PASEF(632.3009), 31.8eV, 9.2min, 1/K0=0.9041, #2480, (id=281475048671773)
1	1	ANPEP_SEY	protein sey1 [Aspergillus niger] GAQ41715.1	18459	60250	1349	650	277	154	12760	21581	1	1	1	633.799	1265.58	2	1265.59	-0.0091	185	196	0	21.84	0.69	L	TAWTESVAPGTF	W					Cmpd 31254, +PASEF(633.7991), 29.9eV, 14.0min, 1/K0=0.8557, #4142-4146, (id=281475048683672)
1	1	ANPEP_SEY	protein sey1 [Aspergillus niger] GAQ41715.1	18459	60250	1349	650	277	154	12761	21468	1	1	1	633.799	1265.58	2	1265.59	-0.0087	185	196	0	27.48	0.029	L	TAWTESVAPGTF	W					Cmpd 31099, +PASEF(633.7993), 32.2eV, 13.9min, 1/K0=0.9167, #4132, (id=281475048683559)
1	1	ANPEP_SEY	protein sey1 [Aspergillus niger] GAQ41715.1	18459	60250	1349	650	277	154	12762	21460	1	1	1	633.8	1265.59	2	1265.59	-0.0077	185	196	0	40.27	0.0047	L	TAWTESVAPGTF	W					Cmpd 31090, +PASEF(633.7998), 32.1eV, 13.9min, 1/K0=0.9121, #4130, (id=281475048683551)
1	1	ANPEP_SEY	protein sey1 [Aspergillus niger] GAQ41715.1	18459	60250	1349	650	277	154	12763	21514	1	1	1	633.8	1265.59	2	1265.59	-0.0077	185	196	0	28.98	0.03	L	TAWTESVAPGTF	W					Cmpd 31158, +PASEF(633.7998), 32.1eV, 14.0min, 1/K0=0.9122, #4136, (id=281475048683605)
1	1	ANPEP_SEY	protein sey1 [Aspergillus niger] GAQ41715.1	18459	60250	1349	650	277	154	12812	18506	1	1	1	634.78	1267.55	2	1267.55	-0.0079	429	438	0	27.78	0.054	R	QCPLYFPETN	G	Carbamidomethyl (C)	0.0200000000.0			Cmpd 27198, +PASEF(634.7805), 32.5eV, 13.0min, 1/K0=0.9229, #3800, (id=281475048680597)
1	1	ANPEP_SEY	protein sey1 [Aspergillus niger] GAQ41715.1	18459	60250	1349	650	277	154	12813	18215	1	1	1	634.781	1267.55	2	1267.55	-0.0067	429	438	0	32.46	0.068	R	QCPLYFPETN	G	Carbamidomethyl (C)	0.0200000000.0			Cmpd 26847, +PASEF(634.7811), 32.3eV, 12.9min, 1/K0=0.9168, #3770-3772, (id=281475048680306)
1	1	ANPEP_SEY	protein sey1 [Aspergillus niger] GAQ41715.1	18459	60250	1349	650	277	154	12815	18638	1	1	1	634.781	1267.55	2	1267.55	-0.0061	429	438	0	30.26	0.11	R	QCPLYFPETN	G	Carbamidomethyl (C)	0.0200000000.0			Cmpd 27374, +PASEF(634.7814), 31.7eV, 13.0min, 1/K0=0.9017, #3812, (id=281475048680729)
1	1	ANPEP_SEY	protein sey1 [Aspergillus niger] GAQ41715.1	18459	60250	1349	650	277	154	12817	18585	1	1	1	634.782	1267.55	2	1267.55	-0.005	429	438	0	32.36	0.011	R	QCPLYFPETN	G	Carbamidomethyl (C)	0.0200000000.0			Cmpd 27290, +PASEF(634.7820), 32.3eV, 13.0min, 1/K0=0.9181, #3806, (id=281475048680676)
1	1	ANPEP_SEY	protein sey1 [Aspergillus niger] GAQ41715.1	18459	60250	1349	650	277	154	12818	18181	1	1	1	634.782	1267.55	2	1267.55	-0.004	429	438	0	28.32	0.57	R	QCPLYFPETN	G	Carbamidomethyl (C)	0.0200000000.0			Cmpd 26801, +PASEF(634.7824), 31.6eV, 12.9min, 1/K0=0.9008, #3767-3768, (id=281475048680272)
1	1	ANPEP_SEY	protein sey1 [Aspergillus niger] GAQ41715.1	18459	60250	1349	650	277	154	12859	21703	1	1	0	637.298	1272.58	2	1272.59	-0.0112	166	177	0	20.83	0.14	R	SNAQNAPWVMVG	G					Cmpd 31412, +PASEF(637.2978), 31.5eV, 14.0min, 1/K0=0.8970, #4158-4159, (id=281475048683794)
1	1	ANPEP_SEY	protein sey1 [Aspergillus niger] GAQ41715.1	18459	60250	1349	650	277	154	13131	9404	1	1	0	650.327	1298.64	2	1298.65	-0.0071	407	419	0	50.39	0.00057	Q	DGAPEGTSTIVPR	L					Cmpd 14610, +PASEF(650.3270), 31.4eV, 9.0min, 1/K0=0.8952, #2426, (id=281475048671495)
1	1	ANPEP_SEY	protein sey1 [Aspergillus niger] GAQ41715.1	18459	60250	1349	650	277	154	13256	15723	1	1	0	655.78	1309.55	2	1309.55	-0.0053	454	464	0	42.71	0.0017	V	NSWTGGWDMTR	N					Cmpd 23715, +PASEF(655.7801), 32.5eV, 12.2min, 1/K0=0.9231, #3538, (id=281475048677814)
1	1	ANPEP_SEY	protein sey1 [Aspergillus niger] GAQ41715.1	18459	60250	1349	650	277	154	13347	25930	1	1	0	658.292	1314.57	2	1314.58	-0.0078	122	132	0	25.57	0.078	R	YWGDSSPYEVL	N					Cmpd 36944, +PASEF(658.2918), 31.8eV, 15.3min, 1/K0=0.9050, #4616, (id=281475048688021)
1	1	ANPEP_SEY	protein sey1 [Aspergillus niger] GAQ41715.1	18459	60250	1349	650	277	154	13350	25939	1	1	0	658.293	1314.57	2	1314.58	-0.0063	122	132	0	33.41	0.0013	R	YWGDSSPYEVL	N					Cmpd 36954, +PASEF(658.2926), 32.4eV, 15.3min, 1/K0=0.9198, #4616-4618, (id=281475048688030)
1	1	ANPEP_SEY	protein sey1 [Aspergillus niger] GAQ41715.1	18459	60250	1349	650	277	154	13351	25889	1	1	0	658.293	1314.57	2	1314.58	-0.006	122	132	0	24.77	0.075	R	YWGDSSPYEVL	N					Cmpd 36891, +PASEF(658.2927), 32.4eV, 15.3min, 1/K0=0.9219, #4610-4613, (id=281475048687980)
1	1	ANPEP_SEY	protein sey1 [Aspergillus niger] GAQ41715.1	18459	60250	1349	650	277	154	13420	23820	1	1	1	660.313	1318.61	2	1318.62	-0.0071	256	267	0	40.93	0.0043	E	LFGLGAVEHFDD	F					Cmpd 34194, +PASEF(660.3134), 34.2eV, 14.7min, 1/K0=0.9664, #4397-4399, (id=281475048685911)
1	1	ANPEP_SEY	protein sey1 [Aspergillus niger] GAQ41715.1	18459	60250	1349	650	277	154	13432	15409	1	1	1	660.818	1319.62	2	1319.63	-0.0074	191	202	0	31.71	0.018	S	VAPGTFWAYHAT	S					Cmpd 23342, +PASEF(660.8185), 33.0eV, 12.1min, 1/K0=0.9354, #3506, (id=281475048677500)
1	1	ANPEP_SEY	protein sey1 [Aspergillus niger] GAQ41715.1	18459	60250	1349	650	277	154	13451	21081	1	1	0	661.794	1321.57	2	1321.58	-0.0099	471	480	0	28.32	0.53	I	WTNGQYDPWR	D					Cmpd 30587, +PASEF(661.7943), 30.6eV, 13.8min, 1/K0=0.8734, #4094, (id=281475048683172)
1	1	ANPEP_SEY	protein sey1 [Aspergillus niger] GAQ41715.1	18459	60250	1349	650	277	154	13453	21082	1	1	0	661.796	1321.58	2	1321.58	-0.0071	471	480	0	69.42	7.9e-06	I	WTNGQYDPWR	D					Cmpd 30588, +PASEF(661.7957), 32.0eV, 13.8min, 1/K0=0.9095, #4094, (id=281475048683173)
1	1	ANPEP_SEY	protein sey1 [Aspergillus niger] GAQ41715.1	18459	60250	1349	650	277	154	13516	10002	1	1	0	662.854	1323.69	2	1323.7	-0.0093	305	318	0	27.27	0.84	G	AAVTPGPEGVGLEK	A					Cmpd 15551, +PASEF(662.8543), 32.6eV, 9.4min, 1/K0=0.9255, #2552, (id=281475048672093)
1	1	ANPEP_SEY	protein sey1 [Aspergillus niger] GAQ41715.1	18459	60250	1349	650	277	154	13518	10001	1	1	0	662.855	1323.7	2	1323.7	-0.0083	305	318	0	26.86	0.59	G	AAVTPGPEGVGLEK	A					Cmpd 15550, +PASEF(662.8548), 32.1eV, 9.4min, 1/K0=0.9121, #2552, (id=281475048672092)
1	1	ANPEP_SEY	protein sey1 [Aspergillus niger] GAQ41715.1	18459	60250	1349	650	277	154	13549	26271	1	1	1	664.807	1327.6	2	1327.61	-0.0095	188	199	0	38.1	0.0082	W	TESVAPGTFWAY	H					Cmpd 37421, +PASEF(664.8068), 32.7eV, 15.5min, 1/K0=0.9288, #4658, (id=281475048688362)
1	1	ANPEP_SEY	protein sey1 [Aspergillus niger] GAQ41715.1	18459	60250	1349	650	277	154	13551	26183	1	1	1	664.809	1327.6	2	1327.61	-0.0052	188	199	0	20.3	0.25	W	TESVAPGTFWAY	H					Cmpd 37304, +PASEF(664.8089), 32.6eV, 15.4min, 1/K0=0.9268, #4648, (id=281475048688274)
1	1	ANPEP_SEY	protein sey1 [Aspergillus niger] GAQ41715.1	18459	60250	1349	650	277	154	13560	20623	1	1	1	665.286	1328.56	2	1328.57	-0.0098	278	288	0	28.03	0.0024	Y	LWQDNDFATGY	S					Cmpd 30001, +PASEF(665.2861), 32.3eV, 13.7min, 1/K0=0.9176, #4040, (id=281475048682714)
1	1	ANPEP_SEY	protein sey1 [Aspergillus niger] GAQ41715.1	18459	60250	1349	650	277	154	13561	20675	1	1	1	665.288	1328.56	2	1328.57	-0.0062	278	288	0	39.07	0.00048	Y	LWQDNDFATGY	S					Cmpd 30077, +PASEF(665.2878), 32.3eV, 13.7min, 1/K0=0.9189, #4046, (id=281475048682766)
1	1	ANPEP_SEY	protein sey1 [Aspergillus niger] GAQ41715.1	18459	60250	1349	650	277	154	13562	20681	1	1	1	665.288	1328.56	2	1328.57	-0.006	278	288	0	33.24	0.00079	Y	LWQDNDFATGY	S					Cmpd 30084, +PASEF(665.2879), 32.2eV, 13.7min, 1/K0=0.9147, #4048, (id=281475048682772)
1	1	ANPEP_SEY	protein sey1 [Aspergillus niger] GAQ41715.1	18459	60250	1349	650	277	154	13612	26006	1	1	1	667.32	1332.63	2	1332.63	-0.0087	255	266	0	55.55	0.00018	K	ELFGLGAVEHFD	D					Cmpd 37041, +PASEF(667.3204), 33.7eV, 15.4min, 1/K0=0.9540, #4624-4625, (id=281475048688097)
1	1	ANPEP_SEY	protein sey1 [Aspergillus niger] GAQ41715.1	18459	60250	1349	650	277	154	13694	10816	1	1	1	669.334	1336.65	2	1336.66	-0.0082	490	503	0	27.45	1.2	R	PGGPLASTANEPVQ	I					Cmpd 16768, +PASEF(669.3343), 33.1eV, 9.8min, 1/K0=0.9395, #2708, (id=281475048672907)
1	1	ANPEP_SEY	protein sey1 [Aspergillus niger] GAQ41715.1	18459	60250	1349	650	277	154	13774	27514	1	1	0	671.848	1341.68	2	1341.69	-0.0113	497	509	0	33.98	0.21	S	TANEPVQIIPGGF	H					Cmpd 39096, +PASEF(671.8481), 32.9eV, 15.9min, 1/K0=0.9331, #4802, (id=281475048689605)
1	1	ANPEP_SEY	protein sey1 [Aspergillus niger] GAQ41715.1	18459	60250	1349	650	277	154	13777	27515	1	1	0	671.85	1341.68	2	1341.69	-0.0084	497	509	0	29.46	0.12	S	TANEPVQIIPGGF	H					Cmpd 39097, +PASEF(671.8495), 33.4eV, 15.9min, 1/K0=0.9450, #4802, (id=281475048689606)
1	1	ANPEP_SEY	protein sey1 [Aspergillus niger] GAQ41715.1	18459	60250	1349	650	277	154	13779	27408	1	1	0	671.852	1341.69	2	1341.69	-0.0041	497	509	0	35.79	0.09	S	TANEPVQIIPGGF	H					Cmpd 38969, +PASEF(671.8516), 32.9eV, 15.9min, 1/K0=0.9340, #4792-4793, (id=281475048689499)
1	1	ANPEP_SEY	protein sey1 [Aspergillus niger] GAQ41715.1	18459	60250	1349	650	277	154	13883	27476	1	1	1	678.793	1355.57	2	1355.58	-0.0099	401	411	0	48.96	0.00023	E	PFFYWQDGAPE	G					Cmpd 39052, +PASEF(678.7934), 33.5eV, 15.9min, 1/K0=0.9484, #4799-4800, (id=281475048689567)
1	1	ANPEP_SEY	protein sey1 [Aspergillus niger] GAQ41715.1	18459	60250	1349	650	277	154	13886	27580	1	1	1	678.794	1355.57	2	1355.58	-0.0082	401	411	0	32.92	0.02	E	PFFYWQDGAPE	G					Cmpd 39179, +PASEF(678.7943), 33.6eV, 15.9min, 1/K0=0.9525, #4808, (id=281475048689671)
1	1	ANPEP_SEY	protein sey1 [Aspergillus niger] GAQ41715.1	18459	60250	1349	650	277	154	13926	14650	1	1	0	680.33	1358.65	2	1358.66	-0.0121	50	60	0	23.98	0.098	F	EQLLDHHNPEK	G					Cmpd 22338, +PASEF(680.3301), 33.1eV, 11.8min, 1/K0=0.9383, #3398-3401, (id=281475048676741)
1	1	ANPEP_SEY	protein sey1 [Aspergillus niger] GAQ41715.1	18459	60250	1349	650	277	154	13928	14613	1	1	0	680.331	1358.65	2	1358.66	-0.0106	50	60	0	27.66	0.069	F	EQLLDHHNPEK	G					Cmpd 22295, +PASEF(680.3309), 33.2eV, 11.8min, 1/K0=0.9406, #3394-3397, (id=281475048676704)
1	1	ANPEP_SEY	protein sey1 [Aspergillus niger] GAQ41715.1	18459	60250	1349	650	277	154	13931	16290	1	1	0	680.333	1358.65	2	1358.66	-0.007	50	60	0	61.12	0.00027	F	EQLLDHHNPEK	G					Cmpd 24445, +PASEF(680.3327), 35.0eV, 12.4min, 1/K0=0.9879, #3590, (id=281475048678381)
1	1	ANPEP_SEY	protein sey1 [Aspergillus niger] GAQ41715.1	18459	60250	1349	650	277	154	13932	18918	1	1	0	680.333	1358.65	2	1358.66	-0.0066	50	60	0	49.15	0.00086	F	EQLLDHHNPEK	G					Cmpd 27743, +PASEF(680.3329), 34.3eV, 13.1min, 1/K0=0.9694, #3844, (id=281475048681009)
1	1	ANPEP_SEY	protein sey1 [Aspergillus niger] GAQ41715.1	18459	60250	1349	650	277	154	13934	16797	1	1	0	680.333	1358.65	2	1358.66	-0.0054	50	60	0	88.66	7.7e-07	F	EQLLDHHNPEK	G					Cmpd 25097, +PASEF(680.3335), 34.4eV, 12.5min, 1/K0=0.9725, #3638, (id=281475048678888)
1	1	ANPEP_SEY	protein sey1 [Aspergillus niger] GAQ41715.1	18459	60250	1349	650	277	154	14137	14264	1	1	0	688.839	1375.66	2	1375.67	-0.0095	481	494	0	37.81	0.021	R	DSGVSSTFRPGGPL	A					Cmpd 21836, +PASEF(688.8391), 32.0eV, 11.7min, 1/K0=0.9100, #3352-3353, (id=281475048676355)
1	1	ANPEP_SEY	protein sey1 [Aspergillus niger] GAQ41715.1	18459	60250	1349	650	277	154	14139	14355	1	1	0	688.84	1375.66	2	1375.67	-0.0088	481	494	0	56.07	0.00036	R	DSGVSSTFRPGGPL	A					Cmpd 21955, +PASEF(688.8395), 32.0eV, 11.7min, 1/K0=0.9092, #3362, (id=281475048676446)
1	1	ANPEP_SEY	protein sey1 [Aspergillus niger] GAQ41715.1	18459	60250	1349	650	277	154	14140	14322	1	1	0	688.84	1375.66	2	1375.67	-0.0088	481	494	0	30.32	0.025	R	DSGVSSTFRPGGPL	A					Cmpd 21912, +PASEF(688.8395), 31.4eV, 11.7min, 1/K0=0.8942, #3358-3360, (id=281475048676413)
1	1	ANPEP_SEY	protein sey1 [Aspergillus niger] GAQ41715.1	18459	60250	1349	650	277	154	14142	14257	1	1	0	688.84	1375.67	2	1375.67	-0.008	481	494	0	63.92	1.1e-05	R	DSGVSSTFRPGGPL	A					Cmpd 21829, +PASEF(688.8399), 33.8eV, 11.7min, 1/K0=0.9574, #3352, (id=281475048676348)
1	1	ANPEP_SEY	protein sey1 [Aspergillus niger] GAQ41715.1	18459	60250	1349	650	277	154	14143	14200	1	1	0	688.84	1375.67	2	1375.67	-0.0077	481	494	0	42.59	0.0044	R	DSGVSSTFRPGGPL	A					Cmpd 21748, +PASEF(688.8400), 33.7eV, 11.7min, 1/K0=0.9539, #3344, (id=281475048676291)
1	1	ANPEP_SEY	protein sey1 [Aspergillus niger] GAQ41715.1	18459	60250	1349	650	277	154	14144	14255	1	1	0	688.84	1375.67	2	1375.67	-0.0072	481	494	0	22.04	4.1	R	DSGVSSTFRPGGPL	A					Cmpd 21827, +PASEF(688.8403), 32.6eV, 11.7min, 1/K0=0.9266, #3350-3352, (id=281475048676346)
1	1	ANPEP_SEY	protein sey1 [Aspergillus niger] GAQ41715.1	18459	60250	1349	650	277	154	14145	14309	1	1	0	688.841	1375.67	2	1375.67	-0.0051	481	494	0	79.08	2.4e-06	R	DSGVSSTFRPGGPL	A					Cmpd 21897, +PASEF(688.8413), 33.8eV, 11.7min, 1/K0=0.9575, #3356-3358, (id=281475048676400)
1	1	ANPEP_SEY	protein sey1 [Aspergillus niger] GAQ41715.1	18459	60250	1349	650	277	154	14146	14365	1	1	0	688.841	1375.67	2	1375.67	-0.0048	481	494	0	69.5	2.7e-06	R	DSGVSSTFRPGGPL	A					Cmpd 21966, +PASEF(688.8415), 34.0eV, 11.7min, 1/K0=0.9614, #3364, (id=281475048676456)
1	1	ANPEP_SEY	protein sey1 [Aspergillus niger] GAQ41715.1	18459	60250	1349	650	277	154	14147	14357	1	1	0	688.842	1375.67	2	1375.67	-0.0036	481	494	0	77.95	2.4e-06	R	DSGVSSTFRPGGPL	A					Cmpd 21957, +PASEF(688.8421), 33.8eV, 11.7min, 1/K0=0.9558, #3362, (id=281475048676448)
1	1	ANPEP_SEY	protein sey1 [Aspergillus niger] GAQ41715.1	18459	60250	1349	650	277	154	14148	14410	1	1	0	688.842	1375.67	2	1375.67	-0.0035	481	494	0	76.26	2.6e-06	R	DSGVSSTFRPGGPL	A					Cmpd 22025, +PASEF(688.8421), 33.7eV, 11.7min, 1/K0=0.9554, #3368-3370, (id=281475048676501)
1	1	ANPEP_SEY	protein sey1 [Aspergillus niger] GAQ41715.1	18459	60250	1349	650	277	154	14161	13323	1	1	0	459.93	1376.77	3	1376.78	-0.009	110	121	0	37.91	0.042	Q	EIQGAVILIEHR	Y					Cmpd 20493, +PASEF(459.9301), 26.4eV, 11.2min, 1/K0=0.7656, #3194-3197, (id=281475048675414)
1	1	ANPEP_SEY	protein sey1 [Aspergillus niger] GAQ41715.1	18459	60250	1349	650	277	154	14162	13350	1	1	0	459.93	1376.77	3	1376.78	-0.0089	110	121	0	62.66	0.00017	Q	EIQGAVILIEHR	Y					Cmpd 20532, +PASEF(459.9302), 26.4eV, 11.3min, 1/K0=0.7663, #3200, (id=281475048675441)
1	1	ANPEP_SEY	protein sey1 [Aspergillus niger] GAQ41715.1	18459	60250	1349	650	277	154	14164	13331	1	1	0	459.93	1376.77	3	1376.78	-0.0085	110	121	0	62.5	0.00016	Q	EIQGAVILIEHR	Y					Cmpd 20503, +PASEF(459.9303), 26.1eV, 11.2min, 1/K0=0.7580, #3198-3199, (id=281475048675422)
1	1	ANPEP_SEY	protein sey1 [Aspergillus niger] GAQ41715.1	18459	60250	1349	650	277	154	14165	13349	1	1	0	459.93	1376.77	3	1376.78	-0.0083	110	121	0	33.23	0.13	Q	EIQGAVILIEHR	Y					Cmpd 20531, +PASEF(459.9304), 25.9eV, 11.3min, 1/K0=0.7542, #3200, (id=281475048675440)
1	1	ANPEP_SEY	protein sey1 [Aspergillus niger] GAQ41715.1	18459	60250	1349	650	277	154	14166	14234	1	1	0	689.392	1376.77	2	1376.78	-0.008	110	121	0	21.51	0.047	Q	EIQGAVILIEHR	Y					Cmpd 21800, +PASEF(689.3921), 36.6eV, 11.7min, 1/K0=1.0276, #3346-3349, (id=281475048676325)
1	1	ANPEP_SEY	protein sey1 [Aspergillus niger] GAQ41715.1	18459	60250	1349	650	277	154	14167	13351	1	1	0	459.93	1376.77	3	1376.78	-0.008	110	121	0	50.74	0.00035	Q	EIQGAVILIEHR	Y					Cmpd 20533, +PASEF(459.9305), 27.1eV, 11.3min, 1/K0=0.7854, #3200, (id=281475048675442)
1	1	ANPEP_SEY	protein sey1 [Aspergillus niger] GAQ41715.1	18459	60250	1349	650	277	154	14168	13319	1	1	0	689.393	1376.77	2	1376.78	-0.0069	110	121	0	107.11	4.9e-09	Q	EIQGAVILIEHR	Y					Cmpd 20488, +PASEF(689.3926), 36.6eV, 11.2min, 1/K0=1.0288, #3194, (id=281475048675410)
1	1	ANPEP_SEY	protein sey1 [Aspergillus niger] GAQ41715.1	18459	60250	1349	650	277	154	14169	13418	1	1	0	459.931	1376.77	3	1376.78	-0.0063	110	121	0	33.2	0.031	Q	EIQGAVILIEHR	Y					Cmpd 20632, +PASEF(459.9310), 27.3eV, 11.3min, 1/K0=0.7886, #3212, (id=281475048675509)
1	1	ANPEP_SEY	protein sey1 [Aspergillus niger] GAQ41715.1	18459	60250	1349	650	277	154	14171	13354	1	1	0	689.393	1376.77	2	1376.78	-0.0054	110	121	0	92.57	1.5e-07	Q	EIQGAVILIEHR	Y					Cmpd 20536, +PASEF(689.3934), 36.7eV, 11.3min, 1/K0=1.0312, #3200, (id=281475048675445)
1	1	ANPEP_SEY	protein sey1 [Aspergillus niger] GAQ41715.1	18459	60250	1349	650	277	154	14172	13397	1	1	0	689.394	1376.77	2	1376.78	-0.005	110	121	0	38.77	0.035	Q	EIQGAVILIEHR	Y					Cmpd 20595, +PASEF(689.3935), 35.1eV, 11.3min, 1/K0=0.9909, #3206-3209, (id=281475048675488)
1	1	ANPEP_SEY	protein sey1 [Aspergillus niger] GAQ41715.1	18459	60250	1349	650	277	154	14173	13324	1	1	0	459.932	1376.78	3	1376.78	-0.0023	110	121	0	81.58	1.9e-06	Q	EIQGAVILIEHR	Y					Cmpd 20494, +PASEF(459.9324), 27.1eV, 11.2min, 1/K0=0.7831, #3194-3197, (id=281475048675415)
1	1	ANPEP_SEY	protein sey1 [Aspergillus niger] GAQ41715.1	18459	60250	1349	650	277	154	14198	24506	1	1	0	690.318	1378.62	2	1378.63	-0.013	168	180	0	57.9	0.0003	N	AQNAPWVMVGGSY	S					Cmpd 35050, +PASEF(690.3177), 32.7eV, 14.9min, 1/K0=0.9287, #4460-4465, (id=281475048686597)
1	1	ANPEP_SEY	protein sey1 [Aspergillus niger] GAQ41715.1	18459	60250	1349	650	277	154	14223	10058	1	1	0	691.366	1380.72	2	1380.72	-0.008	304	318	0	22.81	0.2	A	GAAVTPGPEGVGLEK	A					Cmpd 15641, +PASEF(691.3657), 32.9eV, 9.4min, 1/K0=0.9327, #2568-2569, (id=281475048672149)
1	1	ANPEP_SEY	protein sey1 [Aspergillus niger] GAQ41715.1	18459	60250	1349	650	277	154	14374	7778	1	1	0	698.795	1395.58	2	1395.58	-0.009	120	130	0	31.37	0.034	E	HRYWGDSSPYE	V					Cmpd 11957, +PASEF(698.7949), 33.7eV, 8.0min, 1/K0=0.9529, #2060, (id=281475048669869)
1	1	ANPEP_SEY	protein sey1 [Aspergillus niger] GAQ41715.1	18459	60250	1349	650	277	154	14454	16603	1	1	1	704.335	1406.66	2	1406.66	-0.0062	190	202	0	21.21	4.8	E	SVAPGTFWAYHAT	S					Cmpd 24841, +PASEF(704.3351), 34.7eV, 12.5min, 1/K0=0.9807, #3619, (id=281475048678694)
1	1	ANPEP_SEY	protein sey1 [Aspergillus niger] GAQ41715.1	18459	60250	1349	650	277	154	14472	14857	1	1	0	705.313	1408.61	2	1408.62	-0.0073	453	464	0	49.94	0.0024	T	VNSWTGGWDMTR	N					Cmpd 22614, +PASEF(705.3133), 33.9eV, 11.9min, 1/K0=0.9598, #3428-3430, (id=281475048676948)
1	1	ANPEP_SEY	protein sey1 [Aspergillus niger] GAQ41715.1	18459	60250	1349	650	277	154	14509	13101	1	1	0	706.828	1411.64	2	1411.65	-0.0115	48	58	0	21.69	0.045	A	YFEQLLDHHNP	E					Cmpd 20150, +PASEF(706.8275), 36.8eV, 11.1min, 1/K0=1.0344, #3146-3151, (id=281475048675192)
1	1	ANPEP_SEY	protein sey1 [Aspergillus niger] GAQ41715.1	18459	60250	1349	650	277	154	14539	20728	1	1	0	709.327	1416.64	2	1416.65	-0.0071	166	179	0	52.62	9.7e-05	R	SNAQNAPWVMVGGS	Y					Cmpd 30146, +PASEF(709.3266), 33.6eV, 13.7min, 1/K0=0.9518, #4052, (id=281475048682819)
1	1	ANPEP_SEY	protein sey1 [Aspergillus niger] GAQ41715.1	18459	60250	1349	650	277	154	14540	20624	1	1	0	709.327	1416.64	2	1416.65	-0.0056	166	179	0	42.54	0.0023	R	SNAQNAPWVMVGGS	Y					Cmpd 30002, +PASEF(709.3273), 33.6eV, 13.7min, 1/K0=0.9518, #4040, (id=281475048682715)
1	1	ANPEP_SEY	protein sey1 [Aspergillus niger] GAQ41715.1	18459	60250	1349	650	277	154	14729	21905	1	1	0	715.312	1428.61	2	1428.62	-0.0106	122	133	0	35.06	0.0023	R	YWGDSSPYEVLN	A					Cmpd 31670, +PASEF(715.3118), 35.7eV, 14.1min, 1/K0=1.0054, #4180-4182, (id=281475048683996)
1	1	ANPEP_SEY	protein sey1 [Aspergillus niger] GAQ41715.1	18459	60250	1349	650	277	154	14732	21942	1	1	0	715.313	1428.61	2	1428.62	-0.0085	122	133	0	29.34	0.014	R	YWGDSSPYEVLN	A					Cmpd 31723, +PASEF(715.3129), 35.7eV, 14.1min, 1/K0=1.0043, #4186, (id=281475048684033)
1	1	ANPEP_SEY	protein sey1 [Aspergillus niger] GAQ41715.1	18459	60250	1349	650	277	154	14733	21995	1	1	0	715.313	1428.61	2	1428.62	-0.0081	122	133	0	26.23	0.043	R	YWGDSSPYEVLN	A					Cmpd 31792, +PASEF(715.3131), 33.5eV, 14.1min, 1/K0=0.9502, #4190-4192, (id=281475048684086)
1	1	ANPEP_SEY	protein sey1 [Aspergillus niger] GAQ41715.1	18459	60250	1349	650	277	154	14734	22003	1	1	0	715.313	1428.61	2	1428.62	-0.0081	122	133	0	49.13	0.00063	R	YWGDSSPYEVLN	A					Cmpd 31801, +PASEF(715.3131), 34.2eV, 14.1min, 1/K0=0.9658, #4190-4193, (id=281475048684094)
1	1	ANPEP_SEY	protein sey1 [Aspergillus niger] GAQ41715.1	18459	60250	1349	650	277	154	14735	22004	1	1	0	715.313	1428.61	2	1428.62	-0.0079	122	133	0	31.26	0.0034	R	YWGDSSPYEVLN	A					Cmpd 31802, +PASEF(715.3132), 34.8eV, 14.1min, 1/K0=0.9823, #4193, (id=281475048684095)
1	1	ANPEP_SEY	protein sey1 [Aspergillus niger] GAQ41715.1	18459	60250	1349	650	277	154	14741	27283	1	1	0	715.365	1428.71	2	1428.72	-0.0105	496	509	0	37.53	0.032	A	STANEPVQIIPGGF	H					Cmpd 38808, +PASEF(715.3645), 34.3eV, 15.8min, 1/K0=0.9701, #4778-4780, (id=281475048689374)
1	1	ANPEP_SEY	protein sey1 [Aspergillus niger] GAQ41715.1	18459	60250	1349	650	277	154	14742	27261	1	1	0	715.365	1428.72	2	1428.72	-0.0095	496	509	0	45.31	0.003	A	STANEPVQIIPGGF	H					Cmpd 38781, +PASEF(715.3650), 34.4eV, 15.8min, 1/K0=0.9720, #4774-4777, (id=281475048689352)
1	1	ANPEP_SEY	protein sey1 [Aspergillus niger] GAQ41715.1	18459	60250	1349	650	277	154	14754	24060	1	1	0	715.859	1429.7	2	1429.72	-0.0128	146	157	0	80.82	2.9e-06	A	ILDMTYFAETVK	L					Cmpd 34483, +PASEF(715.8590), 37.2eV, 14.8min, 1/K0=1.0426, #4418-4423, (id=281475048686151)
1	1	ANPEP_SEY	protein sey1 [Aspergillus niger] GAQ41715.1	18459	60250	1349	650	277	154	14758	23841	1	1	0	715.861	1429.71	2	1429.72	-0.0087	146	157	0	43.9	0.0006	A	ILDMTYFAETVK	L					Cmpd 34217, +PASEF(715.8611), 36.9eV, 14.7min, 1/K0=1.0373, #4400, (id=281475048685932)
1	1	ANPEP_SEY	protein sey1 [Aspergillus niger] GAQ41715.1	18459	60250	1349	650	277	154	14760	24114	1	1	0	715.862	1429.71	2	1429.72	-0.0071	146	157	0	67.5	1.6e-05	A	ILDMTYFAETVK	L					Cmpd 34553, +PASEF(715.8619), 36.0eV, 14.8min, 1/K0=1.0139, #4424-4429, (id=281475048686205)
1	1	ANPEP_SEY	protein sey1 [Aspergillus niger] GAQ41715.1	18459	60250	1349	650	277	154	14761	23840	1	1	0	715.862	1429.71	2	1429.72	-0.0062	146	157	0	63.66	0.00012	A	ILDMTYFAETVK	L					Cmpd 34216, +PASEF(715.8623), 36.0eV, 14.7min, 1/K0=1.0125, #4400, (id=281475048685931)
1	1	ANPEP_SEY	protein sey1 [Aspergillus niger] GAQ41715.1	18459	60250	1349	650	277	154	14767	23805	1	1	0	715.863	1429.71	2	1429.72	-0.0042	146	157	0	55.92	9.5e-05	A	ILDMTYFAETVK	L					Cmpd 34174, +PASEF(715.8633), 36.8eV, 14.7min, 1/K0=1.0333, #4397-4398, (id=281475048685896)
1	1	ANPEP_SEY	protein sey1 [Aspergillus niger] GAQ41715.1	18459	60250	1349	650	277	154	14768	23900	1	1	0	715.864	1429.71	2	1429.72	-0.0037	146	157	0	67.78	1.6e-05	A	ILDMTYFAETVK	L					Cmpd 34286, +PASEF(715.8636), 37.0eV, 14.7min, 1/K0=1.0383, #4406, (id=281475048685991)
1	1	ANPEP_SEY	protein sey1 [Aspergillus niger] GAQ41715.1	18459	60250	1349	650	277	154	14769	23899	1	1	0	715.864	1429.71	2	1429.72	-0.002	146	157	0	75.99	3.1e-06	A	ILDMTYFAETVK	L					Cmpd 34285, +PASEF(715.8644), 36.1eV, 14.7min, 1/K0=1.0149, #4406, (id=281475048685990)
1	1	ANPEP_SEY	protein sey1 [Aspergillus niger] GAQ41715.1	18459	60250	1349	650	277	154	14816	21048	1	1	0	718.336	1434.66	2	1434.67	-0.01	470	480	0	59.2	0.00019	L	IWTNGQYDPWR	D					Cmpd 30544, +PASEF(718.3363), 34.3eV, 13.8min, 1/K0=0.9698, #4088-4092, (id=281475048683139)
1	1	ANPEP_SEY	protein sey1 [Aspergillus niger] GAQ41715.1	18459	60250	1349	650	277	154	14931	14031	1	1	1	724.358	1446.7	2	1446.71	-0.0091	481	495	0	67.76	6.6e-06	R	DSGVSSTFRPGGPLA	S					Cmpd 21510, +PASEF(724.3579), 32.6eV, 11.6min, 1/K0=0.9251, #3314-3316, (id=281475048676122)
1	1	ANPEP_SEY	protein sey1 [Aspergillus niger] GAQ41715.1	18459	60250	1349	650	277	154	14932	13950	1	1	1	724.358	1446.7	2	1446.71	-0.0091	481	495	0	37.08	0.0017	R	DSGVSSTFRPGGPLA	S					Cmpd 21409, +PASEF(724.3579), 34.6eV, 11.5min, 1/K0=0.9781, #3302, (id=281475048676041)
1	1	ANPEP_SEY	protein sey1 [Aspergillus niger] GAQ41715.1	18459	60250	1349	650	277	154	14934	13957	1	1	1	724.358	1446.7	2	1446.71	-0.0089	481	495	0	72.26	4e-06	R	DSGVSSTFRPGGPLA	S					Cmpd 21417, +PASEF(724.3580), 34.3eV, 11.6min, 1/K0=0.9681, #3304-3305, (id=281475048676048)
1	1	ANPEP_SEY	protein sey1 [Aspergillus niger] GAQ41715.1	18459	60250	1349	650	277	154	14935	13994	1	1	1	724.358	1446.7	2	1446.71	-0.0089	481	495	0	50.81	9.2e-05	R	DSGVSSTFRPGGPLA	S					Cmpd 21462, +PASEF(724.3580), 33.4eV, 11.6min, 1/K0=0.9478, #3308-3310, (id=281475048676085)
1	1	ANPEP_SEY	protein sey1 [Aspergillus niger] GAQ41715.1	18459	60250	1349	650	277	154	14939	13988	1	1	1	724.359	1446.7	2	1446.71	-0.0078	481	495	0	62.77	1.3e-05	R	DSGVSSTFRPGGPLA	S					Cmpd 21456, +PASEF(724.3585), 34.6eV, 11.6min, 1/K0=0.9767, #3308, (id=281475048676079)
1	1	ANPEP_SEY	protein sey1 [Aspergillus niger] GAQ41715.1	18459	60250	1349	650	277	154	14940	14030	1	1	1	724.359	1446.7	2	1446.71	-0.0075	481	495	0	35.71	0.022	R	DSGVSSTFRPGGPLA	S					Cmpd 21509, +PASEF(724.3587), 35.4eV, 11.6min, 1/K0=0.9968, #3314, (id=281475048676121)
1	1	ANPEP_SEY	protein sey1 [Aspergillus niger] GAQ41715.1	18459	60250	1349	650	277	154	14941	14033	1	1	1	724.359	1446.7	2	1446.71	-0.0073	481	495	0	21.38	0.062	R	DSGVSSTFRPGGPLA	S					Cmpd 21513, +PASEF(724.3588), 35.5eV, 11.6min, 1/K0=1.0013, #3316, (id=281475048676124)
1	1	ANPEP_SEY	protein sey1 [Aspergillus niger] GAQ41715.1	18459	60250	1349	650	277	154	14942	13995	1	1	1	724.359	1446.7	2	1446.71	-0.0073	481	495	0	47.74	0.00034	R	DSGVSSTFRPGGPLA	S					Cmpd 21464, +PASEF(724.3588), 34.9eV, 11.6min, 1/K0=0.9841, #3310, (id=281475048676086)
1	1	ANPEP_SEY	protein sey1 [Aspergillus niger] GAQ41715.1	18459	60250	1349	650	277	154	14948	26036	1	1	1	724.834	1447.65	2	1447.66	-0.0092	255	267	0	27.45	0.84	K	ELFGLGAVEHFDD	F					Cmpd 37096, +PASEF(724.8337), 36.0eV, 15.4min, 1/K0=1.0131, #4628, (id=281475048688127)
1	1	ANPEP_SEY	protein sey1 [Aspergillus niger] GAQ41715.1	18459	60250	1349	650	277	154	15004	30180	1	1	1	726.838	1451.66	2	1451.67	-0.0114	185	197	0	24.27	0.059	L	TAWTESVAPGTFW	A					Cmpd 42861, +PASEF(726.8376), 34.2eV, 16.9min, 1/K0=0.9667, #5146, (id=281475048692271)
1	1	ANPEP_SEY	protein sey1 [Aspergillus niger] GAQ41715.1	18459	60250	1349	650	277	154	15006	30214	1	1	1	726.838	1451.66	2	1451.67	-0.0096	185	197	0	31.76	0.029	L	TAWTESVAPGTFW	A					Cmpd 42915, +PASEF(726.8385), 33.5eV, 16.9min, 1/K0=0.9481, #5150, (id=281475048692305)
1	1	ANPEP_SEY	protein sey1 [Aspergillus niger] GAQ41715.1	18459	60250	1349	650	277	154	15007	30315	1	1	1	726.839	1451.66	2	1451.67	-0.0094	185	197	0	28.99	0.38	L	TAWTESVAPGTFW	A					Cmpd 43059, +PASEF(726.8386), 35.1eV, 16.9min, 1/K0=0.9895, #5162, (id=281475048692406)
1	1	ANPEP_SEY	protein sey1 [Aspergillus niger] GAQ41715.1	18459	60250	1349	650	277	154	15010	10222	1	1	0	726.882	1451.75	2	1451.76	-0.0127	303	318	0	47.88	0.0098	E	AGAAVTPGPEGVGLEK	A					Cmpd 15907, +PASEF(726.8819), 34.0eV, 9.5min, 1/K0=0.9617, #2606-2609, (id=281475048672313)
1	1	ANPEP_SEY	protein sey1 [Aspergillus niger] GAQ41715.1	18459	60250	1349	650	277	154	15011	10202	1	1	0	726.886	1451.76	2	1451.76	-0.0042	303	318	0	26.31	0.087	E	AGAAVTPGPEGVGLEK	A					Cmpd 15879, +PASEF(726.8862), 33.8eV, 9.5min, 1/K0=0.9566, #2603-2605, (id=281475048672293)
1	1	ANPEP_SEY	protein sey1 [Aspergillus niger] GAQ41715.1	18459	60250	1349	650	277	154	15261	18258	1	1	0	740.378	1478.74	2	1478.75	-0.0104	497	510	0	40.76	0.021	S	TANEPVQIIPGGFH	C					Cmpd 26903, +PASEF(740.3780), 34.8eV, 12.9min, 1/K0=0.9818, #3776, (id=281475048680349)
1	1	ANPEP_SEY	protein sey1 [Aspergillus niger] GAQ41715.1	18459	60250	1349	650	277	154	15322	21883	1	1	1	744.822	1487.63	2	1487.64	-0.0098	429	440	0	23.1	0.16	R	QCPLYFPETNGY	T	Carbamidomethyl (C)	0.020000000000.0			Cmpd 31643, +PASEF(744.8219), 34.8eV, 14.1min, 1/K0=0.9835, #4178, (id=281475048683974)
1	1	ANPEP_SEY	protein sey1 [Aspergillus niger] GAQ41715.1	18459	60250	1349	650	277	154	15324	21989	1	1	1	744.823	1487.63	2	1487.64	-0.0072	429	440	0	32.87	0.0046	R	QCPLYFPETNGY	T	Carbamidomethyl (C)	0.020000000000.0			Cmpd 31785, +PASEF(744.8232), 35.1eV, 14.1min, 1/K0=0.9898, #4190, (id=281475048684080)
1	1	ANPEP_SEY	protein sey1 [Aspergillus niger] GAQ41715.1	18459	60250	1349	650	277	154	15325	22048	1	1	1	744.823	1487.63	2	1487.64	-0.0068	429	440	0	22.65	0.092	R	QCPLYFPETNGY	T	Carbamidomethyl (C)	0.020000000000.0			Cmpd 31867, +PASEF(744.8234), 33.8eV, 14.1min, 1/K0=0.9566, #4196-4198, (id=281475048684139)
1	1	ANPEP_SEY	protein sey1 [Aspergillus niger] GAQ41715.1	18459	60250	1349	650	277	154	15326	21893	1	1	1	744.824	1487.63	2	1487.64	-0.0061	429	440	0	21.32	0.038	R	QCPLYFPETNGY	T	Carbamidomethyl (C)	0.020000000000.0			Cmpd 31656, +PASEF(744.8238), 35.1eV, 14.1min, 1/K0=0.9893, #4180, (id=281475048683984)
1	1	ANPEP_SEY	protein sey1 [Aspergillus niger] GAQ41715.1	18459	60250	1349	650	277	154	15327	21996	1	1	1	744.824	1487.63	2	1487.64	-0.0059	429	440	0	35.06	0.0036	R	QCPLYFPETNGY	T	Carbamidomethyl (C)	0.020000000000.0			Cmpd 31793, +PASEF(744.8239), 34.8eV, 14.1min, 1/K0=0.9812, #4192, (id=281475048684087)
1	1	ANPEP_SEY	protein sey1 [Aspergillus niger] GAQ41715.1	18459	60250	1349	650	277	154	15422	16245	1	1	1	747.848	1493.68	2	1493.69	-0.0121	190	203	0	37.38	0.04	E	SVAPGTFWAYHATS	A					Cmpd 24388, +PASEF(747.8482), 36.1eV, 12.4min, 1/K0=1.0157, #3586-3587, (id=281475048678336)
1	1	ANPEP_SEY	protein sey1 [Aspergillus niger] GAQ41715.1	18459	60250	1349	650	277	154	15475	27188	1	1	1	750.884	1499.75	2	1499.76	-0.0095	495	509	0	37.53	0.11	L	ASTANEPVQIIPGGF	H					Cmpd 38685, +PASEF(750.8835), 35.9eV, 15.8min, 1/K0=1.0116, #4766, (id=281475048689279)
1	1	ANPEP_SEY	protein sey1 [Aspergillus niger] GAQ41715.1	18459	60250	1349	650	277	154	15476	27158	1	1	1	750.884	1499.75	2	1499.76	-0.0085	495	509	0	30.04	0.026	L	ASTANEPVQIIPGGF	H					Cmpd 38641, +PASEF(750.8840), 35.4eV, 15.8min, 1/K0=0.9989, #4762-4763, (id=281475048689249)
1	1	ANPEP_SEY	protein sey1 [Aspergillus niger] GAQ41715.1	18459	60250	1349	650	277	154	15477	27172	1	1	1	750.885	1499.76	2	1499.76	-0.0065	495	509	0	36.43	0.035	L	ASTANEPVQIIPGGF	H					Cmpd 38665, +PASEF(750.8851), 35.2eV, 15.8min, 1/K0=0.9926, #4764-4765, (id=281475048689263)
1	1	ANPEP_SEY	protein sey1 [Aspergillus niger] GAQ41715.1	18459	60250	1349	650	277	154	15481	26879	1	1	1	751.379	1500.74	2	1500.75	-0.0105	145	157	0	27.45	1.3	Q	AILDMTYFAETVK	L					Cmpd 38269, +PASEF(751.3787), 36.8eV, 15.7min, 1/K0=1.0343, #4730, (id=281475048688970)
1	1	ANPEP_SEY	protein sey1 [Aspergillus niger] GAQ41715.1	18459	60250	1349	650	277	154	15482	26693	1	1	1	751.379	1500.74	2	1500.75	-0.0098	145	157	0	40.29	0.00087	Q	AILDMTYFAETVK	L					Cmpd 38010, +PASEF(751.3791), 37.5eV, 15.6min, 1/K0=1.0510, #4712, (id=281475048688784)
1	1	ANPEP_SEY	protein sey1 [Aspergillus niger] GAQ41715.1	18459	60250	1349	650	277	154	15483	26658	1	1	1	751.379	1500.74	2	1500.75	-0.0098	145	157	0	51.06	0.00011	Q	AILDMTYFAETVK	L					Cmpd 37958, +PASEF(751.3791), 38.2eV, 15.6min, 1/K0=1.0688, #4708-4709, (id=281475048688749)
1	1	ANPEP_SEY	protein sey1 [Aspergillus niger] GAQ41715.1	18459	60250	1349	650	277	154	15484	26694	1	1	1	751.38	1500.74	2	1500.75	-0.0089	145	157	0	40.33	0.0064	Q	AILDMTYFAETVK	L					Cmpd 38011, +PASEF(751.3795), 38.2eV, 15.6min, 1/K0=1.0685, #4712, (id=281475048688785)
1	1	ANPEP_SEY	protein sey1 [Aspergillus niger] GAQ41715.1	18459	60250	1349	650	277	154	15485	26664	1	1	1	751.381	1500.75	2	1500.75	-0.0059	145	157	0	76.04	5.2e-07	Q	AILDMTYFAETVK	L					Cmpd 37966, +PASEF(751.3811), 37.4eV, 15.6min, 1/K0=1.0497, #4708-4710, (id=281475048688755)
1	1	ANPEP_SEY	protein sey1 [Aspergillus niger] GAQ41715.1	18459	60250	1349	650	277	154	15523	16291	1	1	0	753.865	1505.72	2	1505.73	-0.0102	49	60	0	90.67	1e-07	Y	FEQLLDHHNPEK	G					Cmpd 24446, +PASEF(753.8653), 36.4eV, 12.4min, 1/K0=1.0231, #3590, (id=281475048678382)
1	1	ANPEP_SEY	protein sey1 [Aspergillus niger] GAQ41715.1	18459	60250	1349	650	277	154	15524	16225	1	1	0	753.866	1505.72	2	1505.73	-0.0097	49	60	0	37.2	0.11	Y	FEQLLDHHNPEK	G					Cmpd 24365, +PASEF(753.8656), 36.1eV, 12.4min, 1/K0=1.0171, #3584, (id=281475048678316)
1	1	ANPEP_SEY	protein sey1 [Aspergillus niger] GAQ41715.1	18459	60250	1349	650	277	154	15526	18907	1	1	0	753.866	1505.72	2	1505.73	-0.0091	49	60	0	32.04	0.036	Y	FEQLLDHHNPEK	G					Cmpd 27731, +PASEF(753.8659), 36.4eV, 13.1min, 1/K0=1.0237, #3842, (id=281475048680998)
1	1	ANPEP_SEY	protein sey1 [Aspergillus niger] GAQ41715.1	18459	60250	1349	650	277	154	15527	15844	1	1	0	753.866	1505.72	2	1505.73	-0.0078	49	60	0	58.37	6.4e-05	Y	FEQLLDHHNPEK	G					Cmpd 23854, +PASEF(753.8665), 37.2eV, 12.3min, 1/K0=1.0426, #3546, (id=281475048677935)
1	1	ANPEP_SEY	protein sey1 [Aspergillus niger] GAQ41715.1	18459	60250	1349	650	277	154	15528	18984	1	1	0	753.867	1505.72	2	1505.73	-0.0075	49	60	0	42.61	0.0052	Y	FEQLLDHHNPEK	G					Cmpd 27821, +PASEF(753.8666), 36.9eV, 13.1min, 1/K0=1.0352, #3848, (id=281475048681075)
1	1	ANPEP_SEY	protein sey1 [Aspergillus niger] GAQ41715.1	18459	60250	1349	650	277	154	15542	10103	1	1	1	754.366	1506.72	2	1506.73	-0.0138	378	391	0	58.12	0.0011	S	PIYTDTSVGNAVDR	Q					Cmpd 15720, +PASEF(754.3661), 35.9eV, 9.5min, 1/K0=1.0095, #2576-2581, (id=281475048672194)
1	1	ANPEP_SEY	protein sey1 [Aspergillus niger] GAQ41715.1	18459	60250	1349	650	277	154	15551	28923	1	1	0	754.857	1507.7	2	1507.71	-0.0138	170	184	0	29.21	0.039	Q	NAPWVMVGGSYSGAL	T					Cmpd 41096, +PASEF(754.8568), 36.1eV, 16.4min, 1/K0=1.0153, #4980-4981, (id=281475048691014)
1	1	ANPEP_SEY	protein sey1 [Aspergillus niger] GAQ41715.1	18459	60250	1349	650	277	154	15552	28985	1	1	0	754.859	1507.7	2	1507.71	-0.0097	170	184	0	21.63	0.066	Q	NAPWVMVGGSYSGAL	T					Cmpd 41183, +PASEF(754.8589), 36.3eV, 16.4min, 1/K0=1.0201, #4988, (id=281475048691076)
1	1	ANPEP_SEY	protein sey1 [Aspergillus niger] GAQ41715.1	18459	60250	1349	650	277	154	15554	28992	1	1	0	754.859	1507.7	2	1507.71	-0.0086	170	184	0	27.38	0.2	Q	NAPWVMVGGSYSGAL	T					Cmpd 41191, +PASEF(754.8594), 35.9eV, 16.4min, 1/K0=1.0112, #4990, (id=281475048691083)
1	1	ANPEP_SEY	protein sey1 [Aspergillus niger] GAQ41715.1	18459	60250	1349	650	277	154	15577	27853	1	1	0	755.834	1509.65	2	1509.67	-0.014	452	464	0	21.37	2.5	A	TVNSWTGGWDMTR	N					Cmpd 39584, +PASEF(755.8338), 34.4eV, 16.0min, 1/K0=0.9730, #4842-4843, (id=281475048689944)
1	1	ANPEP_SEY	protein sey1 [Aspergillus niger] GAQ41715.1	18459	60250	1349	650	277	154	15581	12263	1	1	0	755.835	1509.65	2	1509.67	-0.0123	452	464	0	51.54	0.0005	A	TVNSWTGGWDMTR	N					Cmpd 18931, +PASEF(755.8347), 35.3eV, 10.7min, 1/K0=0.9938, #2996-3001, (id=281475048674354)
1	1	ANPEP_SEY	protein sey1 [Aspergillus niger] GAQ41715.1	18459	60250	1349	650	277	154	15583	19774	1	1	0	755.835	1509.66	2	1509.67	-0.0113	452	464	0	48.54	0.0031	A	TVNSWTGGWDMTR	N					Cmpd 28871, +PASEF(755.8352), 35.0eV, 13.4min, 1/K0=0.9866, #3938, (id=281475048681865)
1	1	ANPEP_SEY	protein sey1 [Aspergillus niger] GAQ41715.1	18459	60250	1349	650	277	154	15590	16861	1	1	0	755.837	1509.66	2	1509.67	-0.0085	452	464	0	41.16	0.004	A	TVNSWTGGWDMTR	N					Cmpd 25178, +PASEF(755.8366), 35.8eV, 12.5min, 1/K0=1.0071, #3644, (id=281475048678952)
1	1	ANPEP_SEY	protein sey1 [Aspergillus niger] GAQ41715.1	18459	60250	1349	650	277	154	15591	19014	1	1	0	755.837	1509.66	2	1509.67	-0.0084	452	464	0	65.63	9.6e-06	A	TVNSWTGGWDMTR	N					Cmpd 27854, +PASEF(755.8366), 36.4eV, 13.1min, 1/K0=1.0248, #3851, (id=281475048681105)
1	1	ANPEP_SEY	protein sey1 [Aspergillus niger] GAQ41715.1	18459	60250	1349	650	277	154	15594	15793	1	1	0	755.837	1509.66	2	1509.67	-0.0074	452	464	0	40.79	0.00035	A	TVNSWTGGWDMTR	N					Cmpd 23797, +PASEF(755.8371), 35.3eV, 12.2min, 1/K0=0.9947, #3542, (id=281475048677884)
1	1	ANPEP_SEY	protein sey1 [Aspergillus niger] GAQ41715.1	18459	60250	1349	650	277	154	15596	22290	1	1	0	755.837	1509.66	2	1509.67	-0.007	452	464	0	49.36	0.00082	A	TVNSWTGGWDMTR	N					Cmpd 32200, +PASEF(755.8373), 34.9eV, 14.2min, 1/K0=0.9857, #4226, (id=281475048684381)
1	1	ANPEP_SEY	protein sey1 [Aspergillus niger] GAQ41715.1	18459	60250	1349	650	277	154	15597	15459	1	1	0	755.837	1509.66	2	1509.67	-0.0068	452	464	0	65.87	8.9e-06	A	TVNSWTGGWDMTR	N					Cmpd 23407, +PASEF(755.8374), 34.9eV, 12.2min, 1/K0=0.9851, #3512, (id=281475048677550)
1	1	ANPEP_SEY	protein sey1 [Aspergillus niger] GAQ41715.1	18459	60250	1349	650	277	154	15607	19738	1	1	0	755.84	1509.67	2	1509.67	-0.002	452	464	0	22.67	0.048	A	TVNSWTGGWDMTR	N					Cmpd 28823, +PASEF(755.8398), 34.4eV, 13.4min, 1/K0=0.9721, #3932-3935, (id=281475048681829)
1	1	ANPEP_SEY	protein sey1 [Aspergillus niger] GAQ41715.1	18459	60250	1349	650	277	154	15608	15573	1	1	0	755.84	1509.67	2	1509.67	-0.0018	452	464	0	103.79	2.8e-09	A	TVNSWTGGWDMTR	N					Cmpd 23540, +PASEF(755.8399), 35.3eV, 12.2min, 1/K0=0.9958, #3524, (id=281475048677664)
1	1	ANPEP_SEY	protein sey1 [Aspergillus niger] GAQ41715.1	18459	60250	1349	650	277	154	15652	30268	1	1	1	757.846	1513.68	2	1513.69	-0.0106	187	199	0	39.13	0.0086	A	WTESVAPGTFWAY	H					Cmpd 42985, +PASEF(757.8459), 35.8eV, 16.9min, 1/K0=1.0079, #5156, (id=281475048692359)
1	1	ANPEP_SEY	protein sey1 [Aspergillus niger] GAQ41715.1	18459	60250	1349	650	277	154	15653	30217	1	1	1	757.847	1513.68	2	1513.69	-0.0092	187	199	0	22.98	0.41	A	WTESVAPGTFWAY	H					Cmpd 42918, +PASEF(757.8466), 35.7eV, 16.9min, 1/K0=1.0066, #5150, (id=281475048692308)
1	1	ANPEP_SEY	protein sey1 [Aspergillus niger] GAQ41715.1	18459	60250	1349	650	277	154	15896	13483	1	1	1	767.872	1533.73	2	1533.74	-0.0121	481	496	0	53.59	0.00012	R	DSGVSSTFRPGGPLAS	T					Cmpd 20717, +PASEF(767.8724), 35.5eV, 11.3min, 1/K0=0.9997, #3226-3227, (id=281475048675574)
1	1	ANPEP_SEY	protein sey1 [Aspergillus niger] GAQ41715.1	18459	60250	1349	650	277	154	15898	13508	1	1	1	767.873	1533.73	2	1533.74	-0.0106	481	496	0	71.24	2.8e-06	R	DSGVSSTFRPGGPLAS	T					Cmpd 20758, +PASEF(767.8732), 35.5eV, 11.3min, 1/K0=1.0007, #3230, (id=281475048675599)
1	1	ANPEP_SEY	protein sey1 [Aspergillus niger] GAQ41715.1	18459	60250	1349	650	277	154	15899	13533	1	1	1	767.873	1533.73	2	1533.74	-0.0104	481	496	0	40.71	0.0014	R	DSGVSSTFRPGGPLAS	T					Cmpd 20793, +PASEF(767.8732), 35.0eV, 11.3min, 1/K0=0.9873, #3230-3235, (id=281475048675624)
1	1	ANPEP_SEY	protein sey1 [Aspergillus niger] GAQ41715.1	18459	60250	1349	650	277	154	15900	13545	1	1	1	767.873	1533.73	2	1533.74	-0.0103	481	496	0	72.84	1.4e-06	R	DSGVSSTFRPGGPLAS	T					Cmpd 20809, +PASEF(767.8733), 34.4eV, 11.4min, 1/K0=0.9728, #3236, (id=281475048675636)
1	1	ANPEP_SEY	protein sey1 [Aspergillus niger] GAQ41715.1	18459	60250	1349	650	277	154	15902	13507	1	1	1	767.874	1533.73	2	1533.74	-0.0099	481	496	0	24.32	0.031	R	DSGVSSTFRPGGPLAS	T					Cmpd 20757, +PASEF(767.8735), 33.4eV, 11.3min, 1/K0=0.9466, #3230, (id=281475048675598)
1	1	ANPEP_SEY	protein sey1 [Aspergillus niger] GAQ41715.1	18459	60250	1349	650	277	154	15904	13480	1	1	1	767.874	1533.73	2	1533.74	-0.009	481	496	0	23.59	0.075	R	DSGVSSTFRPGGPLAS	T					Cmpd 20714, +PASEF(767.8740), 34.3eV, 11.3min, 1/K0=0.9699, #3224, (id=281475048675571)
1	1	ANPEP_SEY	protein sey1 [Aspergillus niger] GAQ41715.1	18459	60250	1349	650	277	154	15905	13471	1	1	1	767.874	1533.73	2	1533.74	-0.0083	481	496	0	22.16	4.3	R	DSGVSSTFRPGGPLAS	T					Cmpd 20701, +PASEF(767.8743), 35.0eV, 11.3min, 1/K0=0.9884, #3223, (id=281475048675562)
1	1	ANPEP_SEY	protein sey1 [Aspergillus niger] GAQ41715.1	18459	60250	1349	650	277	154	15948	12853	1	1	1	768.849	1535.68	2	1535.7	-0.0129	514	526	0	32.18	0.0022	D	LYMADYYANEGVK	K					Cmpd 19806, +PASEF(768.8491), 36.7eV, 11.0min, 1/K0=1.0313, #3110, (id=281475048674944)
1	1	ANPEP_SEY	protein sey1 [Aspergillus niger] GAQ41715.1	18459	60250	1349	650	277	154	16094	28728	1	1	0	774.877	1547.74	2	1547.75	-0.0128	469	480	0	21.03	0.032	R	LIWTNGQYDPWR	D					Cmpd 40821, +PASEF(774.8769), 35.7eV, 16.3min, 1/K0=1.0061, #4955-4957, (id=281475048690819)
1	1	ANPEP_SEY	protein sey1 [Aspergillus niger] GAQ41715.1	18459	60250	1349	650	277	154	16095	22444	1	1	0	774.877	1547.74	2	1547.75	-0.0122	469	480	0	23.04	0.48	R	LIWTNGQYDPWR	D					Cmpd 32392, +PASEF(774.8772), 36.3eV, 14.3min, 1/K0=1.0218, #4244, (id=281475048684535)
1	1	ANPEP_SEY	protein sey1 [Aspergillus niger] GAQ41715.1	18459	60250	1349	650	277	154	16096	21617	1	1	0	774.878	1547.74	2	1547.75	-0.0117	469	480	0	55.49	5.9e-05	R	LIWTNGQYDPWR	D					Cmpd 31305, +PASEF(774.8775), 35.8eV, 14.0min, 1/K0=1.0088, #4150, (id=281475048683708)
1	1	ANPEP_SEY	protein sey1 [Aspergillus niger] GAQ41715.1	18459	60250	1349	650	277	154	16098	20773	1	1	0	774.878	1547.74	2	1547.75	-0.0114	469	480	0	29.47	0.049	R	LIWTNGQYDPWR	D					Cmpd 30205, +PASEF(774.8776), 35.3eV, 13.7min, 1/K0=0.9960, #4058, (id=281475048682864)
1	1	ANPEP_SEY	protein sey1 [Aspergillus niger] GAQ41715.1	18459	60250	1349	650	277	154	16099	21461	1	1	0	774.878	1547.74	2	1547.75	-0.0109	469	480	0	27.45	1.3	R	LIWTNGQYDPWR	D					Cmpd 31091, +PASEF(774.8779), 34.7eV, 13.9min, 1/K0=0.9794, #4130, (id=281475048683552)
1	1	ANPEP_SEY	protein sey1 [Aspergillus niger] GAQ41715.1	18459	60250	1349	650	277	154	16100	20859	1	1	0	774.878	1547.74	2	1547.75	-0.0105	469	480	0	27.45	0.02	R	LIWTNGQYDPWR	D					Cmpd 30327, +PASEF(774.8781), 35.9eV, 13.8min, 1/K0=1.0104, #4072, (id=281475048682950)
1	1	ANPEP_SEY	protein sey1 [Aspergillus niger] GAQ41715.1	18459	60250	1349	650	277	154	16102	20872	1	1	0	774.878	1547.74	2	1547.75	-0.0102	469	480	0	30.49	0.006	R	LIWTNGQYDPWR	D					Cmpd 30341, +PASEF(774.8782), 36.5eV, 13.8min, 1/K0=1.0272, #4073-4074, (id=281475048682963)
1	1	ANPEP_SEY	protein sey1 [Aspergillus niger] GAQ41715.1	18459	60250	1349	650	277	154	16103	20740	1	1	0	774.878	1547.74	2	1547.75	-0.01	469	480	0	56.02	8.8e-05	R	LIWTNGQYDPWR	D					Cmpd 30159, +PASEF(774.8783), 36.1eV, 13.7min, 1/K0=1.0160, #4054-4055, (id=281475048682831)
1	1	ANPEP_SEY	protein sey1 [Aspergillus niger] GAQ41715.1	18459	60250	1349	650	277	154	16105	21016	1	1	0	774.879	1547.74	2	1547.75	-0.0092	469	480	0	87.65	8e-08	R	LIWTNGQYDPWR	D					Cmpd 30511, +PASEF(774.8787), 36.3eV, 13.8min, 1/K0=1.0210, #4088, (id=281475048683107)
1	1	ANPEP_SEY	protein sey1 [Aspergillus niger] GAQ41715.1	18459	60250	1349	650	277	154	16106	21664	1	1	0	774.88	1547.74	2	1547.75	-0.0077	469	480	0	68.77	1.9e-05	R	LIWTNGQYDPWR	D					Cmpd 31366, +PASEF(774.8795), 35.5eV, 14.0min, 1/K0=1.0005, #4154, (id=281475048683755)
1	1	ANPEP_SEY	protein sey1 [Aspergillus niger] GAQ41715.1	18459	60250	1349	650	277	154	16108	21552	1	1	0	774.88	1547.74	2	1547.75	-0.0073	469	480	0	86.19	6.6e-07	R	LIWTNGQYDPWR	D					Cmpd 31210, +PASEF(774.8797), 35.9eV, 14.0min, 1/K0=1.0110, #4136-4141, (id=281475048683643)
1	1	ANPEP_SEY	protein sey1 [Aspergillus niger] GAQ41715.1	18459	60250	1349	650	277	154	16110	20813	1	1	0	774.88	1547.75	2	1547.75	-0.0069	469	480	0	74.09	1e-05	R	LIWTNGQYDPWR	D					Cmpd 30266, +PASEF(774.8799), 35.9eV, 13.7min, 1/K0=1.0101, #4064, (id=281475048682904)
1	1	ANPEP_SEY	protein sey1 [Aspergillus niger] GAQ41715.1	18459	60250	1349	650	277	154	16111	21934	1	1	0	774.88	1547.75	2	1547.75	-0.0066	469	480	0	24.45	0.093	R	LIWTNGQYDPWR	D					Cmpd 31714, +PASEF(774.8800), 35.5eV, 14.1min, 1/K0=0.9991, #4184, (id=281475048684025)
1	1	ANPEP_SEY	protein sey1 [Aspergillus niger] GAQ41715.1	18459	60250	1349	650	277	154	16112	21462	1	1	0	774.88	1547.75	2	1547.75	-0.0065	469	480	0	92.87	3.7e-07	R	LIWTNGQYDPWR	D					Cmpd 31092, +PASEF(774.8801), 35.5eV, 13.9min, 1/K0=1.0009, #4130, (id=281475048683553)
1	1	ANPEP_SEY	protein sey1 [Aspergillus niger] GAQ41715.1	18459	60250	1349	650	277	154	16113	20957	1	1	0	774.88	1547.75	2	1547.75	-0.0062	469	480	0	80.25	1.1e-06	R	LIWTNGQYDPWR	D					Cmpd 30440, +PASEF(774.8802), 36.1eV, 13.8min, 1/K0=1.0164, #4082, (id=281475048683048)
1	1	ANPEP_SEY	protein sey1 [Aspergillus niger] GAQ41715.1	18459	60250	1349	650	277	154	16378	24725	1	1	1	782.418	1562.82	2	1562.83	-0.0094	490	505	0	27.93	0.049	R	PGGPLASTANEPVQII	P					Cmpd 35356, +PASEF(782.4178), 36.6eV, 15.0min, 1/K0=1.0285, #4490-4493, (id=281475048686816)
1	1	ANPEP_SEY	protein sey1 [Aspergillus niger] GAQ41715.1	18459	60250	1349	650	277	154	16586	24618	1	1	0	787.856	1573.7	2	1573.7	-0.0071	319	330	0	26.71	0.075	K	ALANYANWFNST	I	HexNAc (N)	0.000000000100.0			Cmpd 35205, +PASEF(787.8562), 36.6eV, 14.9min, 1/K0=1.0278, #4478, (id=281475048686709)
1	1	ANPEP_SEY	protein sey1 [Aspergillus niger] GAQ41715.1	18459	60250	1349	650	277	154	16596	30558	1	1	0	788.325	1574.63	2	1574.65	-0.0116	67	79	0	40.67	0.0016	R	YWWSTEYWGGPGS	P					Cmpd 43386, +PASEF(788.3248), 36.0eV, 17.0min, 1/K0=1.0126, #5186-5191, (id=281475048692649)
1	1	ANPEP_SEY	protein sey1 [Aspergillus niger] GAQ41715.1	18459	60250	1349	650	277	154	16597	30633	1	1	0	788.327	1574.64	2	1574.65	-0.0076	67	79	0	27.08	0.25	R	YWWSTEYWGGPGS	P					Cmpd 43482, +PASEF(788.3268), 35.9eV, 17.0min, 1/K0=1.0117, #5198, (id=281475048692724)
1	1	ANPEP_SEY	protein sey1 [Aspergillus niger] GAQ41715.1	18459	60250	1349	650	277	154	16622	14360	1	1	0	788.939	1575.86	2	1575.87	-0.0088	108	121	0	80.81	3.2e-06	Y	AQEIQGAVILIEHR	Y					Cmpd 21960, +PASEF(788.9395), 39.6eV, 11.7min, 1/K0=1.1056, #3362, (id=281475048676451)
1	1	ANPEP_SEY	protein sey1 [Aspergillus niger] GAQ41715.1	18459	60250	1349	650	277	154	16623	14448	1	1	0	526.296	1575.86	3	1575.87	-0.0083	108	121	0	58.77	3.3e-05	Y	AQEIQGAVILIEHR	Y					Cmpd 22070, +PASEF(526.2956), 28.2eV, 11.8min, 1/K0=0.8131, #3374, (id=281475048676539)
1	1	ANPEP_SEY	protein sey1 [Aspergillus niger] GAQ41715.1	18459	60250	1349	650	277	154	16624	14403	1	1	0	526.296	1575.86	3	1575.87	-0.0083	108	121	0	58.09	0.00062	Y	AQEIQGAVILIEHR	Y					Cmpd 22014, +PASEF(526.2956), 26.7eV, 11.7min, 1/K0=0.7747, #3368, (id=281475048676494)
1	1	ANPEP_SEY	protein sey1 [Aspergillus niger] GAQ41715.1	18459	60250	1349	650	277	154	16625	14449	1	1	0	526.296	1575.87	3	1575.87	-0.0083	108	121	0	96.89	7.3e-08	Y	AQEIQGAVILIEHR	Y					Cmpd 22071, +PASEF(526.2956), 29.3eV, 11.8min, 1/K0=0.8403, #3374, (id=281475048676540)
1	1	ANPEP_SEY	protein sey1 [Aspergillus niger] GAQ41715.1	18459	60250	1349	650	277	154	16626	14407	1	1	0	526.296	1575.87	3	1575.87	-0.0081	108	121	0	54.5	0.00017	Y	AQEIQGAVILIEHR	Y					Cmpd 22021, +PASEF(526.2957), 28.8eV, 11.7min, 1/K0=0.8268, #3368-3370, (id=281475048676498)
1	1	ANPEP_SEY	protein sey1 [Aspergillus niger] GAQ41715.1	18459	60250	1349	650	277	154	16627	14354	1	1	0	526.296	1575.87	3	1575.87	-0.0079	108	121	0	83.36	5.1e-07	Y	AQEIQGAVILIEHR	Y					Cmpd 21954, +PASEF(526.2957), 29.1eV, 11.7min, 1/K0=0.8368, #3362, (id=281475048676445)
1	1	ANPEP_SEY	protein sey1 [Aspergillus niger] GAQ41715.1	18459	60250	1349	650	277	154	16628	14308	1	1	0	526.296	1575.87	3	1575.87	-0.0078	108	121	0	71.47	9.1e-06	Y	AQEIQGAVILIEHR	Y					Cmpd 21896, +PASEF(526.2958), 28.9eV, 11.7min, 1/K0=0.8306, #3358, (id=281475048676399)
1	1	ANPEP_SEY	protein sey1 [Aspergillus niger] GAQ41715.1	18459	60250	1349	650	277	154	16629	14352	1	1	0	526.296	1575.87	3	1575.87	-0.0075	108	121	0	98.13	1.6e-08	Y	AQEIQGAVILIEHR	Y					Cmpd 21952, +PASEF(526.2958), 27.5eV, 11.7min, 1/K0=0.7955, #3362, (id=281475048676443)
1	1	ANPEP_SEY	protein sey1 [Aspergillus niger] GAQ41715.1	18459	60250	1349	650	277	154	16630	14413	1	1	0	788.941	1575.87	2	1575.87	-0.0063	108	121	0	110.82	3e-09	Y	AQEIQGAVILIEHR	Y					Cmpd 22028, +PASEF(788.9408), 39.8eV, 11.7min, 1/K0=1.1100, #3368-3370, (id=281475048676504)
1	1	ANPEP_SEY	protein sey1 [Aspergillus niger] GAQ41715.1	18459	60250	1349	650	277	154	16631	14742	1	1	0	526.296	1575.87	3	1575.87	-0.0061	108	121	0	37.59	0.063	Y	AQEIQGAVILIEHR	Y					Cmpd 22468, +PASEF(526.2963), 27.7eV, 11.9min, 1/K0=0.7985, #3410-3415, (id=281475048676833)
1	1	ANPEP_SEY	protein sey1 [Aspergillus niger] GAQ41715.1	18459	60250	1349	650	277	154	16632	14395	1	1	0	788.941	1575.87	2	1575.87	-0.006	108	121	0	47.3	0.00051	Y	AQEIQGAVILIEHR	Y					Cmpd 22005, +PASEF(788.9409), 37.8eV, 11.7min, 1/K0=1.0587, #3362-3367, (id=281475048676486)
1	1	ANPEP_SEY	protein sey1 [Aspergillus niger] GAQ41715.1	18459	60250	1349	650	277	154	16633	14404	1	1	0	526.296	1575.87	3	1575.87	-0.0059	108	121	0	80.82	8.1e-07	Y	AQEIQGAVILIEHR	Y					Cmpd 22015, +PASEF(526.2964), 29.4eV, 11.7min, 1/K0=0.8445, #3368, (id=281475048676495)
1	1	ANPEP_SEY	protein sey1 [Aspergillus niger] GAQ41715.1	18459	60250	1349	650	277	154	16666	24218	1	1	0	790.856	1579.7	2	1579.71	-0.0108	166	180	0	66.82	1.5e-06	R	SNAQNAPWVMVGGSY	S					Cmpd 34682, +PASEF(790.8563), 34.6eV, 14.8min, 1/K0=0.9782, #4438-4439, (id=281475048686309)
1	1	ANPEP_SEY	protein sey1 [Aspergillus niger] GAQ41715.1	18459	60250	1349	650	277	154	16667	24192	1	1	0	790.857	1579.7	2	1579.71	-0.0095	166	180	0	109.57	3.4e-10	R	SNAQNAPWVMVGGSY	S					Cmpd 34653, +PASEF(790.8570), 35.3eV, 14.8min, 1/K0=0.9961, #4436, (id=281475048686283)
1	1	ANPEP_SEY	protein sey1 [Aspergillus niger] GAQ41715.1	18459	60250	1349	650	277	154	16669	24135	1	1	0	790.857	1579.7	2	1579.71	-0.0087	166	180	0	71.5	2.1e-06	R	SNAQNAPWVMVGGSY	S					Cmpd 34578, +PASEF(790.8574), 36.4eV, 14.8min, 1/K0=1.0247, #4430, (id=281475048686226)
1	1	ANPEP_SEY	protein sey1 [Aspergillus niger] GAQ41715.1	18459	60250	1349	650	277	154	16670	24158	1	1	0	790.857	1579.7	2	1579.71	-0.0087	166	180	0	100.5	2.4e-09	R	SNAQNAPWVMVGGSY	S					Cmpd 34607, +PASEF(790.8574), 35.4eV, 14.8min, 1/K0=0.9966, #4433-4434, (id=281475048686249)
1	1	ANPEP_SEY	protein sey1 [Aspergillus niger] GAQ41715.1	18459	60250	1349	650	277	154	16671	24339	1	1	0	790.859	1579.7	2	1579.71	-0.006	166	180	0	81.39	1.2e-07	R	SNAQNAPWVMVGGSY	S					Cmpd 34825, +PASEF(790.8588), 35.5eV, 14.9min, 1/K0=1.0001, #4448, (id=281475048686430)
1	1	ANPEP_SEY	protein sey1 [Aspergillus niger] GAQ41715.1	18459	60250	1349	650	277	154	16672	24511	1	1	0	790.859	1579.7	2	1579.71	-0.0048	166	180	0	41.09	0.0006	R	SNAQNAPWVMVGGSY	S					Cmpd 35056, +PASEF(790.8593), 36.5eV, 14.9min, 1/K0=1.0257, #4465, (id=281475048686602)
1	1	ANPEP_SEY	protein sey1 [Aspergillus niger] GAQ41715.1	18459	60250	1349	650	277	154	16673	24261	1	1	0	790.86	1579.7	2	1579.71	-0.0042	166	180	0	61.72	6.6e-06	R	SNAQNAPWVMVGGSY	S					Cmpd 34732, +PASEF(790.8597), 36.2eV, 14.8min, 1/K0=1.0190, #4442, (id=281475048686352)
1	1	ANPEP_SEY	protein sey1 [Aspergillus niger] GAQ41715.1	18459	60250	1349	650	277	154	16674	24193	1	1	0	790.86	1579.7	2	1579.71	-0.0041	166	180	0	69.47	3.7e-06	R	SNAQNAPWVMVGGSY	S					Cmpd 34654, +PASEF(790.8597), 36.4eV, 14.8min, 1/K0=1.0234, #4436, (id=281475048686284)
1	1	ANPEP_SEY	protein sey1 [Aspergillus niger] GAQ41715.1	18459	60250	1349	650	277	154	16675	24412	1	1	0	790.86	1579.71	2	1579.71	-0.0037	166	180	0	85.35	4.9e-08	R	SNAQNAPWVMVGGSY	S					Cmpd 34917, +PASEF(790.8599), 36.7eV, 14.9min, 1/K0=1.0300, #4454, (id=281475048686503)
1	1	ANPEP_SEY	protein sey1 [Aspergillus niger] GAQ41715.1	18459	60250	1349	650	277	154	16676	24115	1	1	0	790.86	1579.71	2	1579.71	-0.0037	166	180	0	74.59	2.3e-07	R	SNAQNAPWVMVGGSY	S					Cmpd 34554, +PASEF(790.8599), 36.5eV, 14.8min, 1/K0=1.0267, #4427-4429, (id=281475048686206)
1	1	ANPEP_SEY	protein sey1 [Aspergillus niger] GAQ41715.1	18459	60250	1349	650	277	154	16698	16863	1	1	0	791.355	1580.7	2	1580.7	-0.0082	451	464	0	27.45	0.018	A	ATVNSWTGGWDMTR	N					Cmpd 25180, +PASEF(791.3553), 36.7eV, 12.5min, 1/K0=1.0317, #3644, (id=281475048678954)
1	1	ANPEP_SEY	protein sey1 [Aspergillus niger] GAQ41715.1	18459	60250	1349	650	277	154	16700	16926	1	1	0	791.355	1580.7	2	1580.7	-0.008	451	464	0	30.56	0.022	A	ATVNSWTGGWDMTR	N					Cmpd 25249, +PASEF(791.3554), 36.1eV, 12.6min, 1/K0=1.0156, #3650, (id=281475048679017)
1	1	ANPEP_SEY	protein sey1 [Aspergillus niger] GAQ41715.1	18459	60250	1349	650	277	154	16701	16562	1	1	0	791.356	1580.7	2	1580.7	-0.0073	451	464	0	100.87	3e-09	A	ATVNSWTGGWDMTR	N					Cmpd 24788, +PASEF(791.3557), 36.5eV, 12.4min, 1/K0=1.0257, #3614, (id=281475048678653)
1	1	ANPEP_SEY	protein sey1 [Aspergillus niger] GAQ41715.1	18459	60250	1349	650	277	154	16702	16591	1	1	0	791.356	1580.7	2	1580.7	-0.0072	451	464	0	71.94	2.8e-06	A	ATVNSWTGGWDMTR	N					Cmpd 24823, +PASEF(791.3558), 36.2eV, 12.5min, 1/K0=1.0194, #3618, (id=281475048678682)
1	1	ANPEP_SEY	protein sey1 [Aspergillus niger] GAQ41715.1	18459	60250	1349	650	277	154	16703	16584	1	1	0	791.356	1580.7	2	1580.7	-0.0071	451	464	0	36.23	0.00053	A	ATVNSWTGGWDMTR	N					Cmpd 24815, +PASEF(791.3558), 36.5eV, 12.5min, 1/K0=1.0249, #3617, (id=281475048678675)
1	1	ANPEP_SEY	protein sey1 [Aspergillus niger] GAQ41715.1	18459	60250	1349	650	277	154	16704	16643	1	1	0	791.356	1580.7	2	1580.7	-0.0058	451	464	0	111.17	3.3e-10	A	ATVNSWTGGWDMTR	N					Cmpd 24891, +PASEF(791.3565), 36.9eV, 12.5min, 1/K0=1.0368, #3623, (id=281475048678734)
1	1	ANPEP_SEY	protein sey1 [Aspergillus niger] GAQ41715.1	18459	60250	1349	650	277	154	16869	10512	1	1	1	797.884	1593.75	2	1593.76	-0.0093	377	391	0	51.34	0.003	S	SPIYTDTSVGNAVDR	Q					Cmpd 16297, +PASEF(797.8843), 36.9eV, 9.6min, 1/K0=1.0358, #2644, (id=281475048672603)
1	1	ANPEP_SEY	protein sey1 [Aspergillus niger] GAQ41715.1	18459	60250	1349	650	277	154	16870	29468	1	1	1	797.885	1593.76	2	1593.77	-0.0112	181	196	0	42.57	0.0021	Y	SGALTAWTESVAPGTF	W					Cmpd 41857, +PASEF(797.8855), 37.9eV, 16.6min, 1/K0=1.0614, #5054, (id=281475048691559)
1	1	ANPEP_SEY	protein sey1 [Aspergillus niger] GAQ41715.1	18459	60250	1349	650	277	154	16871	29421	1	1	1	797.886	1593.76	2	1593.77	-0.0105	181	196	0	21.9	0.16	Y	SGALTAWTESVAPGTF	W					Cmpd 41789, +PASEF(797.8858), 37.8eV, 16.6min, 1/K0=1.0597, #5048, (id=281475048691512)
1	1	ANPEP_SEY	protein sey1 [Aspergillus niger] GAQ41715.1	18459	60250	1349	650	277	154	16872	29437	1	1	1	797.886	1593.76	2	1593.77	-0.0093	181	196	0	51.66	0.00053	Y	SGALTAWTESVAPGTF	W					Cmpd 41812, +PASEF(797.8864), 37.5eV, 16.6min, 1/K0=1.0515, #5050-5052, (id=281475048691528)
1	1	ANPEP_SEY	protein sey1 [Aspergillus niger] GAQ41715.1	18459	60250	1349	650	277	154	16874	29572	1	1	1	797.888	1593.76	2	1593.77	-0.0059	181	196	0	47.54	0.00067	Y	SGALTAWTESVAPGTF	W					Cmpd 41992, +PASEF(797.8881), 38.0eV, 16.6min, 1/K0=1.0639, #5066, (id=281475048691663)
1	1	ANPEP_SEY	protein sey1 [Aspergillus niger] GAQ41715.1	18459	60250	1349	650	277	154	16902	10833	1	1	1	799.356	1596.7	2	1596.71	-0.0114	433	446	0	55.14	2.5e-05	L	YFPETNGYTYGSAK	G					Cmpd 16795, +PASEF(799.3564), 36.6eV, 9.8min, 1/K0=1.0279, #2708-2713, (id=281475048672924)
1	1	ANPEP_SEY	protein sey1 [Aspergillus niger] GAQ41715.1	18459	60250	1349	650	277	154	16903	10702	1	1	1	799.357	1596.7	2	1596.71	-0.0094	433	446	0	27.06	0.04	L	YFPETNGYTYGSAK	G					Cmpd 16588, +PASEF(799.3574), 37.0eV, 9.8min, 1/K0=1.0400, #2684, (id=281475048672793)
1	1	ANPEP_SEY	protein sey1 [Aspergillus niger] GAQ41715.1	18459	60250	1349	650	277	154	16904	10842	1	1	1	799.357	1596.7	2	1596.71	-0.0094	433	446	0	29.27	0.013	L	YFPETNGYTYGSAK	G					Cmpd 16809, +PASEF(799.3574), 36.9eV, 9.8min, 1/K0=1.0376, #2714, (id=281475048672933)
1	1	ANPEP_SEY	protein sey1 [Aspergillus niger] GAQ41715.1	18459	60250	1349	650	277	154	16910	10817	1	1	1	799.358	1596.7	2	1596.71	-0.0077	433	446	0	81.05	7.1e-07	L	YFPETNGYTYGSAK	G					Cmpd 16769, +PASEF(799.3583), 37.1eV, 9.8min, 1/K0=1.0406, #2708, (id=281475048672908)
1	1	ANPEP_SEY	protein sey1 [Aspergillus niger] GAQ41715.1	18459	60250	1349	650	277	154	16912	10642	1	1	1	799.361	1596.71	2	1596.71	-0.0021	433	446	0	32.71	0.0048	L	YFPETNGYTYGSAK	G					Cmpd 16502, +PASEF(799.3611), 37.0eV, 9.7min, 1/K0=1.0393, #2666-2671, (id=281475048672733)
1	1	ANPEP_SEY	protein sey1 [Aspergillus niger] GAQ41715.1	18459	60250	1349	650	277	154	17202	11570	1	1	0	807.395	1612.77	2	1612.78	-0.0097	405	419	0	62.54	7.4e-06	Y	WQDGAPEGTSTIVPR	L					Cmpd 17930, +PASEF(807.3947), 35.8eV, 10.3min, 1/K0=1.0082, #2867-2868, (id=281475048673661)
1	1	ANPEP_SEY	protein sey1 [Aspergillus niger] GAQ41715.1	18459	60250	1349	650	277	154	17203	11594	1	1	0	807.395	1612.78	2	1612.78	-0.0095	405	419	0	90.58	4.4e-08	Y	WQDGAPEGTSTIVPR	L					Cmpd 17964, +PASEF(807.3948), 36.0eV, 10.3min, 1/K0=1.0133, #2870, (id=281475048673685)
1	1	ANPEP_SEY	protein sey1 [Aspergillus niger] GAQ41715.1	18459	60250	1349	650	277	154	17214	28621	1	1	1	807.424	1612.83	2	1612.85	-0.0117	494	509	0	36.62	0.036	P	LASTANEPVQIIPGGF	H					Cmpd 40668, +PASEF(807.4245), 37.7eV, 16.3min, 1/K0=1.0566, #4942-4944, (id=281475048690712)
1	1	ANPEP_SEY	protein sey1 [Aspergillus niger] GAQ41715.1	18459	60250	1349	650	277	154	17215	28698	1	1	1	807.424	1612.83	2	1612.85	-0.0116	494	509	0	21.42	0.23	P	LASTANEPVQIIPGGF	H					Cmpd 40776, +PASEF(807.4245), 37.6eV, 16.3min, 1/K0=1.0534, #4952, (id=281475048690789)
1	1	ANPEP_SEY	protein sey1 [Aspergillus niger] GAQ41715.1	18459	60250	1349	650	277	154	17216	28707	1	1	1	807.425	1612.83	2	1612.85	-0.0114	494	509	0	31.51	0.09	P	LASTANEPVQIIPGGF	H					Cmpd 40786, +PASEF(807.4246), 37.2eV, 16.3min, 1/K0=1.0428, #4954, (id=281475048690798)
1	1	ANPEP_SEY	protein sey1 [Aspergillus niger] GAQ41715.1	18459	60250	1349	650	277	154	17310	13110	1	1	1	811.81	1621.61	2	1621.62	-0.0116	510	522	0	21.13	0.05	F	HCSDLYMADYYAN	E	Carbamidomethyl (C)	0.0200000000000.0			Cmpd 20161, +PASEF(811.8103), 36.6eV, 11.1min, 1/K0=1.0295, #3152, (id=281475048675201)
1	1	ANPEP_SEY	protein sey1 [Aspergillus niger] GAQ41715.1	18459	60250	1349	650	277	154	17398	26648	1	1	1	815.408	1628.8	2	1628.81	-0.0109	144	157	0	51.11	0.00049	D	QAILDMTYFAETVK	L					Cmpd 37945, +PASEF(815.4078), 39.6eV, 15.6min, 1/K0=1.1045, #4708, (id=281475048688739)
1	1	ANPEP_SEY	protein sey1 [Aspergillus niger] GAQ41715.1	18459	60250	1349	650	277	154	17460	14055	1	1	1	818.395	1634.78	2	1634.79	-0.0148	481	497	0	26.43	0.32	R	DSGVSSTFRPGGPLAST	A					Cmpd 21541, +PASEF(818.3949), 36.5eV, 11.6min, 1/K0=1.0273, #3318-3319, (id=281475048676146)
1	1	ANPEP_SEY	protein sey1 [Aspergillus niger] GAQ41715.1	18459	60250	1349	650	277	154	17461	14064	1	1	1	818.396	1634.78	2	1634.79	-0.0121	481	497	0	43.03	0.0034	R	DSGVSSTFRPGGPLAST	A					Cmpd 21552, +PASEF(818.3963), 35.1eV, 11.6min, 1/K0=0.9905, #3320, (id=281475048676155)
1	1	ANPEP_SEY	protein sey1 [Aspergillus niger] GAQ41715.1	18459	60250	1349	650	277	154	17462	14041	1	1	1	818.399	1634.78	2	1634.79	-0.0073	481	497	0	35.82	0.011	R	DSGVSSTFRPGGPLAST	A					Cmpd 21523, +PASEF(818.3987), 35.4eV, 11.6min, 1/K0=0.9990, #3317-3318, (id=281475048676132)
1	1	ANPEP_SEY	protein sey1 [Aspergillus niger] GAQ41715.1	18459	60250	1349	650	277	154	17463	13999	1	1	1	818.4	1634.79	2	1634.79	-0.0046	481	497	0	25.39	0.087	R	DSGVSSTFRPGGPLAST	A					Cmpd 21468, +PASEF(818.4000), 35.2eV, 11.6min, 1/K0=0.9920, #3308-3311, (id=281475048676090)
1	1	ANPEP_SEY	protein sey1 [Aspergillus niger] GAQ41715.1	18459	60250	1349	650	277	154	17495	18009	1	1	1	819.376	1636.74	2	1636.75	-0.0137	188	202	0	45.32	0.012	W	TESVAPGTFWAYHAT	S					Cmpd 26579, +PASEF(819.3765), 37.7eV, 12.8min, 1/K0=1.0574, #3746, (id=281475048680100)
1	1	ANPEP_SEY	protein sey1 [Aspergillus niger] GAQ41715.1	18459	60250	1349	650	277	154	17498	18051	1	1	1	819.378	1636.74	2	1636.75	-0.0099	188	202	0	45.31	0.0053	W	TESVAPGTFWAYHAT	S					Cmpd 26634, +PASEF(819.3784), 37.8eV, 12.8min, 1/K0=1.0603, #3752, (id=281475048680142)
1	1	ANPEP_SEY	protein sey1 [Aspergillus niger] GAQ41715.1	18459	60250	1349	650	277	154	17577	27397	1	1	1	823.852	1645.69	2	1645.7	-0.0152	275	288	0	66.52	4.3e-06	N	GPYLWQDNDFATGY	S					Cmpd 38956, +PASEF(823.8521), 37.9eV, 15.8min, 1/K0=1.0616, #4790, (id=281475048689488)
1	1	ANPEP_SEY	protein sey1 [Aspergillus niger] GAQ41715.1	18459	60250	1349	650	277	154	17578	27341	1	1	1	823.853	1645.69	2	1645.7	-0.0135	275	288	0	58.54	6.5e-05	N	GPYLWQDNDFATGY	S					Cmpd 38885, +PASEF(823.8530), 37.5eV, 15.8min, 1/K0=1.0516, #4786, (id=281475048689432)
1	1	ANPEP_SEY	protein sey1 [Aspergillus niger] GAQ41715.1	18459	60250	1349	650	277	154	17579	27987	1	1	1	823.853	1645.69	2	1645.7	-0.0126	275	288	0	25.46	0.0094	N	GPYLWQDNDFATGY	S					Cmpd 39761, +PASEF(823.8534), 37.3eV, 16.0min, 1/K0=1.0466, #4858, (id=281475048690078)
1	1	ANPEP_SEY	protein sey1 [Aspergillus niger] GAQ41715.1	18459	60250	1349	650	277	154	17580	27330	1	1	1	823.854	1645.69	2	1645.7	-0.0112	275	288	0	40.76	0.0015	N	GPYLWQDNDFATGY	S					Cmpd 38871, +PASEF(823.8541), 37.8eV, 15.8min, 1/K0=1.0581, #4784, (id=281475048689421)
1	1	ANPEP_SEY	protein sey1 [Aspergillus niger] GAQ41715.1	18459	60250	1349	650	277	154	17581	27317	1	1	1	823.856	1645.7	2	1645.7	-0.0073	275	288	0	57.91	9.2e-06	N	GPYLWQDNDFATGY	S					Cmpd 38851, +PASEF(823.8561), 37.0eV, 15.8min, 1/K0=1.0396, #4781-4783, (id=281475048689408)
1	1	ANPEP_SEY	protein sey1 [Aspergillus niger] GAQ41715.1	18459	60250	1349	650	277	154	17582	27582	1	1	1	823.856	1645.7	2	1645.7	-0.0071	275	288	0	41.5	0.0005	N	GPYLWQDNDFATGY	S					Cmpd 39181, +PASEF(823.8562), 37.7eV, 15.9min, 1/K0=1.0573, #4808, (id=281475048689673)
1	1	ANPEP_SEY	protein sey1 [Aspergillus niger] GAQ41715.1	18459	60250	1349	650	277	154	17637	16457	1	1	1	826.363	1650.71	2	1650.72	-0.0126	513	526	0	63.75	2.1e-05	S	DLYMADYYANEGVK	K					Cmpd 24650, +PASEF(826.3628), 38.0eV, 12.4min, 1/K0=1.0648, #3605, (id=281475048678548)
1	1	ANPEP_SEY	protein sey1 [Aspergillus niger] GAQ41715.1	18459	60250	1349	650	277	154	17638	16438	1	1	1	826.363	1650.71	2	1650.72	-0.0123	513	526	0	43.15	0.0018	S	DLYMADYYANEGVK	K					Cmpd 24629, +PASEF(826.3629), 38.3eV, 12.4min, 1/K0=1.0720, #3602, (id=281475048678529)
1	1	ANPEP_SEY	protein sey1 [Aspergillus niger] GAQ41715.1	18459	60250	1349	650	277	154	17639	16458	1	1	1	826.365	1650.71	2	1650.72	-0.0091	513	526	0	46.78	0.00057	S	DLYMADYYANEGVK	K					Cmpd 24651, +PASEF(826.3645), 38.5eV, 12.4min, 1/K0=1.0765, #3605, (id=281475048678549)
1	1	ANPEP_SEY	protein sey1 [Aspergillus niger] GAQ41715.1	18459	60250	1349	650	277	154	17640	16479	1	1	1	826.365	1650.72	2	1650.72	-0.0082	513	526	0	31.43	0.059	S	DLYMADYYANEGVK	K					Cmpd 24689, +PASEF(826.3649), 38.7eV, 12.4min, 1/K0=1.0813, #3607, (id=281475048678570)
1	1	ANPEP_SEY	protein sey1 [Aspergillus niger] GAQ41715.1	18459	60250	1349	650	277	154	17661	17090	1	1	1	826.871	1651.73	2	1651.74	-0.0135	450	464	0	62.37	1.5e-05	N	AATVNSWTGGWDMTR	N					Cmpd 25465, +PASEF(826.8712), 37.1eV, 12.6min, 1/K0=1.0411, #3668, (id=281475048679181)
1	1	ANPEP_SEY	protein sey1 [Aspergillus niger] GAQ41715.1	18459	60250	1349	650	277	154	17662	17069	1	1	1	826.872	1651.73	2	1651.74	-0.0122	450	464	0	69.11	3.5e-06	N	AATVNSWTGGWDMTR	N					Cmpd 25441, +PASEF(826.8718), 36.9eV, 12.6min, 1/K0=1.0375, #3665-3667, (id=281475048679160)
1	1	ANPEP_SEY	protein sey1 [Aspergillus niger] GAQ41715.1	18459	60250	1349	650	277	154	17663	17248	1	1	1	826.872	1651.73	2	1651.74	-0.0115	450	464	0	64.53	7.9e-06	N	AATVNSWTGGWDMTR	N					Cmpd 25652, +PASEF(826.8722), 36.3eV, 12.6min, 1/K0=1.0209, #3680, (id=281475048679339)
1	1	ANPEP_SEY	protein sey1 [Aspergillus niger] GAQ41715.1	18459	60250	1349	650	277	154	17665	17046	1	1	1	826.872	1651.73	2	1651.74	-0.0113	450	464	0	69.53	3.3e-05	N	AATVNSWTGGWDMTR	N					Cmpd 25409, +PASEF(826.8723), 37.2eV, 12.6min, 1/K0=1.0438, #3662-3664, (id=281475048679137)
1	1	ANPEP_SEY	protein sey1 [Aspergillus niger] GAQ41715.1	18459	60250	1349	650	277	154	17666	17181	1	1	1	826.872	1651.73	2	1651.74	-0.0111	450	464	0	72.79	5.1e-06	N	AATVNSWTGGWDMTR	N					Cmpd 25573, +PASEF(826.8724), 35.6eV, 12.6min, 1/K0=1.0039, #3676, (id=281475048679272)
1	1	ANPEP_SEY	protein sey1 [Aspergillus niger] GAQ41715.1	18459	60250	1349	650	277	154	17667	17249	1	1	1	826.874	1651.73	2	1651.74	-0.0076	450	464	0	97.05	1.3e-08	N	AATVNSWTGGWDMTR	N					Cmpd 25653, +PASEF(826.8741), 36.9eV, 12.6min, 1/K0=1.0376, #3680, (id=281475048679340)
1	1	ANPEP_SEY	protein sey1 [Aspergillus niger] GAQ41715.1	18459	60250	1349	650	277	154	17824	25521	1	1	0	833.383	1664.75	2	1664.77	-0.0164	41	55	0	29.4	0.043	S	AATTGEAYFEQLLDH	H					Cmpd 36399, +PASEF(833.3832), 38.5eV, 15.2min, 1/K0=1.0769, #4568-4571, (id=281475048687612)
1	1	ANPEP_SEY	protein sey1 [Aspergillus niger] GAQ41715.1	18459	60250	1349	650	277	154	17874	16327	1	1	0	835.395	1668.78	2	1668.79	-0.0139	48	60	0	28.73	0.0079	A	YFEQLLDHHNPEK	G					Cmpd 24483, +PASEF(835.3951), 38.7eV, 12.4min, 1/K0=1.0827, #3590-3593, (id=281475048678418)
1	1	ANPEP_SEY	protein sey1 [Aspergillus niger] GAQ41715.1	18459	60250	1349	650	277	154	17876	15776	1	1	0	835.396	1668.78	2	1668.79	-0.0129	48	60	0	91.89	2.5e-08	A	YFEQLLDHHNPEK	G					Cmpd 23780, +PASEF(835.3956), 39.4eV, 12.2min, 1/K0=1.0995, #3536-3541, (id=281475048677867)
1	1	ANPEP_SEY	protein sey1 [Aspergillus niger] GAQ41715.1	18459	60250	1349	650	277	154	17877	15796	1	1	0	835.397	1668.78	2	1668.79	-0.0105	48	60	0	35.18	0.0033	A	YFEQLLDHHNPEK	G					Cmpd 23800, +PASEF(835.3968), 39.3eV, 12.2min, 1/K0=1.0984, #3542, (id=281475048677887)
1	1	ANPEP_SEY	protein sey1 [Aspergillus niger] GAQ41715.1	18459	60250	1349	650	277	154	17878	18987	1	1	0	835.398	1668.78	2	1668.79	-0.0091	48	60	0	36.8	0.0073	A	YFEQLLDHHNPEK	G					Cmpd 27824, +PASEF(835.3975), 39.5eV, 13.1min, 1/K0=1.1031, #3848, (id=281475048681078)
1	1	ANPEP_SEY	protein sey1 [Aspergillus niger] GAQ41715.1	18459	60250	1349	650	277	154	17936	31051	1	1	0	836.85	1671.69	2	1671.7	-0.0141	67	80	0	22.32	0.049	R	YWWSTEYWGGPGSP	V					Cmpd 44053, +PASEF(836.8499), 37.3eV, 17.2min, 1/K0=1.0459, #5242, (id=281475048693142)
1	1	ANPEP_SEY	protein sey1 [Aspergillus niger] GAQ41715.1	18459	60250	1349	650	277	154	17938	31013	1	1	0	836.851	1671.69	2	1671.7	-0.011	67	80	0	31	0.0016	R	YWWSTEYWGGPGSP	V					Cmpd 44002, +PASEF(836.8515), 37.5eV, 17.1min, 1/K0=1.0504, #5238-5239, (id=281475048693104)
1	1	ANPEP_SEY	protein sey1 [Aspergillus niger] GAQ41715.1	18459	60250	1349	650	277	154	18026	11549	1	1	0	840.938	1679.86	2	1679.87	-0.0122	301	318	0	35.17	0.12	G	VEAGAAVTPGPEGVGLEK	A					Cmpd 17902, +PASEF(840.9377), 37.8eV, 10.3min, 1/K0=1.0593, #2858-2863, (id=281475048673640)
1	1	ANPEP_SEY	protein sey1 [Aspergillus niger] GAQ41715.1	18459	60250	1349	650	277	154	18028	11482	1	1	0	840.941	1679.87	2	1679.87	-0.0062	301	318	0	35.44	0.19	G	VEAGAAVTPGPEGVGLEK	A					Cmpd 17799, +PASEF(840.9407), 37.9eV, 10.2min, 1/K0=1.0620, #2846-2850, (id=281475048673573)
1	1	ANPEP_SEY	protein sey1 [Aspergillus niger] GAQ41715.1	18459	60250	1349	650	277	154	18032	10843	1	1	1	841.401	1680.79	2	1680.8	-0.0079	376	391	0	22.5	4	A	SSPIYTDTSVGNAVDR	Q					Cmpd 16810, +PASEF(841.4011), 37.8eV, 9.8min, 1/K0=1.0589, #2714, (id=281475048672934)
1	1	ANPEP_SEY	protein sey1 [Aspergillus niger] GAQ41715.1	18459	60250	1349	650	277	154	18295	28753	1	1	0	854.407	1706.8	2	1706.81	-0.0099	168	184	0	34.25	0.0063	N	AQNAPWVMVGGSYSGAL	T					Cmpd 40850, +PASEF(854.4066), 38.1eV, 16.3min, 1/K0=1.0674, #4960, (id=281475048690844)
1	1	ANPEP_SEY	protein sey1 [Aspergillus niger] GAQ41715.1	18459	60250	1349	650	277	154	18296	28777	1	1	0	854.407	1706.8	2	1706.81	-0.0086	168	184	0	38.71	0.0011	N	AQNAPWVMVGGSYSGAL	T					Cmpd 40890, +PASEF(854.4073), 38.2eV, 16.3min, 1/K0=1.0699, #4958-4963, (id=281475048690868)
1	1	ANPEP_SEY	protein sey1 [Aspergillus niger] GAQ41715.1	18459	60250	1349	650	277	154	18297	28731	1	1	0	854.409	1706.8	2	1706.81	-0.006	168	184	0	41.69	0.0011	N	AQNAPWVMVGGSYSGAL	T					Cmpd 40825, +PASEF(854.4086), 38.0eV, 16.3min, 1/K0=1.0652, #4955-4957, (id=281475048690822)
1	1	ANPEP_SEY	protein sey1 [Aspergillus niger] GAQ41715.1	18459	60250	1349	650	277	154	18327	14620	1	1	1	855.896	1709.78	2	1709.79	-0.017	432	446	0	20.13	5.8	P	LYFPETNGYTYGSAK	G					Cmpd 22303, +PASEF(855.8956), 38.6eV, 11.8min, 1/K0=1.0785, #3394-3397, (id=281475048676711)
1	1	ANPEP_SEY	protein sey1 [Aspergillus niger] GAQ41715.1	18459	60250	1349	650	277	154	18330	14587	1	1	1	855.899	1709.78	2	1709.79	-0.0101	432	446	0	32.12	0.036	P	LYFPETNGYTYGSAK	G					Cmpd 22263, +PASEF(855.8991), 39.4eV, 11.8min, 1/K0=1.1014, #3392, (id=281475048676678)
1	1	ANPEP_SEY	protein sey1 [Aspergillus niger] GAQ41715.1	18459	60250	1349	650	277	154	18331	14542	1	1	1	855.902	1709.79	2	1709.79	-0.0047	432	446	0	22.26	0.12	P	LYFPETNGYTYGSAK	G					Cmpd 22208, +PASEF(855.9018), 39.3eV, 11.8min, 1/K0=1.0985, #3386-3389, (id=281475048676633)
1	1	ANPEP_SEY	protein sey1 [Aspergillus niger] GAQ41715.1	18459	60250	1349	650	277	154	18389	24303	1	1	1	859.453	1716.89	2	1716.9	-0.0122	490	507	0	85.03	2.4e-06	R	PGGPLASTANEPVQIIPG	G					Cmpd 34778, +PASEF(859.4535), 39.2eV, 14.9min, 1/K0=1.0952, #4446, (id=281475048686394)
1	1	ANPEP_SEY	protein sey1 [Aspergillus niger] GAQ41715.1	18459	60250	1349	650	277	154	18419	19877	1	1	0	860.888	1719.76	2	1719.78	-0.0158	293	309	0	52.23	7e-05	F	QFCDAVEGVEAGAAVTP	G	Carbamidomethyl (C)	0.00200000000000000.0			Cmpd 29003, +PASEF(860.8881), 38.1eV, 13.4min, 1/K0=1.0667, #3950-3952, (id=281475048681968)
1	1	ANPEP_SEY	protein sey1 [Aspergillus niger] GAQ41715.1	18459	60250	1349	650	277	154	18421	19927	1	1	0	860.892	1719.77	2	1719.78	-0.0086	293	309	0	40.85	0.004	F	QFCDAVEGVEAGAAVTP	G	Carbamidomethyl (C)	0.00200000000000000.0			Cmpd 29072, +PASEF(860.8917), 38.7eV, 13.4min, 1/K0=1.0835, #3956-3958, (id=281475048682018)
1	1	ANPEP_SEY	protein sey1 [Aspergillus niger] GAQ41715.1	18459	60250	1349	650	277	154	18487	22353	1	1	0	862.883	1723.75	2	1723.76	-0.0116	166	182	0	27.36	0.011	R	SNAQNAPWVMVGGSYSG	A					Cmpd 32275, +PASEF(862.8827), 37.4eV, 14.2min, 1/K0=1.0497, #4232-4234, (id=281475048684444)
1	1	ANPEP_SEY	protein sey1 [Aspergillus niger] GAQ41715.1	18459	60250	1349	650	277	154	18511	6829	1	1	0	864.382	1726.75	2	1726.77	-0.0156	217	229	0	20.14	0.1	F	YPIQQGMAQNCSK	D	HexNAc (N); Carbamidomethyl (C)	0.0000000001200.0			Cmpd 10494, +PASEF(864.3822), 38.1eV, 7.3min, 1/K0=1.0676, #1844-1847, (id=281475048668920)
1	1	ANPEP_SEY	protein sey1 [Aspergillus niger] GAQ41715.1	18459	60250	1349	650	277	154	18615	11991	1	1	0	869.45	1736.89	2	1736.89	-0.0081	300	318	0	35.09	0.14	E	GVEAGAAVTPGPEGVGLEK	A					Cmpd 18529, +PASEF(869.4504), 38.5eV, 10.5min, 1/K0=1.0778, #2948-2950, (id=281475048674082)
1	1	ANPEP_SEY	protein sey1 [Aspergillus niger] GAQ41715.1	18459	60250	1349	650	277	154	18617	11975	1	1	0	869.452	1736.89	2	1736.89	-0.0054	300	318	0	30.26	0.076	E	GVEAGAAVTPGPEGVGLEK	A					Cmpd 18508, +PASEF(869.4518), 38.8eV, 10.5min, 1/K0=1.0849, #2942-2947, (id=281475048674066)
1	1	ANPEP_SEY	protein sey1 [Aspergillus niger] GAQ41715.1	18459	60250	1349	650	277	154	18618	12009	1	1	0	869.452	1736.89	2	1736.89	-0.0052	300	318	0	37.11	0.025	E	GVEAGAAVTPGPEGVGLEK	A					Cmpd 18556, +PASEF(869.4519), 38.7eV, 10.5min, 1/K0=1.0831, #2951-2953, (id=281475048674100)
1	1	ANPEP_SEY	protein sey1 [Aspergillus niger] GAQ41715.1	18459	60250	1349	650	277	154	18627	14601	1	1	1	869.876	1737.74	2	1737.76	-0.0172	512	526	0	54.68	0.00021	C	SDLYMADYYANEGVK	K					Cmpd 22278, +PASEF(869.8765), 37.7eV, 11.8min, 1/K0=1.0569, #3392-3396, (id=281475048676692)
1	1	ANPEP_SEY	protein sey1 [Aspergillus niger] GAQ41715.1	18459	60250	1349	650	277	154	18629	14523	1	1	1	869.878	1737.74	2	1737.76	-0.0134	512	526	0	38.97	0.002	C	SDLYMADYYANEGVK	K					Cmpd 22184, +PASEF(869.8783), 38.2eV, 11.8min, 1/K0=1.0700, #3386, (id=281475048676614)
1	1	ANPEP_SEY	protein sey1 [Aspergillus niger] GAQ41715.1	18459	60250	1349	650	277	154	18631	14653	1	1	1	869.878	1737.74	2	1737.76	-0.0133	512	526	0	41.67	0.00029	C	SDLYMADYYANEGVK	K					Cmpd 22341, +PASEF(869.8784), 40.1eV, 11.8min, 1/K0=1.1179, #3401, (id=281475048676744)
1	1	ANPEP_SEY	protein sey1 [Aspergillus niger] GAQ41715.1	18459	60250	1349	650	277	154	18632	15137	1	1	1	869.879	1737.74	2	1737.76	-0.0127	512	526	0	23.39	0.025	C	SDLYMADYYANEGVK	K					Cmpd 22985, +PASEF(869.8787), 38.5eV, 12.0min, 1/K0=1.0764, #3470-3472, (id=281475048677228)
1	1	ANPEP_SEY	protein sey1 [Aspergillus niger] GAQ41715.1	18459	60250	1349	650	277	154	18634	14683	1	1	1	869.879	1737.74	2	1737.76	-0.0114	512	526	0	27.03	0.017	C	SDLYMADYYANEGVK	K					Cmpd 22388, +PASEF(869.8794), 39.9eV, 11.8min, 1/K0=1.1130, #3404, (id=281475048676774)
1	1	ANPEP_SEY	protein sey1 [Aspergillus niger] GAQ41715.1	18459	60250	1349	650	277	154	18635	15059	1	1	1	869.88	1737.75	2	1737.76	-0.0101	512	526	0	34.26	0.012	C	SDLYMADYYANEGVK	K					Cmpd 22888, +PASEF(869.8800), 39.1eV, 12.0min, 1/K0=1.0941, #3458-3460, (id=281475048677150)
1	1	ANPEP_SEY	protein sey1 [Aspergillus niger] GAQ41715.1	18459	60250	1349	650	277	154	18637	14618	1	1	1	869.88	1737.75	2	1737.76	-0.0097	512	526	0	58.4	0.00013	C	SDLYMADYYANEGVK	K					Cmpd 22301, +PASEF(869.8802), 37.3eV, 11.8min, 1/K0=1.0465, #3394-3397, (id=281475048676709)
1	1	ANPEP_SEY	protein sey1 [Aspergillus niger] GAQ41715.1	18459	60250	1349	650	277	154	18640	14609	1	1	1	580.256	1737.75	3	1737.76	-0.0089	512	526	0	26.06	0.11	C	SDLYMADYYANEGVK	K					Cmpd 22289, +PASEF(580.2562), 29.6eV, 11.8min, 1/K0=0.8493, #3394-3397, (id=281475048676700)
1	1	ANPEP_SEY	protein sey1 [Aspergillus niger] GAQ41715.1	18459	60250	1349	650	277	154	18641	14524	1	1	1	869.881	1737.75	2	1737.76	-0.0088	512	526	0	75.83	5.9e-07	C	SDLYMADYYANEGVK	K					Cmpd 22185, +PASEF(869.8806), 38.8eV, 11.8min, 1/K0=1.0851, #3386, (id=281475048676615)
1	1	ANPEP_SEY	protein sey1 [Aspergillus niger] GAQ41715.1	18459	60250	1349	650	277	154	18642	14585	1	1	1	869.881	1737.75	2	1737.76	-0.0086	512	526	0	48.61	9.7e-05	C	SDLYMADYYANEGVK	K					Cmpd 22261, +PASEF(869.8807), 38.3eV, 11.8min, 1/K0=1.0720, #3392, (id=281475048676676)
1	1	ANPEP_SEY	protein sey1 [Aspergillus niger] GAQ41715.1	18459	60250	1349	650	277	154	18644	14506	1	1	1	869.881	1737.75	2	1737.76	-0.0076	512	526	0	80.08	1.7e-07	C	SDLYMADYYANEGVK	K					Cmpd 22165, +PASEF(869.8813), 38.8eV, 11.8min, 1/K0=1.0837, #3380-3385, (id=281475048676597)
1	1	ANPEP_SEY	protein sey1 [Aspergillus niger] GAQ41715.1	18459	60250	1349	650	277	154	18645	14586	1	1	1	869.881	1737.75	2	1737.76	-0.0072	512	526	0	74.04	1.2e-06	C	SDLYMADYYANEGVK	K					Cmpd 22262, +PASEF(869.8814), 38.9eV, 11.8min, 1/K0=1.0884, #3392, (id=281475048676677)
1	1	ANPEP_SEY	protein sey1 [Aspergillus niger] GAQ41715.1	18459	60250	1349	650	277	154	18646	14726	1	1	1	869.882	1737.75	2	1737.76	-0.0053	512	526	0	62.31	1.9e-05	C	SDLYMADYYANEGVK	K					Cmpd 22446, +PASEF(869.8824), 38.9eV, 11.9min, 1/K0=1.0868, #3410, (id=281475048676817)
1	1	ANPEP_SEY	protein sey1 [Aspergillus niger] GAQ41715.1	18459	60250	1349	650	277	154	18664	17822	1	1	0	580.648	1738.92	3	1738.94	-0.0158	107	121	0	52.72	0.0015	V	YAQEIQGAVILIEHR	Y					Cmpd 26367, +PASEF(580.6475), 30.9eV, 12.8min, 1/K0=0.8830, #3732-3733, (id=281475048679913)
1	1	ANPEP_SEY	protein sey1 [Aspergillus niger] GAQ41715.1	18459	60250	1349	650	277	154	18665	17858	1	1	0	580.65	1738.93	3	1738.94	-0.0078	107	121	0	26.74	1.1	V	YAQEIQGAVILIEHR	Y					Cmpd 26408, +PASEF(580.6502), 31.0eV, 12.8min, 1/K0=0.8848, #3736, (id=281475048679949)
1	1	ANPEP_SEY	protein sey1 [Aspergillus niger] GAQ41715.1	18459	60250	1349	650	277	154	18677	11893	2	1	0	580.945	1739.81	3	1739.83	-0.0138	47	60	0	22	4.5	E	AYFEQLLDHHNPEK	G					Cmpd 18384, +PASEF(580.9449), 27.5eV, 10.5min, 1/K0=0.7948, #2930-2934, (id=281475048673984)
1	1	ANPEP_SEY	protein sey1 [Aspergillus niger] GAQ41715.1	18459	60250	1349	650	277	154	18679	11863	1	1	0	580.946	1739.82	3	1739.83	-0.0114	47	60	0	47.74	0.0047	E	AYFEQLLDHHNPEK	G					Cmpd 18347, +PASEF(580.9457), 27.3eV, 10.5min, 1/K0=0.7900, #2924-2929, (id=281475048673954)
1	1	ANPEP_SEY	protein sey1 [Aspergillus niger] GAQ41715.1	18459	60250	1349	650	277	154	18680	15815	1	1	0	870.915	1739.82	2	1739.83	-0.0103	47	60	0	85.57	4.9e-08	E	AYFEQLLDHHNPEK	G					Cmpd 23822, +PASEF(870.9155), 40.7eV, 12.2min, 1/K0=1.1330, #3544, (id=281475048677906)
1	1	ANPEP_SEY	protein sey1 [Aspergillus niger] GAQ41715.1	18459	60250	1349	650	277	154	18682	16379	1	1	0	870.916	1739.82	2	1739.83	-0.0099	47	60	0	44.69	0.0014	E	AYFEQLLDHHNPEK	G					Cmpd 24543, +PASEF(870.9157), 40.4eV, 12.4min, 1/K0=1.1265, #3596, (id=281475048678470)
1	1	ANPEP_SEY	protein sey1 [Aspergillus niger] GAQ41715.1	18459	60250	1349	650	277	154	18683	15865	1	1	0	870.916	1739.82	2	1739.83	-0.0098	47	60	0	37.47	0.0042	E	AYFEQLLDHHNPEK	G					Cmpd 23882, +PASEF(870.9157), 39.3eV, 12.2min, 1/K0=1.0971, #3544-3547, (id=281475048677956)
1	1	ANPEP_SEY	protein sey1 [Aspergillus niger] GAQ41715.1	18459	60250	1349	650	277	154	18684	15797	1	1	0	870.916	1739.82	2	1739.83	-0.0088	47	60	0	88.93	1.3e-07	E	AYFEQLLDHHNPEK	G					Cmpd 23801, +PASEF(870.9162), 40.4eV, 12.2min, 1/K0=1.1264, #3542, (id=281475048677888)
1	1	ANPEP_SEY	protein sey1 [Aspergillus niger] GAQ41715.1	18459	60250	1349	650	277	154	18685	18988	1	1	0	870.916	1739.82	2	1739.83	-0.0086	47	60	0	66.08	1.1e-05	E	AYFEQLLDHHNPEK	G					Cmpd 27825, +PASEF(870.9163), 40.4eV, 13.1min, 1/K0=1.1262, #3848, (id=281475048681079)
1	1	ANPEP_SEY	protein sey1 [Aspergillus niger] GAQ41715.1	18459	60250	1349	650	277	154	18689	18911	1	1	0	870.919	1739.82	2	1739.83	-0.0028	47	60	0	46.39	0.0013	E	AYFEQLLDHHNPEK	G					Cmpd 27735, +PASEF(870.9192), 40.3eV, 13.1min, 1/K0=1.1241, #3842, (id=281475048681002)
1	1	ANPEP_SEY	protein sey1 [Aspergillus niger] GAQ41715.1	18459	60250	1349	650	277	154	18728	30035	1	1	1	582.282	1743.82	3	1743.84	-0.015	143	157	0	20.42	0.42	L	DQAILDMTYFAETVK	L					Cmpd 42655, +PASEF(582.2819), 27.7eV, 16.8min, 1/K0=0.7987, #5126-5131, (id=281475048692126)
1	1	ANPEP_SEY	protein sey1 [Aspergillus niger] GAQ41715.1	18459	60250	1349	650	277	154	18729	30110	1	1	1	872.92	1743.82	2	1743.84	-0.0143	143	157	0	48.07	0.011	L	DQAILDMTYFAETVK	L					Cmpd 42766, +PASEF(872.9196), 38.4eV, 16.9min, 1/K0=1.0741, #5138, (id=281475048692201)
1	1	ANPEP_SEY	protein sey1 [Aspergillus niger] GAQ41715.1	18459	60250	1349	650	277	154	18730	30062	1	1	1	872.92	1743.83	2	1743.84	-0.0137	143	157	0	37.07	0.13	L	DQAILDMTYFAETVK	L					Cmpd 42703, +PASEF(872.9199), 39.3eV, 16.8min, 1/K0=1.0970, #5134, (id=281475048692153)
1	1	ANPEP_SEY	protein sey1 [Aspergillus niger] GAQ41715.1	18459	60250	1349	650	277	154	18731	29966	1	1	1	872.92	1743.83	2	1743.84	-0.0137	143	157	0	84.51	2.4e-06	L	DQAILDMTYFAETVK	L					Cmpd 42560, +PASEF(872.9199), 38.9eV, 16.8min, 1/K0=1.0879, #5120-5123, (id=281475048692057)
1	1	ANPEP_SEY	protein sey1 [Aspergillus niger] GAQ41715.1	18459	60250	1349	650	277	154	18732	30052	1	1	1	872.92	1743.83	2	1743.84	-0.013	143	157	0	62.05	0.00045	L	DQAILDMTYFAETVK	L					Cmpd 42692, +PASEF(872.9202), 39.5eV, 16.8min, 1/K0=1.1021, #5132, (id=281475048692143)
1	1	ANPEP_SEY	protein sey1 [Aspergillus niger] GAQ41715.1	18459	60250	1349	650	277	154	18733	30055	1	1	1	872.92	1743.83	2	1743.84	-0.0126	143	157	0	71.23	6.3e-06	L	DQAILDMTYFAETVK	L					Cmpd 42695, +PASEF(872.9204), 41.9eV, 16.8min, 1/K0=1.1657, #5132, (id=281475048692146)
1	1	ANPEP_SEY	protein sey1 [Aspergillus niger] GAQ41715.1	18459	60250	1349	650	277	154	18734	30085	1	1	1	582.283	1743.83	3	1743.84	-0.0107	143	157	0	27.14	0.017	L	DQAILDMTYFAETVK	L					Cmpd 42733, +PASEF(582.2834), 28.7eV, 16.8min, 1/K0=0.8264, #5132-5137, (id=281475048692176)
1	1	ANPEP_SEY	protein sey1 [Aspergillus niger] GAQ41715.1	18459	60250	1349	650	277	154	18735	29990	1	1	1	872.922	1743.83	2	1743.84	-0.0099	143	157	0	46.59	0.0037	L	DQAILDMTYFAETVK	L					Cmpd 42597, +PASEF(872.9218), 39.4eV, 16.8min, 1/K0=1.0992, #5124-5125, (id=281475048692081)
1	1	ANPEP_SEY	protein sey1 [Aspergillus niger] GAQ41715.1	18459	60250	1349	650	277	154	18736	30001	1	1	1	872.922	1743.83	2	1743.84	-0.0096	143	157	0	59.32	0.00018	L	DQAILDMTYFAETVK	L					Cmpd 42616, +PASEF(872.9220), 41.9eV, 16.8min, 1/K0=1.1655, #5126, (id=281475048692092)
1	1	ANPEP_SEY	protein sey1 [Aspergillus niger] GAQ41715.1	18459	60250	1349	650	277	154	18760	29965	1	1	0	875.367	1748.72	2	1748.74	-0.0161	289	304	0	26.23	0.37	Y	SSFFQFCDAVEGVEAG	A	Carbamidomethyl (C)	0.0000002000000000.0			Cmpd 42559, +PASEF(875.3668), 38.1eV, 16.8min, 1/K0=1.0660, #5122-5123, (id=281475048692056)
1	1	ANPEP_SEY	protein sey1 [Aspergillus niger] GAQ41715.1	18459	60250	1349	650	277	154	18793	19985	1	1	1	875.951	1749.89	2	1749.9	-0.0167	494	510	0	38.4	0.0035	P	LASTANEPVQIIPGGFH	C					Cmpd 29154, +PASEF(875.9514), 37.4eV, 13.5min, 1/K0=1.0479, #3965-3966, (id=281475048682076)
1	1	ANPEP_SEY	protein sey1 [Aspergillus niger] GAQ41715.1	18459	60250	1349	650	277	154	18794	20005	1	1	1	875.952	1749.89	2	1749.9	-0.016	494	510	0	25.88	0.016	P	LASTANEPVQIIPGGFH	C					Cmpd 29180, +PASEF(875.9518), 39.5eV, 13.5min, 1/K0=1.1028, #3964-3967, (id=281475048682096)
1	1	ANPEP_SEY	protein sey1 [Aspergillus niger] GAQ41715.1	18459	60250	1349	650	277	154	18795	19965	1	1	1	875.954	1749.89	2	1749.9	-0.0111	494	510	0	22.21	0.074	P	LASTANEPVQIIPGGFH	C					Cmpd 29129, +PASEF(875.9542), 38.5eV, 13.5min, 1/K0=1.0777, #3962, (id=281475048682056)
1	1	ANPEP_SEY	protein sey1 [Aspergillus niger] GAQ41715.1	18459	60250	1349	650	277	154	18818	24246	1	1	1	876.877	1751.74	2	1751.75	-0.0106	429	442	0	21.14	0.16	R	QCPLYFPETNGYTY	G	Carbamidomethyl (C)	0.02000000000000.0			Cmpd 34716, +PASEF(876.8770), 39.3eV, 14.8min, 1/K0=1.0988, #4436-4441, (id=281475048686337)
1	1	ANPEP_SEY	protein sey1 [Aspergillus niger] GAQ41715.1	18459	60250	1349	650	277	154	18820	24137	1	1	1	876.878	1751.74	2	1751.75	-0.0088	429	442	0	31.94	0.021	R	QCPLYFPETNGYTY	G	Carbamidomethyl (C)	0.02000000000000.0			Cmpd 34580, +PASEF(876.8779), 38.9eV, 14.8min, 1/K0=1.0873, #4430, (id=281475048686228)
1	1	ANPEP_SEY	protein sey1 [Aspergillus niger] GAQ41715.1	18459	60250	1349	650	277	154	18826	11032	1	1	1	876.919	1751.82	2	1751.83	-0.0083	375	391	0	65.7	7.6e-06	N	ASSPIYTDTSVGNAVDR	Q					Cmpd 17109, +PASEF(876.9194), 39.3eV, 10.0min, 1/K0=1.0968, #2750-2755, (id=281475048673123)
1	1	ANPEP_SEY	protein sey1 [Aspergillus niger] GAQ41715.1	18459	60250	1349	650	277	154	18867	27857	1	1	1	879.37	1756.72	2	1756.74	-0.0125	399	413	0	32.32	0.0064	C	NEPFFYWQDGAPEGT	S					Cmpd 39590, +PASEF(879.3695), 38.1eV, 16.0min, 1/K0=1.0663, #4840-4843, (id=281475048689948)
1	1	ANPEP_SEY	protein sey1 [Aspergillus niger] GAQ41715.1	18459	60250	1349	650	277	154	18947	26320	1	1	1	883.891	1765.77	2	1765.78	-0.0165	449	464	0	31.92	0.028	K	NAATVNSWTGGWDMTR	N					Cmpd 37488, +PASEF(883.8912), 38.1eV, 15.5min, 1/K0=1.0670, #4664-4666, (id=281475048688411)
1	1	ANPEP_SEY	protein sey1 [Aspergillus niger] GAQ41715.1	18459	60250	1349	650	277	154	18952	25008	1	1	1	883.892	1765.77	2	1765.78	-0.0153	449	464	0	26.74	0.03	K	NAATVNSWTGGWDMTR	N					Cmpd 35732, +PASEF(883.8917), 38.4eV, 15.1min, 1/K0=1.0751, #4520, (id=281475048687099)
1	1	ANPEP_SEY	protein sey1 [Aspergillus niger] GAQ41715.1	18459	60250	1349	650	277	154	18953	17633	1	1	1	883.892	1765.77	2	1765.78	-0.0147	449	464	0	47.84	0.0003	K	NAATVNSWTGGWDMTR	N					Cmpd 26138, +PASEF(883.8920), 39.1eV, 12.7min, 1/K0=1.0921, #3716, (id=281475048679724)
1	1	ANPEP_SEY	protein sey1 [Aspergillus niger] GAQ41715.1	18459	60250	1349	650	277	154	18954	16906	1	1	1	883.892	1765.77	2	1765.78	-0.0144	449	464	0	60.92	1.8e-05	K	NAATVNSWTGGWDMTR	N					Cmpd 25228, +PASEF(883.8922), 37.3eV, 12.5min, 1/K0=1.0476, #3648-3649, (id=281475048678997)
1	1	ANPEP_SEY	protein sey1 [Aspergillus niger] GAQ41715.1	18459	60250	1349	650	277	154	18958	16874	1	1	1	883.893	1765.77	2	1765.78	-0.0137	449	464	0	80.13	3.8e-07	K	NAATVNSWTGGWDMTR	N					Cmpd 25193, +PASEF(883.8925), 37.7eV, 12.5min, 1/K0=1.0574, #3644-3647, (id=281475048678965)
1	1	ANPEP_SEY	protein sey1 [Aspergillus niger] GAQ41715.1	18459	60250	1349	650	277	154	18959	28307	1	1	1	883.893	1765.77	2	1765.78	-0.0127	449	464	0	26.74	0.12	K	NAATVNSWTGGWDMTR	N					Cmpd 40229, +PASEF(883.8930), 37.7eV, 16.2min, 1/K0=1.0578, #4898-4902, (id=281475048690398)
1	1	ANPEP_SEY	protein sey1 [Aspergillus niger] GAQ41715.1	18459	60250	1349	650	277	154	18962	17916	1	1	1	883.893	1765.77	2	1765.78	-0.0123	449	464	0	51.83	0.00031	K	NAATVNSWTGGWDMTR	N					Cmpd 26473, +PASEF(883.8932), 36.5eV, 12.8min, 1/K0=1.0260, #3734-3739, (id=281475048680007)
1	1	ANPEP_SEY	protein sey1 [Aspergillus niger] GAQ41715.1	18459	60250	1349	650	277	154	18963	22999	1	1	1	883.893	1765.77	2	1765.78	-0.0123	449	464	0	28.03	0.054	K	NAATVNSWTGGWDMTR	N					Cmpd 33139, +PASEF(883.8933), 38.2eV, 14.5min, 1/K0=1.0706, #4310, (id=281475048685090)
1	1	ANPEP_SEY	protein sey1 [Aspergillus niger] GAQ41715.1	18459	60250	1349	650	277	154	18964	17315	1	1	1	883.893	1765.77	2	1765.78	-0.0122	449	464	0	103.26	2.3e-09	K	NAATVNSWTGGWDMTR	N					Cmpd 25738, +PASEF(883.8933), 37.2eV, 12.7min, 1/K0=1.0442, #3686, (id=281475048679406)
1	1	ANPEP_SEY	protein sey1 [Aspergillus niger] GAQ41715.1	18459	60250	1349	650	277	154	18968	16928	1	1	1	883.894	1765.77	2	1765.78	-0.0118	449	464	0	87.13	4.4e-08	K	NAATVNSWTGGWDMTR	N					Cmpd 25251, +PASEF(883.8935), 37.6eV, 12.6min, 1/K0=1.0540, #3650, (id=281475048679019)
1	1	ANPEP_SEY	protein sey1 [Aspergillus niger] GAQ41715.1	18459	60250	1349	650	277	154	18969	17326	1	1	1	883.894	1765.77	2	1765.78	-0.0116	449	464	0	108.62	7.5e-10	K	NAATVNSWTGGWDMTR	N					Cmpd 25750, +PASEF(883.8936), 37.4eV, 12.7min, 1/K0=1.0490, #3688, (id=281475048679417)
1	1	ANPEP_SEY	protein sey1 [Aspergillus niger] GAQ41715.1	18459	60250	1349	650	277	154	18971	18851	1	1	1	883.894	1765.77	2	1765.78	-0.0114	449	464	0	61.56	3.4e-06	K	NAATVNSWTGGWDMTR	N					Cmpd 27654, +PASEF(883.8937), 38.3eV, 13.1min, 1/K0=1.0714, #3836, (id=281475048680942)
1	1	ANPEP_SEY	protein sey1 [Aspergillus niger] GAQ41715.1	18459	60250	1349	650	277	154	18972	17325	1	1	1	883.894	1765.77	2	1765.78	-0.0114	449	464	0	47.81	9.8e-05	K	NAATVNSWTGGWDMTR	N					Cmpd 25749, +PASEF(883.8937), 35.9eV, 12.7min, 1/K0=1.0109, #3686-3688, (id=281475048679416)
1	1	ANPEP_SEY	protein sey1 [Aspergillus niger] GAQ41715.1	18459	60250	1349	650	277	154	18973	17316	1	1	1	883.894	1765.77	2	1765.78	-0.0112	449	464	0	83.52	1.4e-07	K	NAATVNSWTGGWDMTR	N					Cmpd 25739, +PASEF(883.8938), 37.9eV, 12.7min, 1/K0=1.0630, #3686, (id=281475048679407)
1	1	ANPEP_SEY	protein sey1 [Aspergillus niger] GAQ41715.1	18459	60250	1349	650	277	154	18976	13369	1	1	1	589.598	1765.77	3	1765.78	-0.0108	449	464	0	28.08	0.25	K	NAATVNSWTGGWDMTR	N					Cmpd 20556, +PASEF(589.5984), 27.3eV, 11.3min, 1/K0=0.7892, #3202-3205, (id=281475048675460)
1	1	ANPEP_SEY	protein sey1 [Aspergillus niger] GAQ41715.1	18459	60250	1349	650	277	154	18977	24594	1	1	1	883.894	1765.77	2	1765.78	-0.0107	449	464	0	41.91	0.0022	K	NAATVNSWTGGWDMTR	N					Cmpd 35168, +PASEF(883.8940), 37.9eV, 14.9min, 1/K0=1.0621, #4472-4476, (id=281475048686685)
1	1	ANPEP_SEY	protein sey1 [Aspergillus niger] GAQ41715.1	18459	60250	1349	650	277	154	18979	27614	1	1	1	883.894	1765.77	2	1765.78	-0.0104	449	464	0	22.46	0.052	K	NAATVNSWTGGWDMTR	N					Cmpd 39219, +PASEF(883.8942), 38.4eV, 15.9min, 1/K0=1.0739, #4808-4812, (id=281475048689705)
1	1	ANPEP_SEY	protein sey1 [Aspergillus niger] GAQ41715.1	18459	60250	1349	650	277	154	18980	19412	1	1	1	883.894	1765.77	2	1765.78	-0.0099	449	464	0	54.85	3.5e-05	K	NAATVNSWTGGWDMTR	N					Cmpd 28399, +PASEF(883.8944), 38.2eV, 13.3min, 1/K0=1.0707, #3896, (id=281475048681503)
1	1	ANPEP_SEY	protein sey1 [Aspergillus niger] GAQ41715.1	18459	60250	1349	650	277	154	18981	21937	1	1	1	883.894	1765.77	2	1765.78	-0.0099	449	464	0	24.83	0.017	K	NAATVNSWTGGWDMTR	N					Cmpd 31718, +PASEF(883.8945), 38.2eV, 14.1min, 1/K0=1.0687, #4184, (id=281475048684028)
1	1	ANPEP_SEY	protein sey1 [Aspergillus niger] GAQ41715.1	18459	60250	1349	650	277	154	18982	19213	1	1	1	883.895	1765.77	2	1765.78	-0.0096	449	464	0	32.31	0.02	K	NAATVNSWTGGWDMTR	N					Cmpd 28141, +PASEF(883.8946), 38.2eV, 13.2min, 1/K0=1.0692, #3872, (id=281475048681304)
1	1	ANPEP_SEY	protein sey1 [Aspergillus niger] GAQ41715.1	18459	60250	1349	650	277	154	18985	17484	1	1	1	589.599	1765.78	3	1765.78	-0.0089	449	464	0	30.76	0.0043	K	NAATVNSWTGGWDMTR	N					Cmpd 25948, +PASEF(589.5991), 28.8eV, 12.7min, 1/K0=0.8280, #3702-3703, (id=281475048679575)
1	1	ANPEP_SEY	protein sey1 [Aspergillus niger] GAQ41715.1	18459	60250	1349	650	277	154	18989	17382	1	1	1	883.896	1765.78	2	1765.78	-0.0076	449	464	0	122.68	1.3e-10	K	NAATVNSWTGGWDMTR	N					Cmpd 25815, +PASEF(883.8956), 37.2eV, 12.7min, 1/K0=1.0439, #3692, (id=281475048679473)
1	1	ANPEP_SEY	protein sey1 [Aspergillus niger] GAQ41715.1	18459	60250	1349	650	277	154	18990	16965	1	1	1	883.896	1765.78	2	1765.78	-0.0074	449	464	0	35.9	0.0076	K	NAATVNSWTGGWDMTR	N					Cmpd 25301, +PASEF(883.8957), 37.1eV, 12.6min, 1/K0=1.0420, #3654-3655, (id=281475048679056)
1	1	ANPEP_SEY	protein sey1 [Aspergillus niger] GAQ41715.1	18459	60250	1349	650	277	154	18992	17142	1	1	1	883.896	1765.78	2	1765.78	-0.0073	449	464	0	26.19	1	K	NAATVNSWTGGWDMTR	N					Cmpd 25529, +PASEF(883.8957), 36.7eV, 12.6min, 1/K0=1.0315, #3670-3673, (id=281475048679233)
1	1	ANPEP_SEY	protein sey1 [Aspergillus niger] GAQ41715.1	18459	60250	1349	650	277	154	18993	17294	1	1	1	883.896	1765.78	2	1765.78	-0.0072	449	464	0	76.43	5.1e-07	K	NAATVNSWTGGWDMTR	N					Cmpd 25714, +PASEF(883.8958), 37.4eV, 12.7min, 1/K0=1.0480, #3684-3685, (id=281475048679385)
1	1	ANPEP_SEY	protein sey1 [Aspergillus niger] GAQ41715.1	18459	60250	1349	650	277	154	18994	17460	1	1	1	589.6	1765.78	3	1765.78	-0.0069	449	464	0	28.45	0.0051	K	NAATVNSWTGGWDMTR	N					Cmpd 25921, +PASEF(589.5997), 29.2eV, 12.7min, 1/K0=0.8379, #3700-3701, (id=281475048679551)
1	1	ANPEP_SEY	protein sey1 [Aspergillus niger] GAQ41715.1	18459	60250	1349	650	277	154	18995	17395	1	1	1	883.896	1765.78	2	1765.78	-0.0065	449	464	0	82.45	3.8e-07	K	NAATVNSWTGGWDMTR	N					Cmpd 25832, +PASEF(883.8961), 38.3eV, 12.7min, 1/K0=1.0736, #3694, (id=281475048679486)
1	1	ANPEP_SEY	protein sey1 [Aspergillus niger] GAQ41715.1	18459	60250	1349	650	277	154	18996	28709	1	1	1	883.896	1765.78	2	1765.78	-0.0065	449	464	0	20.61	0.071	K	NAATVNSWTGGWDMTR	N					Cmpd 40788, +PASEF(883.8962), 38.2eV, 16.3min, 1/K0=1.0686, #4952-4954, (id=281475048690800)
1	1	ANPEP_SEY	protein sey1 [Aspergillus niger] GAQ41715.1	18459	60250	1349	650	277	154	18997	17383	1	1	1	883.896	1765.78	2	1765.78	-0.0063	449	464	0	123.54	2.7e-11	K	NAATVNSWTGGWDMTR	N					Cmpd 25816, +PASEF(883.8963), 38.1eV, 12.7min, 1/K0=1.0674, #3692, (id=281475048679474)
1	1	ANPEP_SEY	protein sey1 [Aspergillus niger] GAQ41715.1	18459	60250	1349	650	277	154	19100	27686	1	1	1	886.431	1770.85	2	1770.86	-0.0106	258	274	0	31.24	0.39	F	GLGAVEHFDDFAAVLPN	G					Cmpd 39341, +PASEF(886.4309), 38.6eV, 15.9min, 1/K0=1.0792, #4820, (id=281475048689777)
1	1	ANPEP_SEY	protein sey1 [Aspergillus niger] GAQ41715.1	18459	60250	1349	650	277	154	19101	27695	1	1	1	886.432	1770.85	2	1770.86	-0.0093	258	274	0	28.28	0.15	F	GLGAVEHFDDFAAVLPN	G					Cmpd 39352, +PASEF(886.4315), 38.4eV, 15.9min, 1/K0=1.0745, #4822, (id=281475048689786)
1	1	ANPEP_SEY	protein sey1 [Aspergillus niger] GAQ41715.1	18459	60250	1349	650	277	154	19102	27596	1	1	1	886.432	1770.85	2	1770.86	-0.008	258	274	0	42.94	0.022	F	GLGAVEHFDDFAAVLPN	G					Cmpd 39198, +PASEF(886.4321), 38.7eV, 15.9min, 1/K0=1.0814, #4810, (id=281475048689687)
1	1	ANPEP_SEY	protein sey1 [Aspergillus niger] GAQ41715.1	18459	60250	1349	650	277	154	19127	19172	1	1	0	887.903	1773.79	2	1773.8	-0.0046	43	57	0	20.65	0.08	A	TTGEAYFEQLLDHHN	P					Cmpd 28079, +PASEF(887.9029), 41.6eV, 13.2min, 1/K0=1.1568, #3866-3868, (id=281475048681263)
1	1	ANPEP_SEY	protein sey1 [Aspergillus niger] GAQ41715.1	18459	60250	1349	650	277	154	19132	23806	1	1	1	887.965	1773.91	2	1773.93	-0.0114	490	508	0	46.67	0.00049	R	PGGPLASTANEPVQIIPGG	F					Cmpd 34176, +PASEF(887.9646), 39.4eV, 14.7min, 1/K0=1.0991, #4396-4398, (id=281475048685897)
1	1	ANPEP_SEY	protein sey1 [Aspergillus niger] GAQ41715.1	18459	60250	1349	650	277	154	19159	13052	1	1	1	888.924	1775.83	2	1775.85	-0.0144	404	419	0	23.2	0.05	F	YWQDGAPEGTSTIVPR	L					Cmpd 20075, +PASEF(888.9240), 38.5eV, 11.1min, 1/K0=1.0770, #3140, (id=281475048675143)
1	1	ANPEP_SEY	protein sey1 [Aspergillus niger] GAQ41715.1	18459	60250	1349	650	277	154	19160	13051	1	1	1	888.924	1775.83	2	1775.85	-0.014	404	419	0	67.62	1.5e-05	F	YWQDGAPEGTSTIVPR	L					Cmpd 20074, +PASEF(888.9242), 37.5eV, 11.1min, 1/K0=1.0514, #3140, (id=281475048675142)
1	1	ANPEP_SEY	protein sey1 [Aspergillus niger] GAQ41715.1	18459	60250	1349	650	277	154	19161	13053	1	1	1	888.925	1775.84	2	1775.85	-0.0123	404	419	0	75.93	5.1e-06	F	YWQDGAPEGTSTIVPR	L					Cmpd 20076, +PASEF(888.9251), 37.7eV, 11.1min, 1/K0=1.0575, #3142, (id=281475048675144)
1	1	ANPEP_SEY	protein sey1 [Aspergillus niger] GAQ41715.1	18459	60250	1349	650	277	154	19162	13028	1	1	1	888.927	1775.84	2	1775.85	-0.0081	404	419	0	69.36	5e-06	F	YWQDGAPEGTSTIVPR	L					Cmpd 20035, +PASEF(888.9271), 38.3eV, 11.1min, 1/K0=1.0726, #3134-3138, (id=281475048675119)
1	1	ANPEP_SEY	protein sey1 [Aspergillus niger] GAQ41715.1	18459	60250	1349	650	277	154	19290	17551	1	1	0	595.606	1783.8	3	1783.78	0.0138	451	464	0	23.8	0.022	A	ATVNSWTGGWDMTR	N	HexNAc (N)	0.00010000000000.0			Cmpd 26035, +PASEF(595.6064), 29.1eV, 12.7min, 1/K0=0.8346, #3706-3709, (id=281475048679642)
1	1	ANPEP_SEY	protein sey1 [Aspergillus niger] GAQ41715.1	18459	60250	1349	650	277	154	19433	22884	1	1	0	898.401	1794.79	2	1794.8	-0.0129	166	183	0	52.96	2.4e-05	R	SNAQNAPWVMVGGSYSGA	L					Cmpd 32963, +PASEF(898.4006), 39.5eV, 14.4min, 1/K0=1.1024, #4294-4295, (id=281475048684975)
1	1	ANPEP_SEY	protein sey1 [Aspergillus niger] GAQ41715.1	18459	60250	1349	650	277	154	19550	16132	1	1	1	904.423	1806.83	2	1806.85	-0.0154	431	446	0	55.79	6.3e-05	C	PLYFPETNGYTYGSAK	G					Cmpd 24243, +PASEF(904.4228), 39.9eV, 12.3min, 1/K0=1.1144, #3574-3575, (id=281475048678223)
1	1	ANPEP_SEY	protein sey1 [Aspergillus niger] GAQ41715.1	18459	60250	1349	650	277	154	19551	16125	1	1	1	904.423	1806.83	2	1806.85	-0.0144	431	446	0	67.92	1.7e-06	C	PLYFPETNGYTYGSAK	G					Cmpd 24236, +PASEF(904.4233), 40.4eV, 12.3min, 1/K0=1.1267, #3574, (id=281475048678216)
1	1	ANPEP_SEY	protein sey1 [Aspergillus niger] GAQ41715.1	18459	60250	1349	650	277	154	19553	16173	1	1	1	904.425	1806.83	2	1806.85	-0.0119	431	446	0	45.4	0.00021	C	PLYFPETNGYTYGSAK	G					Cmpd 24298, +PASEF(904.4246), 40.7eV, 12.3min, 1/K0=1.1351, #3578, (id=281475048678264)
1	1	ANPEP_SEY	protein sey1 [Aspergillus niger] GAQ41715.1	18459	60250	1349	650	277	154	19555	16293	1	1	1	904.426	1806.84	2	1806.85	-0.0088	431	446	0	23.61	0.084	C	PLYFPETNGYTYGSAK	G					Cmpd 24448, +PASEF(904.4261), 40.2eV, 12.4min, 1/K0=1.1219, #3590, (id=281475048678384)
1	1	ANPEP_SEY	protein sey1 [Aspergillus niger] GAQ41715.1	18459	60250	1349	650	277	154	19556	16227	1	1	1	904.427	1806.84	2	1806.85	-0.0069	431	446	0	50.04	9.9e-05	C	PLYFPETNGYTYGSAK	G					Cmpd 24367, +PASEF(904.4271), 40.1eV, 12.4min, 1/K0=1.1187, #3584, (id=281475048678318)
1	1	ANPEP_SEY	protein sey1 [Aspergillus niger] GAQ41715.1	18459	60250	1349	650	277	154	19698	30696	1	1	0	910.885	1819.76	2	1819.77	-0.0163	289	305	0	40.26	0.00033	Y	SSFFQFCDAVEGVEAGA	A	Carbamidomethyl (C)	0.00000020000000000.0			Cmpd 43572, +PASEF(910.8853), 39.1eV, 17.0min, 1/K0=1.0936, #5204-5207, (id=281475048692787)
1	1	ANPEP_SEY	protein sey1 [Aspergillus niger] GAQ41715.1	18459	60250	1349	650	277	154	19699	30721	1	1	0	910.886	1819.76	2	1819.77	-0.0151	289	305	0	47.25	0.00022	Y	SSFFQFCDAVEGVEAGA	A	Carbamidomethyl (C)	0.00000020000000000.0			Cmpd 43609, +PASEF(910.8859), 39.4eV, 17.1min, 1/K0=1.1006, #5208-5209, (id=281475048692812)
1	1	ANPEP_SEY	protein sey1 [Aspergillus niger] GAQ41715.1	18459	60250	1349	650	277	154	19702	30794	1	1	0	910.888	1819.76	2	1819.77	-0.0116	289	305	0	26.43	0.011	Y	SSFFQFCDAVEGVEAGA	A	Carbamidomethyl (C)	0.00000020000000000.0			Cmpd 43705, +PASEF(910.8876), 39.2eV, 17.1min, 1/K0=1.0948, #5218, (id=281475048692885)
1	1	ANPEP_SEY	protein sey1 [Aspergillus niger] GAQ41715.1	18459	60250	1349	650	277	154	19721	13617	1	1	1	910.936	1819.86	2	1819.87	-0.0122	481	499	0	28.18	0.086	R	DSGVSSTFRPGGPLASTAN	E					Cmpd 20903, +PASEF(910.9362), 39.4eV, 11.4min, 1/K0=1.1005, #3248, (id=281475048675708)
1	1	ANPEP_SEY	protein sey1 [Aspergillus niger] GAQ41715.1	18459	60250	1349	650	277	154	19722	13628	1	1	1	910.936	1819.86	2	1819.87	-0.0117	481	499	0	38.01	0.0011	R	DSGVSSTFRPGGPLASTAN	E					Cmpd 20917, +PASEF(910.9364), 37.4eV, 11.4min, 1/K0=1.0497, #3248-3251, (id=281475048675719)
1	1	ANPEP_SEY	protein sey1 [Aspergillus niger] GAQ41715.1	18459	60250	1349	650	277	154	19725	13576	1	1	1	910.938	1819.86	2	1819.87	-0.0092	481	499	0	28.11	0.0067	R	DSGVSSTFRPGGPLASTAN	E					Cmpd 20850, +PASEF(910.9377), 39.1eV, 11.4min, 1/K0=1.0920, #3239-3241, (id=281475048675667)
1	1	ANPEP_SEY	protein sey1 [Aspergillus niger] GAQ41715.1	18459	60250	1349	650	277	154	19788	22246	1	1	1	912.416	1822.82	2	1822.83	-0.0144	187	202	0	20.19	0.33	A	WTESVAPGTFWAYHAT	S					Cmpd 32146, +PASEF(912.4158), 41.0eV, 14.2min, 1/K0=1.1411, #4222, (id=281475048684337)
1	1	ANPEP_SEY	protein sey1 [Aspergillus niger] GAQ41715.1	18459	60250	1349	650	277	154	19789	22187	1	1	1	912.416	1822.82	2	1822.83	-0.0132	187	202	0	22.47	0.088	A	WTESVAPGTFWAYHAT	S					Cmpd 32073, +PASEF(912.4164), 41.1eV, 14.2min, 1/K0=1.1449, #4214, (id=281475048684278)
1	1	ANPEP_SEY	protein sey1 [Aspergillus niger] GAQ41715.1	18459	60250	1349	650	277	154	19790	24862	1	1	1	912.417	1822.82	2	1822.83	-0.0129	185	200	0	24.89	0.37	L	TAWTESVAPGTFWAYH	A					Cmpd 35553, +PASEF(912.4166), 39.3eV, 15.0min, 1/K0=1.0972, #4508, (id=281475048686953)
1	1	ANPEP_SEY	protein sey1 [Aspergillus niger] GAQ41715.1	18459	60250	1349	650	277	154	19791	24809	1	1	1	912.417	1822.82	2	1822.83	-0.0126	185	200	0	44.07	0.0047	L	TAWTESVAPGTFWAYH	A					Cmpd 35481, +PASEF(912.4167), 40.2eV, 15.0min, 1/K0=1.1209, #4502, (id=281475048686900)
1	1	ANPEP_SEY	protein sey1 [Aspergillus niger] GAQ41715.1	18459	60250	1349	650	277	154	19793	24815	1	1	1	608.614	1822.82	3	1822.83	-0.0119	185	200	0	31.07	0.008	L	TAWTESVAPGTFWAYH	A					Cmpd 35489, +PASEF(608.6138), 31.5eV, 15.0min, 1/K0=0.8972, #4504-4505, (id=281475048686906)
1	1	ANPEP_SEY	protein sey1 [Aspergillus niger] GAQ41715.1	18459	60250	1349	650	277	154	19794	25011	1	1	1	912.417	1822.82	2	1822.83	-0.0116	185	200	0	42.11	0.034	L	TAWTESVAPGTFWAYH	A					Cmpd 35735, +PASEF(912.4172), 40.3eV, 15.1min, 1/K0=1.1227, #4520, (id=281475048687102)
1	1	ANPEP_SEY	protein sey1 [Aspergillus niger] GAQ41715.1	18459	60250	1349	650	277	154	19797	24755	1	1	1	912.418	1822.82	2	1822.83	-0.0102	185	200	0	43.21	0.027	L	TAWTESVAPGTFWAYH	A					Cmpd 35410, +PASEF(912.4179), 40.2eV, 15.0min, 1/K0=1.1221, #4496, (id=281475048686846)
1	1	ANPEP_SEY	protein sey1 [Aspergillus niger] GAQ41715.1	18459	60250	1349	650	277	154	19798	25082	1	1	1	912.418	1822.82	2	1822.83	-0.0096	185	200	0	36.6	0.12	L	TAWTESVAPGTFWAYH	A					Cmpd 35823, +PASEF(912.4182), 40.1eV, 15.1min, 1/K0=1.1181, #4528, (id=281475048687173)
1	1	ANPEP_SEY	protein sey1 [Aspergillus niger] GAQ41715.1	18459	60250	1349	650	277	154	19800	24870	1	1	1	608.615	1822.82	3	1822.83	-0.0084	185	200	0	25.33	0.032	L	TAWTESVAPGTFWAYH	A					Cmpd 35561, +PASEF(608.6150), 31.2eV, 15.0min, 1/K0=0.8885, #4508-4510, (id=281475048686961)
1	1	ANPEP_SEY	protein sey1 [Aspergillus niger] GAQ41715.1	18459	60250	1349	650	277	154	19962	21062	1	1	0	613.674	1838	3	1838.01	-0.0041	106	121	0	74.42	4.4e-06	G	VYAQEIQGAVILIEHR	Y					Cmpd 30561, +PASEF(613.6742), 32.0eV, 13.8min, 1/K0=0.9099, #4091-4093, (id=281475048683153)
1	1	ANPEP_SEY	protein sey1 [Aspergillus niger] GAQ41715.1	18459	60250	1349	650	277	154	19991	15398	1	1	1	921.383	1840.75	2	1840.76	-0.0124	511	526	0	34.77	0.0042	H	CSDLYMADYYANEGVK	K					Cmpd 23329, +PASEF(921.3835), 39.8eV, 12.1min, 1/K0=1.1104, #3505, (id=281475048677489)
1	1	ANPEP_SEY	protein sey1 [Aspergillus niger] GAQ41715.1	18459	60250	1349	650	277	154	19992	15358	1	1	1	921.384	1840.75	2	1840.76	-0.0124	511	526	0	53.18	1.6e-05	H	CSDLYMADYYANEGVK	K					Cmpd 23281, +PASEF(921.3835), 40.0eV, 12.1min, 1/K0=1.1148, #3500, (id=281475048677449)
1	1	ANPEP_SEY	protein sey1 [Aspergillus niger] GAQ41715.1	18459	60250	1349	650	277	154	19993	15432	1	1	1	921.384	1840.75	2	1840.76	-0.0118	511	526	0	22.2	0.93	H	CSDLYMADYYANEGVK	K					Cmpd 23369, +PASEF(921.3838), 41.5eV, 12.1min, 1/K0=1.1531, #3506-3510, (id=281475048677523)
1	1	ANPEP_SEY	protein sey1 [Aspergillus niger] GAQ41715.1	18459	60250	1349	650	277	154	20010	30428	1	1	0	922.415	1842.82	2	1842.83	-0.0152	122	137	0	85.79	1.2e-06	R	YWGDSSPYEVLNAETL	Q					Cmpd 43209, +PASEF(922.4153), 41.0eV, 17.0min, 1/K0=1.1405, #5177-5178, (id=281475048692519)
1	1	ANPEP_SEY	protein sey1 [Aspergillus niger] GAQ41715.1	18459	60250	1349	650	277	154	20014	30585	1	1	0	922.418	1842.82	2	1842.83	-0.0089	122	137	0	46	0.00023	R	YWGDSSPYEVLNAETL	Q					Cmpd 43417, +PASEF(922.4184), 40.8eV, 17.0min, 1/K0=1.1353, #5194, (id=281475048692676)
1	1	ANPEP_SEY	protein sey1 [Aspergillus niger] GAQ41715.1	18459	60250	1349	650	277	154	20016	30575	1	1	0	922.418	1842.82	2	1842.83	-0.0087	122	137	0	102.07	7.2e-09	R	YWGDSSPYEVLNAETL	Q					Cmpd 43407, +PASEF(922.4185), 41.1eV, 17.0min, 1/K0=1.1452, #5192, (id=281475048692666)
1	1	ANPEP_SEY	protein sey1 [Aspergillus niger] GAQ41715.1	18459	60250	1349	650	277	154	20024	19966	1	1	0	922.921	1843.83	2	1843.84	-0.0082	423	436	0	42.27	0.0011	S	ASYWQRQCPLYFPE	T	Carbamidomethyl (C)	0.00000002000000.0			Cmpd 29130, +PASEF(922.9208), 40.4eV, 13.5min, 1/K0=1.1255, #3962, (id=281475048682057)
1	1	ANPEP_SEY	protein sey1 [Aspergillus niger] GAQ41715.1	18459	60250	1349	650	277	154	20030	19982	1	1	0	922.922	1843.83	2	1843.84	-0.0053	423	436	0	48.82	0.00027	S	ASYWQRQCPLYFPE	T	Carbamidomethyl (C)	0.00000002000000.0			Cmpd 29150, +PASEF(922.9222), 40.1eV, 13.5min, 1/K0=1.1179, #3964-3965, (id=281475048682073)
1	1	ANPEP_SEY	protein sey1 [Aspergillus niger] GAQ41715.1	18459	60250	1349	650	277	154	20042	19534	1	1	0	615.946	1844.82	3	1844.83	-0.0167	42	57	0	31.25	0.027	A	ATTGEAYFEQLLDHHN	P					Cmpd 28566, +PASEF(615.9460), 31.4eV, 13.3min, 1/K0=0.8947, #3912-3913, (id=281475048681625)
1	1	ANPEP_SEY	protein sey1 [Aspergillus niger] GAQ41715.1	18459	60250	1349	650	277	154	20043	19641	1	1	0	615.946	1844.82	3	1844.83	-0.0158	42	57	0	22.39	0.046	A	ATTGEAYFEQLLDHHN	P					Cmpd 28707, +PASEF(615.9463), 30.4eV, 13.3min, 1/K0=0.8698, #3923-3925, (id=281475048681732)
1	1	ANPEP_SEY	protein sey1 [Aspergillus niger] GAQ41715.1	18459	60250	1349	650	277	154	20044	20557	1	1	0	923.416	1844.82	2	1844.83	-0.0156	42	57	0	46.72	0.005	A	ATTGEAYFEQLLDHHN	P					Cmpd 29914, +PASEF(923.4160), 42.3eV, 13.7min, 1/K0=1.1741, #4031-4033, (id=281475048682648)
1	1	ANPEP_SEY	protein sey1 [Aspergillus niger] GAQ41715.1	18459	60250	1349	650	277	154	20049	20632	1	1	0	615.949	1844.82	3	1844.83	-0.0088	42	57	0	55	0.00019	A	ATTGEAYFEQLLDHHN	P					Cmpd 30012, +PASEF(615.9487), 30.9eV, 13.7min, 1/K0=0.8810, #4042, (id=281475048682723)
1	1	ANPEP_SEY	protein sey1 [Aspergillus niger] GAQ41715.1	18459	60250	1349	650	277	154	20050	19522	1	1	0	615.949	1844.82	3	1844.83	-0.0087	42	57	0	40.72	0.0042	A	ATTGEAYFEQLLDHHN	P					Cmpd 28547, +PASEF(615.9487), 31.1eV, 13.3min, 1/K0=0.8868, #3911, (id=281475048681613)
1	1	ANPEP_SEY	protein sey1 [Aspergillus niger] GAQ41715.1	18459	60250	1349	650	277	154	20051	19517	1	1	0	923.42	1844.83	2	1844.83	-0.0078	42	57	0	33.07	0.0019	A	ATTGEAYFEQLLDHHN	P					Cmpd 28542, +PASEF(923.4198), 43.0eV, 13.3min, 1/K0=1.1930, #3908-3910, (id=281475048681608)
1	1	ANPEP_SEY	protein sey1 [Aspergillus niger] GAQ41715.1	18459	60250	1349	650	277	154	20287	27730	1	1	0	934.424	1866.83	2	1866.85	-0.0116	292	309	0	26.82	0.13	F	FQFCDAVEGVEAGAAVTP	G	Carbamidomethyl (C)	0.000200000000000000.0			Cmpd 39408, +PASEF(934.4244), 40.1eV, 15.9min, 1/K0=1.1182, #4826, (id=281475048689821)
1	1	ANPEP_SEY	protein sey1 [Aspergillus niger] GAQ41715.1	18459	60250	1349	650	277	154	20288	27720	1	1	0	934.428	1866.84	2	1866.85	-0.0049	292	309	0	59.45	8.8e-05	F	FQFCDAVEGVEAGAAVTP	G	Carbamidomethyl (C)	0.000200000000000000.0			Cmpd 39397, +PASEF(934.4278), 40.4eV, 15.9min, 1/K0=1.1248, #4824-4825, (id=281475048689811)
1	1	ANPEP_SEY	protein sey1 [Aspergillus niger] GAQ41715.1	18459	60250	1349	650	277	154	20316	13992	1	1	0	623.96	1868.86	3	1868.87	-0.01	46	60	0	29.76	0.082	G	EAYFEQLLDHHNPEK	G					Cmpd 21460, +PASEF(623.9604), 28.7eV, 11.6min, 1/K0=0.8259, #3308-3310, (id=281475048676083)
1	1	ANPEP_SEY	protein sey1 [Aspergillus niger] GAQ41715.1	18459	60250	1349	650	277	154	20318	14010	1	1	0	623.961	1868.86	3	1868.87	-0.0088	46	60	0	23.41	0.44	G	EAYFEQLLDHHNPEK	G					Cmpd 21481, +PASEF(623.9608), 28.4eV, 11.6min, 1/K0=0.8180, #3311-3313, (id=281475048676101)
1	1	ANPEP_SEY	protein sey1 [Aspergillus niger] GAQ41715.1	18459	60250	1349	650	277	154	20362	10486	1	1	0	937.917	1873.82	2	1873.83	-0.0144	216	229	0	39.89	0.00047	Y	FYPIQQGMAQNCSK	D	HexNAc (N); Carbamidomethyl (C)	0.00000000001200.0			Cmpd 16245, +PASEF(937.9170), 39.7eV, 9.6min, 1/K0=1.1072, #2636-2638, (id=281475048672577)
1	1	ANPEP_SEY	protein sey1 [Aspergillus niger] GAQ41715.1	18459	60250	1349	650	277	154	20365	10506	1	1	0	937.918	1873.82	2	1873.83	-0.013	216	229	0	50.66	4.1e-05	Y	FYPIQQGMAQNCSK	D	HexNAc (N); Carbamidomethyl (C)	0.00000000001200.0			Cmpd 16289, +PASEF(937.9177), 39.8eV, 9.6min, 1/K0=1.1110, #2642, (id=281475048672597)
1	1	ANPEP_SEY	protein sey1 [Aspergillus niger] GAQ41715.1	18459	60250	1349	650	277	154	20374	10533	1	1	0	937.919	1873.82	2	1873.83	-0.0097	216	229	0	21.57	2.9	Y	FYPIQQGMAQNCSK	D	HexNAc (N); Carbamidomethyl (C)	0.00000000001200.0			Cmpd 16342, +PASEF(937.9194), 38.3eV, 9.7min, 1/K0=1.0722, #2648, (id=281475048672624)
1	1	ANPEP_SEY	protein sey1 [Aspergillus niger] GAQ41715.1	18459	60250	1349	650	277	154	20377	10561	1	1	0	937.92	1873.83	2	1873.83	-0.0077	216	229	0	70.44	1.6e-06	Y	FYPIQQGMAQNCSK	D	HexNAc (N); Carbamidomethyl (C)	0.00000000001200.0			Cmpd 16383, +PASEF(937.9203), 39.9eV, 9.7min, 1/K0=1.1128, #2654, (id=281475048672652)
1	1	ANPEP_SEY	protein sey1 [Aspergillus niger] GAQ41715.1	18459	60250	1349	650	277	154	20378	10502	1	1	0	937.92	1873.83	2	1873.83	-0.0077	216	229	0	57.01	4.7e-05	Y	FYPIQQGMAQNCSK	D	HexNAc (N); Carbamidomethyl (C)	0.00000000001200.0			Cmpd 16277, +PASEF(937.9204), 40.0eV, 9.6min, 1/K0=1.1164, #2639-2641, (id=281475048672593)
1	1	ANPEP_SEY	protein sey1 [Aspergillus niger] GAQ41715.1	18459	60250	1349	650	277	154	20380	10602	1	1	0	937.921	1873.83	2	1873.83	-0.0068	216	229	0	49.61	5.1e-05	Y	FYPIQQGMAQNCSK	D	HexNAc (N); Carbamidomethyl (C)	0.00000000001200.0			Cmpd 16436, +PASEF(937.9208), 39.5eV, 9.7min, 1/K0=1.1031, #2660, (id=281475048672693)
1	1	ANPEP_SEY	protein sey1 [Aspergillus niger] GAQ41715.1	18459	60250	1349	650	277	154	20526	19201	1	1	1	945.95	1889.88	2	1889.89	-0.01	190	207	0	26.14	1.8	E	SVAPGTFWAYHATSAPVE	A					Cmpd 28127, +PASEF(945.9497), 40.9eV, 13.2min, 1/K0=1.1394, #3870-3871, (id=281475048681292)
1	1	ANPEP_SEY	protein sey1 [Aspergillus niger] GAQ41715.1	18459	60250	1349	650	277	154	20541	30786	1	1	0	946.405	1890.8	2	1890.81	-0.0136	289	306	0	26.14	0.051	Y	SSFFQFCDAVEGVEAGAA	V	Carbamidomethyl (C)	0.000000200000000000.0			Cmpd 43697, +PASEF(946.4052), 40.4eV, 17.1min, 1/K0=1.1271, #5216, (id=281475048692877)
1	1	ANPEP_SEY	protein sey1 [Aspergillus niger] GAQ41715.1	18459	60250	1349	650	277	154	20542	30845	1	1	0	946.405	1890.8	2	1890.81	-0.0134	289	306	0	72.46	3.6e-07	Y	SSFFQFCDAVEGVEAGAA	V	Carbamidomethyl (C)	0.000000200000000000.0			Cmpd 43773, +PASEF(946.4053), 40.2eV, 17.1min, 1/K0=1.1201, #5222, (id=281475048692936)
1	1	ANPEP_SEY	protein sey1 [Aspergillus niger] GAQ41715.1	18459	60250	1349	650	277	154	20543	30749	1	1	0	946.407	1890.8	2	1890.81	-0.0099	289	306	0	79.22	8e-08	Y	SSFFQFCDAVEGVEAGAA	V	Carbamidomethyl (C)	0.000000200000000000.0			Cmpd 43647, +PASEF(946.4070), 40.5eV, 17.1min, 1/K0=1.1279, #5210-5213, (id=281475048692840)
1	1	ANPEP_SEY	protein sey1 [Aspergillus niger] GAQ41715.1	18459	60250	1349	650	277	154	20565	25306	1	1	1	947.933	1893.85	2	1893.87	-0.0179	185	201	0	48.21	0.00029	L	TAWTESVAPGTFWAYHA	T					Cmpd 36105, +PASEF(947.9327), 41.8eV, 15.1min, 1/K0=1.1617, #4546-4548, (id=281475048687397)
1	1	ANPEP_SEY	protein sey1 [Aspergillus niger] GAQ41715.1	18459	60250	1349	650	277	154	20572	23369	1	1	0	948.514	1895.01	2	1895.03	-0.0124	105	121	0	24.11	0.043	T	GVYAQEIQGAVILIEHR	Y					Cmpd 33587, +PASEF(948.5143), 43.6eV, 14.6min, 1/K0=1.2085, #4346-4348, (id=281475048685460)
1	1	ANPEP_SEY	protein sey1 [Aspergillus niger] GAQ41715.1	18459	60250	1349	650	277	154	20574	23350	1	1	0	948.518	1895.02	2	1895.03	-0.0053	105	121	0	45.89	0.00097	T	GVYAQEIQGAVILIEHR	Y					Cmpd 33567, +PASEF(948.5179), 43.4eV, 14.6min, 1/K0=1.2022, #4340-4345, (id=281475048685441)
1	1	ANPEP_SEY	protein sey1 [Aspergillus niger] GAQ41715.1	18459	60250	1349	650	277	154	20642	14927	1	1	1	949.893	1897.77	2	1897.79	-0.0153	511	526	0	48.67	0.00088	H	CSDLYMADYYANEGVK	K	Carbamidomethyl (C)	0.2000000000000000.0			Cmpd 22699, +PASEF(949.8927), 39.5eV, 11.9min, 1/K0=1.1029, #3434-3438, (id=281475048677018)
1	1	ANPEP_SEY	protein sey1 [Aspergillus niger] GAQ41715.1	18459	60250	1349	650	277	154	20643	14950	1	1	1	949.893	1897.77	2	1897.79	-0.0147	511	526	0	71.88	1.3e-06	H	CSDLYMADYYANEGVK	K	Carbamidomethyl (C)	0.2000000000000000.0			Cmpd 22736, +PASEF(949.8930), 40.7eV, 11.9min, 1/K0=1.1328, #3440, (id=281475048677041)
1	1	ANPEP_SEY	protein sey1 [Aspergillus niger] GAQ41715.1	18459	60250	1349	650	277	154	20644	14861	1	1	1	949.894	1897.77	2	1897.79	-0.0138	511	526	0	46.95	0.00054	H	CSDLYMADYYANEGVK	K	Carbamidomethyl (C)	0.2000000000000000.0			Cmpd 22618, +PASEF(949.8935), 40.5eV, 11.9min, 1/K0=1.1289, #3428-3430, (id=281475048676952)
1	1	ANPEP_SEY	protein sey1 [Aspergillus niger] GAQ41715.1	18459	60250	1349	650	277	154	20645	14955	1	1	1	949.894	1897.77	2	1897.79	-0.0117	511	526	0	51.92	5.3e-05	H	CSDLYMADYYANEGVK	K	Carbamidomethyl (C)	0.2000000000000000.0			Cmpd 22742, +PASEF(949.8945), 39.9eV, 11.9min, 1/K0=1.1134, #3440-3442, (id=281475048677046)
1	1	ANPEP_SEY	protein sey1 [Aspergillus niger] GAQ41715.1	18459	60250	1349	650	277	154	20647	14986	1	1	1	949.897	1897.78	2	1897.79	-0.0071	511	526	0	52.5	0.00017	H	CSDLYMADYYANEGVK	K	Carbamidomethyl (C)	0.2000000000000000.0			Cmpd 22785, +PASEF(949.8969), 40.6eV, 12.0min, 1/K0=1.1315, #3446, (id=281475048677077)
1	1	ANPEP_SEY	protein sey1 [Aspergillus niger] GAQ41715.1	18459	60250	1349	650	277	154	20764	28501	1	1	0	954.942	1907.87	2	1907.88	-0.0134	166	184	0	39.39	0.001	R	SNAQNAPWVMVGGSYSGAL	T					Cmpd 40504, +PASEF(954.9424), 39.3eV, 16.2min, 1/K0=1.0989, #4928, (id=281475048690592)
1	1	ANPEP_SEY	protein sey1 [Aspergillus niger] GAQ41715.1	18459	60250	1349	650	277	154	20765	28502	1	1	0	954.943	1907.87	2	1907.88	-0.0124	166	184	0	60.19	4.8e-05	R	SNAQNAPWVMVGGSYSGAL	T					Cmpd 40505, +PASEF(954.9429), 40.5eV, 16.2min, 1/K0=1.1284, #4928, (id=281475048690593)
1	1	ANPEP_SEY	protein sey1 [Aspergillus niger] GAQ41715.1	18459	60250	1349	650	277	154	20766	29458	1	1	0	954.943	1907.87	2	1907.88	-0.0116	166	184	0	21.8	0.2	R	SNAQNAPWVMVGGSYSGAL	T					Cmpd 41839, +PASEF(954.9432), 39.4eV, 16.6min, 1/K0=1.1004, #5052-5053, (id=281475048691549)
1	1	ANPEP_SEY	protein sey1 [Aspergillus niger] GAQ41715.1	18459	60250	1349	650	277	154	20767	28556	1	1	0	954.943	1907.87	2	1907.88	-0.0113	166	184	0	93.78	1.5e-08	R	SNAQNAPWVMVGGSYSGAL	T					Cmpd 40582, +PASEF(954.9434), 39.4eV, 16.3min, 1/K0=1.0999, #4934, (id=281475048690647)
1	1	ANPEP_SEY	protein sey1 [Aspergillus niger] GAQ41715.1	18459	60250	1349	650	277	154	20768	28503	1	1	0	954.944	1907.87	2	1907.88	-0.01	166	184	0	48.82	0.00033	R	SNAQNAPWVMVGGSYSGAL	T					Cmpd 40506, +PASEF(954.9441), 41.0eV, 16.2min, 1/K0=1.1408, #4928, (id=281475048690594)
1	1	ANPEP_SEY	protein sey1 [Aspergillus niger] GAQ41715.1	18459	60250	1349	650	277	154	20769	28472	1	1	0	954.944	1907.87	2	1907.88	-0.0092	166	184	0	60.31	5.6e-05	R	SNAQNAPWVMVGGSYSGAL	T					Cmpd 40463, +PASEF(954.9445), 40.8eV, 16.2min, 1/K0=1.1356, #4926, (id=281475048690563)
1	1	ANPEP_SEY	protein sey1 [Aspergillus niger] GAQ41715.1	18459	60250	1349	650	277	154	20770	28664	1	1	0	954.944	1907.87	2	1907.88	-0.0091	166	184	0	89.72	2.2e-08	R	SNAQNAPWVMVGGSYSGAL	T					Cmpd 40725, +PASEF(954.9445), 39.7eV, 16.3min, 1/K0=1.1071, #4946-4949, (id=281475048690755)
1	1	ANPEP_SEY	protein sey1 [Aspergillus niger] GAQ41715.1	18459	60250	1349	650	277	154	20771	28511	1	1	0	954.945	1907.87	2	1907.88	-0.009	166	184	0	60.2	2.6e-05	R	SNAQNAPWVMVGGSYSGAL	T					Cmpd 40516, +PASEF(954.9446), 40.1eV, 16.2min, 1/K0=1.1177, #4930, (id=281475048690602)
1	1	ANPEP_SEY	protein sey1 [Aspergillus niger] GAQ41715.1	18459	60250	1349	650	277	154	20773	28558	1	1	0	954.945	1907.88	2	1907.88	-0.0085	166	184	0	92.14	2.4e-08	R	SNAQNAPWVMVGGSYSGAL	T					Cmpd 40584, +PASEF(954.9448), 41.1eV, 16.3min, 1/K0=1.1443, #4934, (id=281475048690649)
1	1	ANPEP_SEY	protein sey1 [Aspergillus niger] GAQ41715.1	18459	60250	1349	650	277	154	20774	28470	1	1	0	954.946	1907.88	2	1907.88	-0.0059	166	184	0	50.54	0.00018	R	SNAQNAPWVMVGGSYSGAL	T					Cmpd 40456, +PASEF(954.9461), 41.2eV, 16.2min, 1/K0=1.1460, #4922-4925, (id=281475048690561)
1	1	ANPEP_SEY	protein sey1 [Aspergillus niger] GAQ41715.1	18459	60250	1349	650	277	154	20775	28600	1	1	0	954.946	1907.88	2	1907.88	-0.0056	166	184	0	71.64	6.8e-07	R	SNAQNAPWVMVGGSYSGAL	T					Cmpd 40647, +PASEF(954.9463), 41.4eV, 16.3min, 1/K0=1.1508, #4940, (id=281475048690691)
1	1	ANPEP_SEY	protein sey1 [Aspergillus niger] GAQ41715.1	18459	60250	1349	650	277	154	20776	28461	1	1	0	954.946	1907.88	2	1907.88	-0.0053	166	184	0	44.9	0.0012	R	SNAQNAPWVMVGGSYSGAL	T					Cmpd 40446, +PASEF(954.9464), 40.2eV, 16.2min, 1/K0=1.1222, #4922-4924, (id=281475048690552)
1	1	ANPEP_SEY	protein sey1 [Aspergillus niger] GAQ41715.1	18459	60250	1349	650	277	154	20842	20483	1	1	1	955.97	1909.93	2	1909.94	-0.0104	494	511	0	41.67	0.0016	P	LASTANEPVQIIPGGFHC	S	Carbamidomethyl (C)	0.000000000000000002.0			Cmpd 29817, +PASEF(955.9699), 40.8eV, 13.6min, 1/K0=1.1368, #4024-4026, (id=281475048682574)
1	1	ANPEP_SEY	protein sey1 [Aspergillus niger] GAQ41715.1	18459	60250	1349	650	277	154	20958	27057	1	1	1	959.945	1917.88	2	1917.89	-0.0136	260	277	0	26.14	1.4	L	GAVEHFDDFAAVLPNGPY	L					Cmpd 38509, +PASEF(959.9454), 40.6eV, 15.7min, 1/K0=1.1314, #4748-4750, (id=281475048689148)
1	1	ANPEP_SEY	protein sey1 [Aspergillus niger] GAQ41715.1	18459	60250	1349	650	277	154	21022	18640	1	1	1	962.456	1922.9	2	1922.92	-0.0192	403	419	0	106.44	1.7e-08	F	FYWQDGAPEGTSTIVPR	L					Cmpd 27377, +PASEF(962.4558), 41.4eV, 13.0min, 1/K0=1.1512, #3812, (id=281475048680731)
1	1	ANPEP_SEY	protein sey1 [Aspergillus niger] GAQ41715.1	18459	60250	1349	650	277	154	21027	24515	1	1	1	962.457	1922.9	2	1922.92	-0.0177	403	419	0	25.69	0.039	F	FYWQDGAPEGTSTIVPR	L					Cmpd 35062, +PASEF(962.4566), 40.1eV, 14.9min, 1/K0=1.1173, #4464-4465, (id=281475048686606)
1	1	ANPEP_SEY	protein sey1 [Aspergillus niger] GAQ41715.1	18459	60250	1349	650	277	154	21030	21139	1	1	1	962.457	1922.9	2	1922.92	-0.0169	403	419	0	22.67	0.026	F	FYWQDGAPEGTSTIVPR	L					Cmpd 30650, +PASEF(962.4570), 40.9eV, 13.8min, 1/K0=1.1379, #4094-4098, (id=281475048683230)
1	1	ANPEP_SEY	protein sey1 [Aspergillus niger] GAQ41715.1	18459	60250	1349	650	277	154	21033	19509	1	1	1	641.974	1922.9	3	1922.92	-0.0158	403	419	0	36.17	0.19	F	FYWQDGAPEGTSTIVPR	L					Cmpd 28534, +PASEF(641.9741), 32.4eV, 13.3min, 1/K0=0.9214, #3908-3910, (id=281475048681600)
1	1	ANPEP_SEY	protein sey1 [Aspergillus niger] GAQ41715.1	18459	60250	1349	650	277	154	21034	23009	1	1	1	962.458	1922.9	2	1922.92	-0.0155	403	419	0	29.35	0.047	F	FYWQDGAPEGTSTIVPR	L					Cmpd 33149, +PASEF(962.4577), 40.2eV, 14.5min, 1/K0=1.1219, #4310-4312, (id=281475048685100)
1	1	ANPEP_SEY	protein sey1 [Aspergillus niger] GAQ41715.1	18459	60250	1349	650	277	154	21036	18649	1	1	1	962.458	1922.9	2	1922.92	-0.0151	403	419	0	113.27	3.3e-09	F	FYWQDGAPEGTSTIVPR	L					Cmpd 27389, +PASEF(962.4579), 41.7eV, 13.0min, 1/K0=1.1597, #3814, (id=281475048680740)
1	1	ANPEP_SEY	protein sey1 [Aspergillus niger] GAQ41715.1	18459	60250	1349	650	277	154	21038	22403	1	1	1	962.458	1922.9	2	1922.92	-0.0145	403	419	0	28.99	0.0043	F	FYWQDGAPEGTSTIVPR	L					Cmpd 32338, +PASEF(962.4582), 41.3eV, 14.3min, 1/K0=1.1490, #4238-4240, (id=281475048684494)
1	1	ANPEP_SEY	protein sey1 [Aspergillus niger] GAQ41715.1	18459	60250	1349	650	277	154	21039	18677	1	1	1	641.975	1922.9	3	1922.92	-0.014	403	419	0	23.71	0.014	F	FYWQDGAPEGTSTIVPR	L					Cmpd 27424, +PASEF(641.9747), 30.6eV, 13.0min, 1/K0=0.8737, #3815-3817, (id=281475048680768)
1	1	ANPEP_SEY	protein sey1 [Aspergillus niger] GAQ41715.1	18459	60250	1349	650	277	154	21043	19870	1	1	1	962.459	1922.9	2	1922.92	-0.013	403	419	0	48.11	0.00029	F	FYWQDGAPEGTSTIVPR	L					Cmpd 28996, +PASEF(962.4589), 40.3eV, 13.4min, 1/K0=1.1228, #3950, (id=281475048681961)
1	1	ANPEP_SEY	protein sey1 [Aspergillus niger] GAQ41715.1	18459	60250	1349	650	277	154	21045	19939	1	1	1	962.459	1922.9	2	1922.92	-0.0123	403	419	0	41.2	0.0023	F	FYWQDGAPEGTSTIVPR	L					Cmpd 29088, +PASEF(962.4593), 40.8eV, 13.4min, 1/K0=1.1372, #3959-3960, (id=281475048682030)
1	1	ANPEP_SEY	protein sey1 [Aspergillus niger] GAQ41715.1	18459	60250	1349	650	277	154	21048	18586	1	1	1	641.976	1922.9	3	1922.92	-0.0115	403	419	0	76.22	2.2e-07	F	FYWQDGAPEGTSTIVPR	L					Cmpd 27291, +PASEF(641.9756), 32.8eV, 13.0min, 1/K0=0.9312, #3806, (id=281475048680677)
1	1	ANPEP_SEY	protein sey1 [Aspergillus niger] GAQ41715.1	18459	60250	1349	650	277	154	21051	21401	1	1	1	962.46	1922.91	2	1922.92	-0.0109	403	419	0	36.07	0.015	F	FYWQDGAPEGTSTIVPR	L					Cmpd 31020, +PASEF(962.4600), 40.5eV, 13.9min, 1/K0=1.1298, #4121-4123, (id=281475048683492)
1	1	ANPEP_SEY	protein sey1 [Aspergillus niger] GAQ41715.1	18459	60250	1349	650	277	154	21056	18529	1	1	1	962.46	1922.91	2	1922.92	-0.01	403	419	0	97.09	7.4e-08	F	FYWQDGAPEGTSTIVPR	L					Cmpd 27222, +PASEF(962.4604), 40.7eV, 13.0min, 1/K0=1.1332, #3802, (id=281475048680620)
1	1	ANPEP_SEY	protein sey1 [Aspergillus niger] GAQ41715.1	18459	60250	1349	650	277	154	21057	19878	1	1	1	962.461	1922.91	2	1922.92	-0.0099	403	419	0	31.22	0.01	F	FYWQDGAPEGTSTIVPR	L					Cmpd 29005, +PASEF(962.4605), 40.6eV, 13.4min, 1/K0=1.1318, #3952, (id=281475048681969)
1	1	ANPEP_SEY	protein sey1 [Aspergillus niger] GAQ41715.1	18459	60250	1349	650	277	154	21059	28370	1	1	1	962.461	1922.91	2	1922.92	-0.0097	403	419	0	21.76	5.3	F	FYWQDGAPEGTSTIVPR	L					Cmpd 40315, +PASEF(962.4606), 40.1eV, 16.2min, 1/K0=1.1190, #4908-4909, (id=281475048690461)
1	1	ANPEP_SEY	protein sey1 [Aspergillus niger] GAQ41715.1	18459	60250	1349	650	277	154	21061	19356	1	1	1	962.461	1922.91	2	1922.92	-0.0094	403	419	0	42.81	0.0039	F	FYWQDGAPEGTSTIVPR	L					Cmpd 28333, +PASEF(962.4607), 40.0eV, 13.2min, 1/K0=1.1169, #3890, (id=281475048681447)
1	1	ANPEP_SEY	protein sey1 [Aspergillus niger] GAQ41715.1	18459	60250	1349	650	277	154	21062	18514	1	1	1	962.461	1922.91	2	1922.92	-0.0093	403	419	0	131.44	5.8e-11	F	FYWQDGAPEGTSTIVPR	L					Cmpd 27207, +PASEF(962.4607), 40.3eV, 13.0min, 1/K0=1.1242, #3800, (id=281475048680605)
1	1	ANPEP_SEY	protein sey1 [Aspergillus niger] GAQ41715.1	18459	60250	1349	650	277	154	21067	19708	1	1	1	962.461	1922.91	2	1922.92	-0.0087	403	419	0	24.52	0.11	F	FYWQDGAPEGTSTIVPR	L					Cmpd 28790, +PASEF(962.4610), 40.3eV, 13.4min, 1/K0=1.1241, #3930-3931, (id=281475048681799)
1	1	ANPEP_SEY	protein sey1 [Aspergillus niger] GAQ41715.1	18459	60250	1349	650	277	154	21073	18591	1	1	1	962.462	1922.91	2	1922.92	-0.0073	403	419	0	102.82	3.2e-08	F	FYWQDGAPEGTSTIVPR	L					Cmpd 27297, +PASEF(962.4617), 41.1eV, 13.0min, 1/K0=1.1449, #3806, (id=281475048680682)
1	1	ANPEP_SEY	protein sey1 [Aspergillus niger] GAQ41715.1	18459	60250	1349	650	277	154	21076	18605	1	1	1	962.462	1922.91	2	1922.92	-0.0071	403	419	0	106.46	1e-08	F	FYWQDGAPEGTSTIVPR	L					Cmpd 27312, +PASEF(962.4619), 40.9eV, 13.0min, 1/K0=1.1395, #3808, (id=281475048680696)
1	1	ANPEP_SEY	protein sey1 [Aspergillus niger] GAQ41715.1	18459	60250	1349	650	277	154	21078	18590	1	1	1	962.463	1922.91	2	1922.92	-0.0057	403	419	0	115.5	1.4e-09	F	FYWQDGAPEGTSTIVPR	L					Cmpd 27296, +PASEF(962.4626), 40.6eV, 13.0min, 1/K0=1.1320, #3806, (id=281475048680681)
1	1	ANPEP_SEY	protein sey1 [Aspergillus niger] GAQ41715.1	18459	60250	1349	650	277	154	21134	15826	1	1	0	642.966	1925.88	3	1925.89	-0.0157	45	60	0	45.88	0.0016	T	GEAYFEQLLDHHNPEK	G					Cmpd 23834, +PASEF(642.9656), 29.2eV, 12.2min, 1/K0=0.8391, #3542-3545, (id=281475048677917)
1	1	ANPEP_SEY	protein sey1 [Aspergillus niger] GAQ41715.1	18459	60250	1349	650	277	154	21135	16332	1	1	0	642.966	1925.88	3	1925.89	-0.0156	45	60	0	76.63	8.6e-07	T	GEAYFEQLLDHHNPEK	G					Cmpd 24488, +PASEF(642.9657), 30.2eV, 12.4min, 1/K0=0.8652, #3590-3594, (id=281475048678423)
1	1	ANPEP_SEY	protein sey1 [Aspergillus niger] GAQ41715.1	18459	60250	1349	650	277	154	21136	19037	1	1	0	642.966	1925.88	3	1925.89	-0.0155	45	60	0	20.04	0.1	T	GEAYFEQLLDHHNPEK	G					Cmpd 27881, +PASEF(642.9657), 31.7eV, 13.1min, 1/K0=0.9030, #3853, (id=281475048681128)
1	1	ANPEP_SEY	protein sey1 [Aspergillus niger] GAQ41715.1	18459	60250	1349	650	277	154	21137	16323	1	1	0	642.966	1925.88	3	1925.89	-0.0154	45	60	0	33.51	0.025	T	GEAYFEQLLDHHNPEK	G					Cmpd 24479, +PASEF(642.9657), 30.1eV, 12.4min, 1/K0=0.8609, #3593, (id=281475048678414)
1	1	ANPEP_SEY	protein sey1 [Aspergillus niger] GAQ41715.1	18459	60250	1349	650	277	154	21139	16297	1	1	0	963.946	1925.88	2	1925.89	-0.0133	45	60	0	21.39	0.51	T	GEAYFEQLLDHHNPEK	G					Cmpd 24452, +PASEF(963.9460), 42.7eV, 12.4min, 1/K0=1.1859, #3590, (id=281475048678388)
1	1	ANPEP_SEY	protein sey1 [Aspergillus niger] GAQ41715.1	18459	60250	1349	650	277	154	21140	15816	1	1	0	963.946	1925.88	2	1925.89	-0.0129	45	60	0	33.46	0.047	T	GEAYFEQLLDHHNPEK	G					Cmpd 23823, +PASEF(963.9462), 41.3eV, 12.2min, 1/K0=1.1484, #3544, (id=281475048677907)
1	1	ANPEP_SEY	protein sey1 [Aspergillus niger] GAQ41715.1	18459	60250	1349	650	277	154	21143	15890	1	1	0	963.947	1925.88	2	1925.89	-0.0117	45	60	0	37.24	0.004	T	GEAYFEQLLDHHNPEK	G					Cmpd 23912, +PASEF(963.9468), 42.5eV, 12.3min, 1/K0=1.1798, #3548, (id=281475048677981)
1	1	ANPEP_SEY	protein sey1 [Aspergillus niger] GAQ41715.1	18459	60250	1349	650	277	154	21148	18912	1	1	0	963.947	1925.88	2	1925.89	-0.0111	45	60	0	46.97	0.00027	T	GEAYFEQLLDHHNPEK	G					Cmpd 27736, +PASEF(963.9471), 42.5eV, 13.1min, 1/K0=1.1793, #3842, (id=281475048681003)
1	1	ANPEP_SEY	protein sey1 [Aspergillus niger] GAQ41715.1	18459	60250	1349	650	277	154	21149	13916	1	1	0	642.967	1925.88	3	1925.89	-0.0108	45	60	0	42.52	0.0036	T	GEAYFEQLLDHHNPEK	G					Cmpd 21360, +PASEF(642.9673), 29.2eV, 11.5min, 1/K0=0.8382, #3296, (id=281475048676007)
1	1	ANPEP_SEY	protein sey1 [Aspergillus niger] GAQ41715.1	18459	60250	1349	650	277	154	21150	15798	1	1	0	963.947	1925.88	2	1925.89	-0.0107	45	60	0	69.56	3.9e-06	T	GEAYFEQLLDHHNPEK	G					Cmpd 23802, +PASEF(963.9473), 41.1eV, 12.2min, 1/K0=1.1432, #3542, (id=281475048677889)
1	1	ANPEP_SEY	protein sey1 [Aspergillus niger] GAQ41715.1	18459	60250	1349	650	277	154	21151	13915	1	1	0	642.967	1925.88	3	1925.89	-0.0102	45	60	0	38.18	0.013	T	GEAYFEQLLDHHNPEK	G					Cmpd 21359, +PASEF(642.9675), 28.6eV, 11.5min, 1/K0=0.8215, #3296, (id=281475048676006)
1	1	ANPEP_SEY	protein sey1 [Aspergillus niger] GAQ41715.1	18459	60250	1349	650	277	154	21506	13914	1	1	1	975.458	1948.9	2	1948.91	-0.0113	481	500	0	22	0.062	R	DSGVSSTFRPGGPLASTANE	P					Cmpd 21352, +PASEF(975.4579), 40.0eV, 11.5min, 1/K0=1.1158, #3290-3295, (id=281475048676005)
1	1	ANPEP_SEY	protein sey1 [Aspergillus niger] GAQ41715.1	18459	60250	1349	650	277	154	21622	31175	1	1	1	653.66	1957.96	3	1957.97	-0.0135	141	157	0	28.3	0.1	L	TLDQAILDMTYFAETVK	L					Cmpd 44347, +PASEF(653.6597), 31.6eV, 17.2min, 1/K0=0.9011, #5258, (id=281475048693266)
1	1	ANPEP_SEY	protein sey1 [Aspergillus niger] GAQ41715.1	18459	60250	1349	650	277	154	21685	13321	2	1	0	983.501	1964.99	2	1965.01	-0.0189	298	318	0	25.41	2.6	A	VEGVEAGAAVTPGPEGVGLEK	A					Cmpd 20490, +PASEF(983.5006), 39.8eV, 11.2min, 1/K0=1.1098, #3194-3196, (id=281475048675412)
1	1	ANPEP_SEY	protein sey1 [Aspergillus niger] GAQ41715.1	18459	60250	1349	650	277	154	21686	13293	1	1	0	983.502	1964.99	2	1965.01	-0.0168	298	318	0	45.13	0.0075	A	VEGVEAGAAVTPGPEGVGLEK	A					Cmpd 20447, +PASEF(983.5016), 40.4eV, 11.2min, 1/K0=1.1275, #3188-3192, (id=281475048675384)
1	1	ANPEP_SEY	protein sey1 [Aspergillus niger] GAQ41715.1	18459	60250	1349	650	277	154	21688	13292	2	1	0	983.505	1964.99	2	1965.01	-0.0107	298	318	0	25.41	0.6	A	VEGVEAGAAVTPGPEGVGLEK	A					Cmpd 20446, +PASEF(983.5047), 39.9eV, 11.2min, 1/K0=1.1127, #3188-3192, (id=281475048675383)
1	1	ANPEP_SEY	protein sey1 [Aspergillus niger] GAQ41715.1	18459	60250	1349	650	277	154	21777	28504	1	1	0	986.446	1970.88	2	1970.89	-0.0115	122	138	0	38.5	0.05	R	YWGDSSPYEVLNAETLQ	Y					Cmpd 40507, +PASEF(986.4464), 42.2eV, 16.2min, 1/K0=1.1735, #4928, (id=281475048690595)
1	1	ANPEP_SEY	protein sey1 [Aspergillus niger] GAQ41715.1	18459	60250	1349	650	277	154	21778	28462	1	1	0	986.447	1970.88	2	1970.89	-0.0107	122	138	0	81.76	5.4e-07	R	YWGDSSPYEVLNAETLQ	Y					Cmpd 40447, +PASEF(986.4468), 40.8eV, 16.2min, 1/K0=1.1366, #4924, (id=281475048690553)
1	1	ANPEP_SEY	protein sey1 [Aspergillus niger] GAQ41715.1	18459	60250	1349	650	277	154	21779	28457	1	1	0	986.449	1970.88	2	1970.89	-0.007	122	138	0	38.8	0.0013	R	YWGDSSPYEVLNAETLQ	Y					Cmpd 40440, +PASEF(986.4487), 42.0eV, 16.2min, 1/K0=1.1659, #4922, (id=281475048690548)
1	1	ANPEP_SEY	protein sey1 [Aspergillus niger] GAQ41715.1	18459	60250	1349	650	277	154	22006	24269	1	1	1	998.46	1994.9	2	1994.92	-0.0116	185	202	0	80.43	5.6e-07	L	TAWTESVAPGTFWAYHAT	S					Cmpd 34741, +PASEF(998.4596), 42.6eV, 14.8min, 1/K0=1.1839, #4442, (id=281475048686360)
1	1	ANPEP_SEY	protein sey1 [Aspergillus niger] GAQ41715.1	18459	60250	1349	650	277	154	22014	24477	1	1	1	998.462	1994.91	2	1994.92	-0.0069	185	202	0	33.45	0.12	L	TAWTESVAPGTFWAYHAT	S					Cmpd 34999, +PASEF(998.4620), 44.5eV, 14.9min, 1/K0=1.2306, #4460, (id=281475048686568)
1	1	ANPEP_SEY	protein sey1 [Aspergillus niger] GAQ41715.1	18459	60250	1349	650	277	154	22016	24346	1	1	1	998.462	1994.91	2	1994.92	-0.0061	185	202	0	74.13	1.6e-06	L	TAWTESVAPGTFWAYHAT	S					Cmpd 34833, +PASEF(998.4624), 44.7eV, 14.9min, 1/K0=1.2350, #4448, (id=281475048686437)
1	1	ANPEP_SEY	protein sey1 [Aspergillus niger] GAQ41715.1	18459	60250	1349	650	277	154	22019	24344	1	1	1	998.463	1994.91	2	1994.92	-0.0054	185	202	0	106.27	4.3e-09	L	TAWTESVAPGTFWAYHAT	S					Cmpd 34831, +PASEF(998.4627), 42.7eV, 14.9min, 1/K0=1.1863, #4448, (id=281475048686435)
1	1	ANPEP_SEY	protein sey1 [Aspergillus niger] GAQ41715.1	18459	60250	1349	650	277	154	22020	24475	1	1	1	998.463	1994.91	2	1994.92	-0.0052	185	202	0	102.85	8.5e-09	L	TAWTESVAPGTFWAYHAT	S					Cmpd 34997, +PASEF(998.4628), 42.5eV, 14.9min, 1/K0=1.1805, #4460, (id=281475048686566)
1	1	ANPEP_SEY	protein sey1 [Aspergillus niger] GAQ41715.1	18459	60250	1349	650	277	154	22032	24432	1	1	0	666.36	1996.06	3	1996.07	-0.0159	104	121	0	78.53	2.4e-07	L	TGVYAQEIQGAVILIEHR	Y					Cmpd 34941, +PASEF(666.3600), 33.5eV, 14.9min, 1/K0=0.9502, #4456-4457, (id=281475048686523)
1	1	ANPEP_SEY	protein sey1 [Aspergillus niger] GAQ41715.1	18459	60250	1349	650	277	154	22035	24358	1	1	0	666.362	1996.06	3	1996.07	-0.0112	104	121	0	41.19	0.0017	L	TGVYAQEIQGAVILIEHR	Y					Cmpd 34845, +PASEF(666.3616), 33.2eV, 14.9min, 1/K0=0.9402, #4450-4451, (id=281475048686449)
1	1	ANPEP_SEY	protein sey1 [Aspergillus niger] GAQ41715.1	18459	60250	1349	650	277	154	22036	24335	1	1	0	666.362	1996.06	3	1996.07	-0.0093	104	121	0	68.3	5.3e-07	L	TGVYAQEIQGAVILIEHR	Y					Cmpd 34821, +PASEF(666.3622), 33.2eV, 14.9min, 1/K0=0.9418, #4448, (id=281475048686426)
1	1	ANPEP_SEY	protein sey1 [Aspergillus niger] GAQ41715.1	18459	60250	1349	650	277	154	22037	24391	1	1	0	666.363	1996.07	3	1996.07	-0.0072	104	121	0	74.23	2.6e-07	L	TGVYAQEIQGAVILIEHR	Y					Cmpd 34885, +PASEF(666.3629), 32.3eV, 14.9min, 1/K0=0.9184, #4451-4453, (id=281475048686482)
1	1	ANPEP_SEY	protein sey1 [Aspergillus niger] GAQ41715.1	18459	60250	1349	650	277	154	22128	22680	1	1	0	668.636	2002.89	3	2002.9	-0.0166	40	57	0	21.12	3.5	K	SAATTGEAYFEQLLDHHN	P					Cmpd 32705, +PASEF(668.6358), 30.8eV, 14.4min, 1/K0=0.8791, #4274, (id=281475048684771)
1	1	ANPEP_SEY	protein sey1 [Aspergillus niger] GAQ41715.1	18459	60250	1349	650	277	154	22130	22580	1	1	0	1002.45	2002.89	2	2002.9	-0.0158	40	57	0	26.15	0.14	K	SAATTGEAYFEQLLDHHN	P					Cmpd 32568, +PASEF(1002.4504), 45.0eV, 14.3min, 1/K0=1.2443, #4256-4261, (id=281475048684671)
1	1	ANPEP_SEY	protein sey1 [Aspergillus niger] GAQ41715.1	18459	60250	1349	650	277	154	22131	22736	1	1	0	668.636	2002.89	3	2002.9	-0.0147	40	57	0	56.81	2.8e-05	K	SAATTGEAYFEQLLDHHN	P					Cmpd 32773, +PASEF(668.6364), 31.6eV, 14.4min, 1/K0=0.9000, #4280, (id=281475048684827)
1	1	ANPEP_SEY	protein sey1 [Aspergillus niger] GAQ41715.1	18459	60250	1349	650	277	154	22135	22679	1	1	0	1002.45	2002.89	2	2002.9	-0.0113	40	57	0	84.1	3.2e-08	K	SAATTGEAYFEQLLDHHN	P					Cmpd 32702, +PASEF(1002.4527), 45.6eV, 14.3min, 1/K0=1.2607, #4268-4273, (id=281475048684770)
1	1	ANPEP_SEY	protein sey1 [Aspergillus niger] GAQ41715.1	18459	60250	1349	650	277	154	22137	21681	1	1	0	668.638	2002.89	3	2002.9	-0.0093	40	57	0	36.3	0.0033	K	SAATTGEAYFEQLLDHHN	P					Cmpd 31385, +PASEF(668.6382), 32.6eV, 14.0min, 1/K0=0.9252, #4156-4157, (id=281475048683772)
1	1	ANPEP_SEY	protein sey1 [Aspergillus niger] GAQ41715.1	18459	60250	1349	650	277	154	22256	22866	1	1	0	1008.97	2015.93	2	2015.94	-0.0148	498	515	0	20.65	0.11	T	ANEPVQIIPGGFHCSDLY	M	Carbamidomethyl (C)	0.000000000000020000.0			Cmpd 32931, +PASEF(1008.9704), 41.7eV, 14.4min, 1/K0=1.1600, #4286-4291, (id=281475048684957)
1	1	ANPEP_SEY	protein sey1 [Aspergillus niger] GAQ41715.1	18459	60250	1349	650	277	154	22370	14864	1	1	0	676.648	2026.92	3	2026.94	-0.0175	44	60	0	40.86	0.011	T	TGEAYFEQLLDHHNPEK	G					Cmpd 22622, +PASEF(676.6476), 28.1eV, 11.9min, 1/K0=0.8092, #3430-3431, (id=281475048676955)
1	1	ANPEP_SEY	protein sey1 [Aspergillus niger] GAQ41715.1	18459	60250	1349	650	277	154	22371	14813	1	1	0	1014.47	2026.92	2	2026.94	-0.0171	44	60	0	52.04	0.00057	T	TGEAYFEQLLDHHNPEK	G					Cmpd 22556, +PASEF(1014.4680), 44.9eV, 11.9min, 1/K0=1.2411, #3422-3424, (id=281475048676904)
1	1	ANPEP_SEY	protein sey1 [Aspergillus niger] GAQ41715.1	18459	60250	1349	650	277	154	22372	16382	1	1	0	676.648	2026.92	3	2026.94	-0.0171	44	60	0	67.02	4.2e-05	T	TGEAYFEQLLDHHNPEK	G					Cmpd 24549, +PASEF(676.6477), 30.6eV, 12.4min, 1/K0=0.8741, #3598, (id=281475048678473)
1	1	ANPEP_SEY	protein sey1 [Aspergillus niger] GAQ41715.1	18459	60250	1349	650	277	154	22373	15789	1	1	0	676.648	2026.92	3	2026.94	-0.0167	44	60	0	41.49	0.016	T	TGEAYFEQLLDHHNPEK	G					Cmpd 23793, +PASEF(676.6479), 30.8eV, 12.2min, 1/K0=0.8780, #3542, (id=281475048677880)
1	1	ANPEP_SEY	protein sey1 [Aspergillus niger] GAQ41715.1	18459	60250	1349	650	277	154	22375	19019	1	1	0	676.648	2026.92	3	2026.94	-0.0163	44	60	0	54.91	0.00011	T	TGEAYFEQLLDHHNPEK	G					Cmpd 27859, +PASEF(676.6480), 31.9eV, 13.1min, 1/K0=0.9069, #3852, (id=281475048681110)
1	1	ANPEP_SEY	protein sey1 [Aspergillus niger] GAQ41715.1	18459	60250	1349	650	277	154	22378	16285	1	1	0	676.648	2026.92	3	2026.94	-0.0153	44	60	0	100.83	5.6e-09	T	TGEAYFEQLLDHHNPEK	G					Cmpd 24440, +PASEF(676.6483), 31.1eV, 12.4min, 1/K0=0.8879, #3590, (id=281475048678376)
1	1	ANPEP_SEY	protein sey1 [Aspergillus niger] GAQ41715.1	18459	60250	1349	650	277	154	22384	16308	1	1	0	676.649	2026.93	3	2026.94	-0.0126	44	60	0	52	0.00065	T	TGEAYFEQLLDHHNPEK	G					Cmpd 24463, +PASEF(676.6492), 29.9eV, 12.4min, 1/K0=0.8569, #3592, (id=281475048678399)
1	1	ANPEP_SEY	protein sey1 [Aspergillus niger] GAQ41715.1	18459	60250	1349	650	277	154	22385	14853	1	1	0	1014.47	2026.93	2	2026.94	-0.0118	44	60	0	69.41	5.7e-06	T	TGEAYFEQLLDHHNPEK	G					Cmpd 22610, +PASEF(1014.4706), 45.0eV, 11.9min, 1/K0=1.2433, #3428, (id=281475048676944)
1	1	ANPEP_SEY	protein sey1 [Aspergillus niger] GAQ41715.1	18459	60250	1349	650	277	154	22388	14850	1	1	0	676.65	2026.93	3	2026.94	-0.0114	44	60	0	76.77	1.8e-06	T	TGEAYFEQLLDHHNPEK	G					Cmpd 22605, +PASEF(676.6496), 29.9eV, 11.9min, 1/K0=0.8570, #3428, (id=281475048676941)
1	1	ANPEP_SEY	protein sey1 [Aspergillus niger] GAQ41715.1	18459	60250	1349	650	277	154	22389	14828	1	1	0	676.65	2026.93	3	2026.94	-0.011	44	60	0	22.94	0.14	T	TGEAYFEQLLDHHNPEK	G					Cmpd 22573, +PASEF(676.6498), 29.0eV, 11.9min, 1/K0=0.8342, #3427, (id=281475048676919)
1	1	ANPEP_SEY	protein sey1 [Aspergillus niger] GAQ41715.1	18459	60250	1349	650	277	154	22393	14846	1	1	0	507.739	2026.93	4	2026.94	-0.0102	44	60	0	66.93	1.9e-05	T	TGEAYFEQLLDHHNPEK	G					Cmpd 22600, +PASEF(507.7393), 26.1eV, 11.9min, 1/K0=0.7584, #3428, (id=281475048676937)
1	1	ANPEP_SEY	protein sey1 [Aspergillus niger] GAQ41715.1	18459	60250	1349	650	277	154	22394	16299	1	1	0	1014.47	2026.93	2	2026.94	-0.0099	44	60	0	56.05	0.00015	T	TGEAYFEQLLDHHNPEK	G					Cmpd 24454, +PASEF(1014.4716), 44.7eV, 12.4min, 1/K0=1.2350, #3590, (id=281475048678390)
1	1	ANPEP_SEY	protein sey1 [Aspergillus niger] GAQ41715.1	18459	60250	1349	650	277	154	22395	15319	1	1	0	676.65	2026.93	3	2026.94	-0.0098	44	60	0	21.47	0.092	T	TGEAYFEQLLDHHNPEK	G					Cmpd 23232, +PASEF(676.6501), 30.2eV, 12.1min, 1/K0=0.8635, #3494-3497, (id=281475048677410)
1	1	ANPEP_SEY	protein sey1 [Aspergillus niger] GAQ41715.1	18459	60250	1349	650	277	154	22396	19069	1	1	0	1014.47	2026.93	2	2026.94	-0.0097	44	60	0	21.49	0.4	T	TGEAYFEQLLDHHNPEK	G					Cmpd 27920, +PASEF(1014.4716), 44.6eV, 13.1min, 1/K0=1.2328, #3854, (id=281475048681160)
1	1	ANPEP_SEY	protein sey1 [Aspergillus niger] GAQ41715.1	18459	60250	1349	650	277	154	22397	16383	1	1	0	676.65	2026.93	3	2026.94	-0.0095	44	60	0	62.64	2.6e-05	T	TGEAYFEQLLDHHNPEK	G					Cmpd 24550, +PASEF(676.6502), 31.3eV, 12.4min, 1/K0=0.8910, #3598, (id=281475048678474)
1	1	ANPEP_SEY	protein sey1 [Aspergillus niger] GAQ41715.1	18459	60250	1349	650	277	154	22398	14806	1	1	0	676.65	2026.93	3	2026.94	-0.0095	44	60	0	90.67	4.3e-08	T	TGEAYFEQLLDHHNPEK	G					Cmpd 22547, +PASEF(676.6503), 30.7eV, 11.9min, 1/K0=0.8778, #3422, (id=281475048676897)
1	1	ANPEP_SEY	protein sey1 [Aspergillus niger] GAQ41715.1	18459	60250	1349	650	277	154	22400	16794	1	1	0	676.65	2026.93	3	2026.94	-0.0093	44	60	0	23.92	0.16	T	TGEAYFEQLLDHHNPEK	G					Cmpd 25094, +PASEF(676.6503), 31.5eV, 12.5min, 1/K0=0.8964, #3638, (id=281475048678885)
1	1	ANPEP_SEY	protein sey1 [Aspergillus niger] GAQ41715.1	18459	60250	1349	650	277	154	22402	14805	1	1	0	676.65	2026.93	3	2026.94	-0.0088	44	60	0	39.99	0.0067	T	TGEAYFEQLLDHHNPEK	G					Cmpd 22545, +PASEF(676.6505), 29.6eV, 11.9min, 1/K0=0.8474, #3422, (id=281475048676896)
1	1	ANPEP_SEY	protein sey1 [Aspergillus niger] GAQ41715.1	18459	60250	1349	650	277	154	22403	14906	1	1	0	507.74	2026.93	4	2026.94	-0.0088	44	60	0	70.62	5.6e-07	T	TGEAYFEQLLDHHNPEK	G					Cmpd 22675, +PASEF(507.7397), 26.3eV, 11.9min, 1/K0=0.7629, #3436, (id=281475048676997)
1	1	ANPEP_SEY	protein sey1 [Aspergillus niger] GAQ41715.1	18459	60250	1349	650	277	154	22405	14855	1	1	0	507.74	2026.93	4	2026.94	-0.0083	44	60	0	68.32	6.4e-07	T	TGEAYFEQLLDHHNPEK	G					Cmpd 22612, +PASEF(507.7398), 26.5eV, 11.9min, 1/K0=0.7676, #3430, (id=281475048676946)
1	1	ANPEP_SEY	protein sey1 [Aspergillus niger] GAQ41715.1	18459	60250	1349	650	277	154	22406	14908	1	1	0	676.651	2026.93	3	2026.94	-0.0081	44	60	0	96.11	1.5e-08	T	TGEAYFEQLLDHHNPEK	G					Cmpd 22678, +PASEF(676.6507), 31.7eV, 11.9min, 1/K0=0.9030, #3436, (id=281475048676999)
1	1	ANPEP_SEY	protein sey1 [Aspergillus niger] GAQ41715.1	18459	60250	1349	650	277	154	22407	14902	1	1	0	507.74	2026.93	4	2026.94	-0.008	44	60	0	55.59	9.7e-05	T	TGEAYFEQLLDHHNPEK	G					Cmpd 22670, +PASEF(507.7399), 26.5eV, 11.9min, 1/K0=0.7678, #3434, (id=281475048676993)
1	1	ANPEP_SEY	protein sey1 [Aspergillus niger] GAQ41715.1	18459	60250	1349	650	277	154	22409	14956	1	1	0	676.651	2026.93	3	2026.94	-0.0066	44	60	0	90.73	1.3e-07	T	TGEAYFEQLLDHHNPEK	G					Cmpd 22743, +PASEF(676.6512), 31.3eV, 12.0min, 1/K0=0.8925, #3442-3443, (id=281475048677047)
1	1	ANPEP_SEY	protein sey1 [Aspergillus niger] GAQ41715.1	18459	60250	1349	650	277	154	22411	14851	1	1	0	676.651	2026.93	3	2026.94	-0.006	44	60	0	146.3	5.5e-13	T	TGEAYFEQLLDHHNPEK	G					Cmpd 22606, +PASEF(676.6514), 30.9eV, 11.9min, 1/K0=0.8809, #3428, (id=281475048676942)
1	1	ANPEP_SEY	protein sey1 [Aspergillus niger] GAQ41715.1	18459	60250	1349	650	277	154	22412	14885	1	1	0	676.651	2026.93	3	2026.94	-0.006	44	60	0	127.23	4.9e-11	T	TGEAYFEQLLDHHNPEK	G					Cmpd 22649, +PASEF(676.6514), 31.0eV, 11.9min, 1/K0=0.8845, #3432-3433, (id=281475048676976)
1	1	ANPEP_SEY	protein sey1 [Aspergillus niger] GAQ41715.1	18459	60250	1349	650	277	154	22413	14905	1	1	0	676.652	2026.93	3	2026.94	-0.0058	44	60	0	108.3	4.2e-10	T	TGEAYFEQLLDHHNPEK	G					Cmpd 22674, +PASEF(676.6515), 31.4eV, 11.9min, 1/K0=0.8951, #3434, (id=281475048676996)
1	1	ANPEP_SEY	protein sey1 [Aspergillus niger] GAQ41715.1	18459	60250	1349	650	277	154	22415	14946	1	1	0	676.652	2026.93	3	2026.94	-0.0037	44	60	0	113.53	3.1e-10	T	TGEAYFEQLLDHHNPEK	G					Cmpd 22731, +PASEF(676.6522), 30.7eV, 11.9min, 1/K0=0.8771, #3440, (id=281475048677037)
1	1	ANPEP_SEY	protein sey1 [Aspergillus niger] GAQ41715.1	18459	60250	1349	650	277	154	22437	29540	1	1	1	1015.93	2029.84	2	2029.85	-0.0117	397	413	0	36.15	0.0018	F	LCNEPFFYWQDGAPEGT	S	Carbamidomethyl (C)	0.02000000000000000.0			Cmpd 41949, +PASEF(1015.9272), 42.1eV, 16.6min, 1/K0=1.1694, #5064, (id=281475048691631)
1	1	ANPEP_SEY	protein sey1 [Aspergillus niger] GAQ41715.1	18459	60250	1349	650	277	154	22439	29574	1	1	1	1015.93	2029.84	2	2029.85	-0.01	397	413	0	39.94	0.00039	F	LCNEPFFYWQDGAPEGT	S	Carbamidomethyl (C)	0.02000000000000000.0			Cmpd 41994, +PASEF(1015.9281), 41.0eV, 16.6min, 1/K0=1.1404, #5066, (id=281475048691665)
1	1	ANPEP_SEY	protein sey1 [Aspergillus niger] GAQ41715.1	18459	60250	1349	650	277	154	22490	12206	1	1	1	679.284	2034.83	3	2034.85	-0.0163	510	526	0	71.63	4.9e-07	F	HCSDLYMADYYANEGVK	K	Carbamidomethyl (C)	0.02000000000000000.0			Cmpd 18854, +PASEF(679.2836), 33.1eV, 10.6min, 1/K0=0.9381, #2990, (id=281475048674297)
1	1	ANPEP_SEY	protein sey1 [Aspergillus niger] GAQ41715.1	18459	60250	1349	650	277	154	22494	12240	1	1	1	1018.42	2034.83	2	2034.85	-0.0142	510	526	0	83.56	4.8e-08	F	HCSDLYMADYYANEGVK	K	Carbamidomethyl (C)	0.02000000000000000.0			Cmpd 18903, +PASEF(1018.4228), 42.3eV, 10.7min, 1/K0=1.1752, #2996, (id=281475048674331)
1	1	ANPEP_SEY	protein sey1 [Aspergillus niger] GAQ41715.1	18459	60250	1349	650	277	154	22496	12234	1	1	1	679.285	2034.83	3	2034.85	-0.0126	510	526	0	58.38	2.9e-05	F	HCSDLYMADYYANEGVK	K	Carbamidomethyl (C)	0.02000000000000000.0			Cmpd 18896, +PASEF(679.2848), 28.8eV, 10.7min, 1/K0=0.8289, #2996, (id=281475048674325)
1	1	ANPEP_SEY	protein sey1 [Aspergillus niger] GAQ41715.1	18459	60250	1349	650	277	154	22497	12211	1	1	1	1018.42	2034.83	2	2034.85	-0.0126	510	526	0	31.44	0.0026	F	HCSDLYMADYYANEGVK	K	Carbamidomethyl (C)	0.02000000000000000.0			Cmpd 18859, +PASEF(1018.4235), 41.8eV, 10.7min, 1/K0=1.1631, #2992-2993, (id=281475048674302)
1	1	ANPEP_SEY	protein sey1 [Aspergillus niger] GAQ41715.1	18459	60250	1349	650	277	154	22498	12208	1	1	1	1018.42	2034.83	2	2034.85	-0.0119	510	526	0	38.23	0.00094	F	HCSDLYMADYYANEGVK	K	Carbamidomethyl (C)	0.02000000000000000.0			Cmpd 18856, +PASEF(1018.4239), 42.2eV, 10.6min, 1/K0=1.1727, #2990, (id=281475048674299)
1	1	ANPEP_SEY	protein sey1 [Aspergillus niger] GAQ41715.1	18459	60250	1349	650	277	154	22499	12233	1	1	1	679.285	2034.83	3	2034.85	-0.0115	510	526	0	45.43	0.00015	F	HCSDLYMADYYANEGVK	K	Carbamidomethyl (C)	0.02000000000000000.0			Cmpd 18895, +PASEF(679.2852), 28.4eV, 10.7min, 1/K0=0.8167, #2996, (id=281475048674324)
1	1	ANPEP_SEY	protein sey1 [Aspergillus niger] GAQ41715.1	18459	60250	1349	650	277	154	22500	12238	1	1	1	679.285	2034.83	3	2034.85	-0.0115	510	526	0	61.41	4.1e-06	F	HCSDLYMADYYANEGVK	K	Carbamidomethyl (C)	0.02000000000000000.0			Cmpd 18900, +PASEF(679.2852), 33.1eV, 10.7min, 1/K0=0.9381, #2996, (id=281475048674329)
1	1	ANPEP_SEY	protein sey1 [Aspergillus niger] GAQ41715.1	18459	60250	1349	650	277	154	22501	12205	1	1	1	679.285	2034.83	3	2034.85	-0.0114	510	526	0	38.53	0.00074	F	HCSDLYMADYYANEGVK	K	Carbamidomethyl (C)	0.02000000000000000.0			Cmpd 18853, +PASEF(679.2852), 32.6eV, 10.6min, 1/K0=0.9259, #2990, (id=281475048674296)
1	1	ANPEP_SEY	protein sey1 [Aspergillus niger] GAQ41715.1	18459	60250	1349	650	277	154	22502	12276	1	1	1	679.285	2034.83	3	2034.85	-0.0113	510	526	0	36.55	0.0014	F	HCSDLYMADYYANEGVK	K	Carbamidomethyl (C)	0.02000000000000000.0			Cmpd 18950, +PASEF(679.2852), 26.8eV, 10.7min, 1/K0=0.7774, #3002, (id=281475048674367)
1	1	ANPEP_SEY	protein sey1 [Aspergillus niger] GAQ41715.1	18459	60250	1349	650	277	154	22503	12436	1	1	1	679.286	2034.84	3	2034.85	-0.0086	510	526	0	25.49	0.43	F	HCSDLYMADYYANEGVK	K	Carbamidomethyl (C)	0.02000000000000000.0			Cmpd 19201, +PASEF(679.2861), 32.2eV, 10.8min, 1/K0=0.9155, #3032-3037, (id=281475048674527)
1	1	ANPEP_SEY	protein sey1 [Aspergillus niger] GAQ41715.1	18459	60250	1349	650	277	154	22520	13594	1	1	0	1019.02	2036.03	2	2036.04	-0.0174	297	318	0	71.73	5e-06	D	AVEGVEAGAAVTPGPEGVGLEK	A					Cmpd 20872, +PASEF(1019.0199), 43.1eV, 11.4min, 1/K0=1.1956, #3242-3246, (id=281475048675685)
1	1	ANPEP_SEY	protein sey1 [Aspergillus niger] GAQ41715.1	18459	60250	1349	650	277	154	22521	13589	1	1	0	1019.02	2036.03	2	2036.04	-0.0168	297	318	0	88.92	4.2e-07	D	AVEGVEAGAAVTPGPEGVGLEK	A					Cmpd 20867, +PASEF(1019.0202), 41.5eV, 11.4min, 1/K0=1.1536, #3242-3245, (id=281475048675680)
1	1	ANPEP_SEY	protein sey1 [Aspergillus niger] GAQ41715.1	18459	60250	1349	650	277	154	22523	13618	1	1	0	1019.02	2036.03	2	2036.04	-0.0138	297	318	0	25.21	0.19	D	AVEGVEAGAAVTPGPEGVGLEK	A					Cmpd 20904, +PASEF(1019.0217), 41.6eV, 11.4min, 1/K0=1.1561, #3248, (id=281475048675709)
1	1	ANPEP_SEY	protein sey1 [Aspergillus niger] GAQ41715.1	18459	60250	1349	650	277	154	22524	13619	1	1	0	1019.02	2036.03	2	2036.04	-0.0131	297	318	0	36.29	0.029	D	AVEGVEAGAAVTPGPEGVGLEK	A					Cmpd 20905, +PASEF(1019.0220), 43.4eV, 11.4min, 1/K0=1.2031, #3248, (id=281475048675710)
1	1	ANPEP_SEY	protein sey1 [Aspergillus niger] GAQ41715.1	18459	60250	1349	650	277	154	22540	12794	1	1	0	1019.45	2036.88	2	2036.9	-0.0129	215	229	0	27.69	0.017	Q	YFYPIQQGMAQNCSK	D	HexNAc (N); Carbamidomethyl (C)	0.000000000001200.0			Cmpd 19719, +PASEF(1019.4494), 41.7eV, 11.0min, 1/K0=1.1592, #3098-3101, (id=281475048674885)
1	1	ANPEP_SEY	protein sey1 [Aspergillus niger] GAQ41715.1	18459	60250	1349	650	277	154	22541	12856	1	1	0	1019.45	2036.89	2	2036.9	-0.0117	215	229	0	38.48	0.0034	Q	YFYPIQQGMAQNCSK	D	HexNAc (N); Carbamidomethyl (C)	0.000000000001200.0			Cmpd 19809, +PASEF(1019.4500), 41.7eV, 11.0min, 1/K0=1.1583, #3110, (id=281475048674947)
1	1	ANPEP_SEY	protein sey1 [Aspergillus niger] GAQ41715.1	18459	60250	1349	650	277	154	22803	23366	1	1	1	687.019	2058.03	3	2058.05	-0.0193	490	510	0	25.3	0.027	R	PGGPLASTANEPVQIIPGGFH	C					Cmpd 33584, +PASEF(687.0187), 33.3eV, 14.6min, 1/K0=0.9433, #4348, (id=281475048685457)
1	1	ANPEP_SEY	protein sey1 [Aspergillus niger] GAQ41715.1	18459	60250	1349	650	277	154	22805	23407	1	1	1	1030.03	2058.04	2	2058.05	-0.0147	490	510	0	25.41	2.7	R	PGGPLASTANEPVQIIPGGFH	C					Cmpd 33643, +PASEF(1030.0267), 41.0eV, 14.6min, 1/K0=1.1414, #4352, (id=281475048685498)
1	1	ANPEP_SEY	protein sey1 [Aspergillus niger] GAQ41715.1	18459	60250	1349	650	277	154	22807	23511	1	1	1	687.02	2058.04	3	2058.05	-0.0143	490	510	0	82.83	5.6e-07	R	PGGPLASTANEPVQIIPGGFH	C					Cmpd 33797, +PASEF(687.0203), 31.7eV, 14.6min, 1/K0=0.9016, #4364, (id=281475048685602)
1	1	ANPEP_SEY	protein sey1 [Aspergillus niger] GAQ41715.1	18459	60250	1349	650	277	154	22808	23402	1	1	1	687.02	2058.04	3	2058.05	-0.0143	490	510	0	76.4	7.1e-07	R	PGGPLASTANEPVQIIPGGFH	C					Cmpd 33638, +PASEF(687.0203), 32.4eV, 14.6min, 1/K0=0.9193, #4352, (id=281475048685493)
1	1	ANPEP_SEY	protein sey1 [Aspergillus niger] GAQ41715.1	18459	60250	1349	650	277	154	22809	23362	1	1	1	1030.03	2058.04	2	2058.05	-0.0132	490	510	0	42.78	0.0021	R	PGGPLASTANEPVQIIPGGFH	C					Cmpd 33579, +PASEF(1030.0274), 43.0eV, 14.6min, 1/K0=1.1937, #4346, (id=281475048685453)
1	1	ANPEP_SEY	protein sey1 [Aspergillus niger] GAQ41715.1	18459	60250	1349	650	277	154	22810	23408	1	1	1	1030.03	2058.04	2	2058.05	-0.0129	490	510	0	61.12	9.2e-06	R	PGGPLASTANEPVQIIPGGFH	C					Cmpd 33645, +PASEF(1030.0276), 43.5eV, 14.6min, 1/K0=1.2066, #4352, (id=281475048685499)
1	1	ANPEP_SEY	protein sey1 [Aspergillus niger] GAQ41715.1	18459	60250	1349	650	277	154	22812	23414	1	1	1	1030.03	2058.04	2	2058.05	-0.0117	490	510	0	70.31	9.2e-07	R	PGGPLASTANEPVQIIPGGFH	C					Cmpd 33657, +PASEF(1030.0282), 43.3eV, 14.6min, 1/K0=1.2000, #4354, (id=281475048685505)
1	1	ANPEP_SEY	protein sey1 [Aspergillus niger] GAQ41715.1	18459	60250	1349	650	277	154	22813	23368	1	1	1	1030.03	2058.04	2	2058.05	-0.0113	490	510	0	48.76	0.0001	R	PGGPLASTANEPVQIIPGGFH	C					Cmpd 33586, +PASEF(1030.0283), 42.8eV, 14.6min, 1/K0=1.1868, #4348, (id=281475048685459)
1	1	ANPEP_SEY	protein sey1 [Aspergillus niger] GAQ41715.1	18459	60250	1349	650	277	154	22814	23472	1	1	1	1030.03	2058.05	2	2058.05	-0.0072	490	510	0	35.72	0.0092	R	PGGPLASTANEPVQIIPGGFH	C					Cmpd 33741, +PASEF(1030.0304), 43.0eV, 14.6min, 1/K0=1.1935, #4360, (id=281475048685563)
1	1	ANPEP_SEY	protein sey1 [Aspergillus niger] GAQ41715.1	18459	60250	1349	650	277	154	22815	23460	1	1	1	1030.03	2058.05	2	2058.05	-0.0067	490	510	0	42.24	0.00067	R	PGGPLASTANEPVQIIPGGFH	C					Cmpd 33726, +PASEF(1030.0306), 43.3eV, 14.6min, 1/K0=1.2005, #4358, (id=281475048685551)
1	1	ANPEP_SEY	protein sey1 [Aspergillus niger] GAQ41715.1	18459	60250	1349	650	277	154	22817	23379	1	1	1	1030.03	2058.05	2	2058.05	-0.0049	490	510	0	57.56	1.8e-05	R	PGGPLASTANEPVQIIPGGFH	C					Cmpd 33600, +PASEF(1030.0315), 42.6eV, 14.6min, 1/K0=1.1815, #4346-4350, (id=281475048685470)
1	1	ANPEP_SEY	protein sey1 [Aspergillus niger] GAQ41715.1	18459	60250	1349	650	277	154	22820	21244	1	1	1	1030.04	2058.06	2	2058.05	0.0093	490	510	0	21.94	0.28	R	PGGPLASTANEPVQIIPGGFH	C					Cmpd 30783, +PASEF(1030.0386), 43.1eV, 13.9min, 1/K0=1.1948, #4103-4105, (id=281475048683335)
1	1	ANPEP_SEY	protein sey1 [Aspergillus niger] GAQ41715.1	18459	60250	1349	650	277	154	22893	10972	1	1	1	1035.48	2068.94	2	2068.95	-0.0149	374	391	0	33.45	0.0057	Y	NASSPIYTDTSVGNAVDR	Q	HexNAc (N)	0.100000000000000000.0			Cmpd 17021, +PASEF(1035.4773), 42.6eV, 9.9min, 1/K0=1.1831, #2744, (id=281475048673063)
1	1	ANPEP_SEY	protein sey1 [Aspergillus niger] GAQ41715.1	18459	60250	1349	650	277	154	22895	10949	1	1	1	1035.48	2068.94	2	2068.95	-0.014	374	391	0	23.14	0.021	Y	NASSPIYTDTSVGNAVDR	Q	HexNAc (N)	0.100000000000000000.0			Cmpd 16986, +PASEF(1035.4777), 42.6eV, 9.9min, 1/K0=1.1822, #2738-2740, (id=281475048673040)
1	1	ANPEP_SEY	protein sey1 [Aspergillus niger] GAQ41715.1	18459	60250	1349	650	277	154	23080	28169	1	1	0	1040.98	2079.95	2	2079.97	-0.0157	166	186	0	34.91	0.01	R	SNAQNAPWVMVGGSYSGALTA	W					Cmpd 40017, +PASEF(1040.9836), 41.9eV, 16.1min, 1/K0=1.1642, #4877-4879, (id=281475048690260)
1	1	ANPEP_SEY	protein sey1 [Aspergillus niger] GAQ41715.1	18459	60250	1349	650	277	154	23237	16513	1	1	1	1048.47	2094.92	2	2094.94	-0.0196	429	446	0	25.13	0.014	R	QCPLYFPETNGYTYGSAK	G	Carbamidomethyl (C)	0.020000000000000000.0			Cmpd 24732, +PASEF(1048.4653), 41.8eV, 12.4min, 1/K0=1.1629, #3608-3611, (id=281475048678604)
1	1	ANPEP_SEY	protein sey1 [Aspergillus niger] GAQ41715.1	18459	60250	1349	650	277	154	23238	16254	1	1	1	1048.47	2094.92	2	2094.94	-0.0193	429	446	0	25.16	0.035	R	QCPLYFPETNGYTYGSAK	G	Carbamidomethyl (C)	0.020000000000000000.0			Cmpd 24400, +PASEF(1048.4655), 43.4eV, 12.4min, 1/K0=1.2037, #3584-3588, (id=281475048678345)
1	1	ANPEP_SEY	protein sey1 [Aspergillus niger] GAQ41715.1	18459	60250	1349	650	277	154	23240	16396	1	1	1	1048.47	2094.92	2	2094.94	-0.0187	429	446	0	27.67	0.012	R	QCPLYFPETNGYTYGSAK	G	Carbamidomethyl (C)	0.020000000000000000.0			Cmpd 24569, +PASEF(1048.4658), 42.9eV, 12.4min, 1/K0=1.1892, #3596-3599, (id=281475048678487)
1	1	ANPEP_SEY	protein sey1 [Aspergillus niger] GAQ41715.1	18459	60250	1349	650	277	154	23241	16452	1	1	1	1048.47	2094.92	2	2094.94	-0.0186	429	446	0	38.2	0.059	R	QCPLYFPETNGYTYGSAK	G	Carbamidomethyl (C)	0.020000000000000000.0			Cmpd 24643, +PASEF(1048.4658), 43.1eV, 12.4min, 1/K0=1.1943, #3604, (id=281475048678543)
1	1	ANPEP_SEY	protein sey1 [Aspergillus niger] GAQ41715.1	18459	60250	1349	650	277	154	23242	16441	1	1	1	1048.47	2094.92	2	2094.94	-0.0171	429	446	0	24.19	0.027	R	QCPLYFPETNGYTYGSAK	G	Carbamidomethyl (C)	0.020000000000000000.0			Cmpd 24632, +PASEF(1048.4666), 43.2eV, 12.4min, 1/K0=1.1987, #3602, (id=281475048678532)
1	1	ANPEP_SEY	protein sey1 [Aspergillus niger] GAQ41715.1	18459	60250	1349	650	277	154	23244	16639	1	1	1	699.314	2094.92	3	2094.94	-0.0162	429	446	0	59.6	4e-05	R	QCPLYFPETNGYTYGSAK	G	Carbamidomethyl (C)	0.020000000000000000.0			Cmpd 24887, +PASEF(699.3138), 32.9eV, 12.5min, 1/K0=0.9347, #3622-3623, (id=281475048678730)
1	1	ANPEP_SEY	protein sey1 [Aspergillus niger] GAQ41715.1	18459	60250	1349	650	277	154	23250	16625	1	1	1	1048.47	2094.92	2	2094.94	-0.0115	429	446	0	61.58	9.4e-06	R	QCPLYFPETNGYTYGSAK	G	Carbamidomethyl (C)	0.020000000000000000.0			Cmpd 24868, +PASEF(1048.4694), 43.5eV, 12.5min, 1/K0=1.2057, #3620, (id=281475048678716)
1	1	ANPEP_SEY	protein sey1 [Aspergillus niger] GAQ41715.1	18459	60250	1349	650	277	154	23251	16570	1	1	1	699.316	2094.92	3	2094.94	-0.011	429	446	0	51.72	0.0017	R	QCPLYFPETNGYTYGSAK	G	Carbamidomethyl (C)	0.020000000000000000.0			Cmpd 24798, +PASEF(699.3155), 34.1eV, 12.5min, 1/K0=0.9655, #3616, (id=281475048678661)
1	1	ANPEP_SEY	protein sey1 [Aspergillus niger] GAQ41715.1	18459	60250	1349	650	277	154	23252	16499	1	1	1	1048.47	2094.93	2	2094.94	-0.0104	429	446	0	54.48	9e-05	R	QCPLYFPETNGYTYGSAK	G	Carbamidomethyl (C)	0.020000000000000000.0			Cmpd 24716, +PASEF(1048.4699), 43.3eV, 12.4min, 1/K0=1.2006, #3608, (id=281475048678590)
1	1	ANPEP_SEY	protein sey1 [Aspergillus niger] GAQ41715.1	18459	60250	1349	650	277	154	23260	16687	1	1	1	1048.47	2094.93	2	2094.94	-0.0045	429	446	0	38.42	0.0074	R	QCPLYFPETNGYTYGSAK	G	Carbamidomethyl (C)	0.020000000000000000.0			Cmpd 24948, +PASEF(1048.4729), 42.7eV, 12.5min, 1/K0=1.1844, #3626, (id=281475048678778)
1	1	ANPEP_SEY	protein sey1 [Aspergillus niger] GAQ41715.1	18459	60250	1349	650	277	154	23425	22630	1	1	0	700.99	2099.95	3	2099.95	-0.0077	40	58	0	20.38	5.5	K	SAATTGEAYFEQLLDHHNP	E					Cmpd 32637, +PASEF(700.9897), 33.7eV, 14.3min, 1/K0=0.9548, #4268, (id=281475048684721)
1	1	ANPEP_SEY	protein sey1 [Aspergillus niger] GAQ41715.1	18459	60250	1349	650	277	154	23532	27463	1	1	0	704.057	2109.15	3	2109.16	-0.0081	103	121	0	36.06	0.01	T	LTGVYAQEIQGAVILIEHR	Y					Cmpd 39037, +PASEF(704.0573), 34.3eV, 15.9min, 1/K0=0.9688, #4796-4798, (id=281475048689554)
1	1	ANPEP_SEY	protein sey1 [Aspergillus niger] GAQ41715.1	18459	60250	1349	650	277	154	23616	29100	1	1	1	1059.45	2116.88	2	2116.88	-0.0067	397	414	0	20.63	0.15	F	LCNEPFFYWQDGAPEGTS	T	Carbamidomethyl (C)	0.020000000000000000.0			Cmpd 41357, +PASEF(1059.4458), 45.0eV, 16.5min, 1/K0=1.2434, #5000-5005, (id=281475048691191)
1	1	ANPEP_SEY	protein sey1 [Aspergillus niger] GAQ41715.1	18459	60250	1349	650	277	154	23624	22875	1	1	0	1059.49	2116.97	2	2116.99	-0.0164	497	515	0	61.94	5.6e-05	S	TANEPVQIIPGGFHCSDLY	M	Carbamidomethyl (C)	0.0000000000000020000.0			Cmpd 32943, +PASEF(1059.4935), 42.9eV, 14.4min, 1/K0=1.1912, #4292, (id=281475048684966)
1	1	ANPEP_SEY	protein sey1 [Aspergillus niger] GAQ41715.1	18459	60250	1349	650	277	154	23625	22892	1	1	0	1059.49	2116.97	2	2116.99	-0.0157	497	515	0	59.29	8.4e-05	S	TANEPVQIIPGGFHCSDLY	M	Carbamidomethyl (C)	0.0000000000000020000.0			Cmpd 32974, +PASEF(1059.4938), 42.7eV, 14.4min, 1/K0=1.1842, #4294-4296, (id=281475048684983)
1	1	ANPEP_SEY	protein sey1 [Aspergillus niger] GAQ41715.1	18459	60250	1349	650	277	154	23807	15791	1	1	0	710.329	2127.97	3	2127.99	-0.0204	43	60	0	139.22	1e-12	A	TTGEAYFEQLLDHHNPEK	G					Cmpd 23795, +PASEF(710.3292), 33.2eV, 12.2min, 1/K0=0.9403, #3542, (id=281475048677882)
1	1	ANPEP_SEY	protein sey1 [Aspergillus niger] GAQ41715.1	18459	60250	1349	650	277	154	23809	26155	1	1	0	710.329	2127.97	3	2127.99	-0.0199	43	60	0	21.58	0.068	A	TTGEAYFEQLLDHHNPEK	G					Cmpd 37269, +PASEF(710.3294), 31.8eV, 15.4min, 1/K0=0.9046, #4640-4645, (id=281475048688246)
1	1	ANPEP_SEY	protein sey1 [Aspergillus niger] GAQ41715.1	18459	60250	1349	650	277	154	23825	15876	1	1	0	533	2127.97	4	2127.99	-0.0155	43	60	0	48.07	9.6e-05	A	TTGEAYFEQLLDHHNPEK	G					Cmpd 23895, +PASEF(532.9999), 28.1eV, 12.3min, 1/K0=0.8094, #3548, (id=281475048677967)
1	1	ANPEP_SEY	protein sey1 [Aspergillus niger] GAQ41715.1	18459	60250	1349	650	277	154	23826	15787	1	1	0	533	2127.97	4	2127.99	-0.015	43	60	0	83.29	3.7e-08	A	TTGEAYFEQLLDHHNPEK	G					Cmpd 23791, +PASEF(533.0001), 27.3eV, 12.2min, 1/K0=0.7882, #3542, (id=281475048677878)
1	1	ANPEP_SEY	protein sey1 [Aspergillus niger] GAQ41715.1	18459	60250	1349	650	277	154	23827	18130	1	1	0	710.331	2127.97	3	2127.99	-0.0149	43	60	0	21.23	0.19	A	TTGEAYFEQLLDHHNPEK	G					Cmpd 26729, +PASEF(710.3310), 32.1eV, 12.9min, 1/K0=0.9138, #3760-3761, (id=281475048680221)
1	1	ANPEP_SEY	protein sey1 [Aspergillus niger] GAQ41715.1	18459	60250	1349	650	277	154	23828	16178	1	1	0	710.331	2127.97	3	2127.99	-0.0147	43	60	0	61.84	2.9e-05	A	TTGEAYFEQLLDHHNPEK	G					Cmpd 24304, +PASEF(710.3311), 32.0eV, 12.3min, 1/K0=0.9109, #3580, (id=281475048678269)
1	1	ANPEP_SEY	protein sey1 [Aspergillus niger] GAQ41715.1	18459	60250	1349	650	277	154	23829	18989	1	1	0	1064.99	2127.97	2	2127.99	-0.0147	43	60	0	50.97	0.0002	A	TTGEAYFEQLLDHHNPEK	G					Cmpd 27826, +PASEF(1064.9930), 46.2eV, 13.1min, 1/K0=1.2759, #3848, (id=281475048681080)
1	1	ANPEP_SEY	protein sey1 [Aspergillus niger] GAQ41715.1	18459	60250	1349	650	277	154	23834	18977	1	1	0	710.331	2127.97	3	2127.99	-0.0137	43	60	0	117.04	1.6e-10	A	TTGEAYFEQLLDHHNPEK	G					Cmpd 27814, +PASEF(710.3314), 32.6eV, 13.1min, 1/K0=0.9264, #3848, (id=281475048681068)
1	1	ANPEP_SEY	protein sey1 [Aspergillus niger] GAQ41715.1	18459	60250	1349	650	277	154	23835	15803	1	1	0	533	2127.97	4	2127.99	-0.0137	43	60	0	85.18	1.8e-07	A	TTGEAYFEQLLDHHNPEK	G					Cmpd 23808, +PASEF(533.0004), 26.9eV, 12.2min, 1/K0=0.7785, #3544, (id=281475048677894)
1	1	ANPEP_SEY	protein sey1 [Aspergillus niger] GAQ41715.1	18459	60250	1349	650	277	154	23836	15734	1	1	0	1064.99	2127.97	2	2127.99	-0.0132	43	60	0	56.33	4.8e-05	A	TTGEAYFEQLLDHHNPEK	G					Cmpd 23727, +PASEF(1064.9937), 45.8eV, 12.2min, 1/K0=1.2633, #3538, (id=281475048677825)
1	1	ANPEP_SEY	protein sey1 [Aspergillus niger] GAQ41715.1	18459	60250	1349	650	277	154	23837	15637	1	1	0	710.332	2127.97	3	2127.99	-0.0129	43	60	0	112.15	1.4e-10	A	TTGEAYFEQLLDHHNPEK	G					Cmpd 23614, +PASEF(710.3317), 32.8eV, 12.2min, 1/K0=0.9302, #3530, (id=281475048677728)
1	1	ANPEP_SEY	protein sey1 [Aspergillus niger] GAQ41715.1	18459	60250	1349	650	277	154	23838	15646	1	1	0	710.332	2127.97	3	2127.99	-0.0129	43	60	0	111.93	1.9e-10	A	TTGEAYFEQLLDHHNPEK	G					Cmpd 23623, +PASEF(710.3317), 32.8eV, 12.2min, 1/K0=0.9303, #3532, (id=281475048677737)
1	1	ANPEP_SEY	protein sey1 [Aspergillus niger] GAQ41715.1	18459	60250	1349	650	277	154	23840	15716	1	1	0	1064.99	2127.97	2	2127.99	-0.0119	43	60	0	25.59	0.022	A	TTGEAYFEQLLDHHNPEK	G					Cmpd 23705, +PASEF(1064.9944), 46.2eV, 12.2min, 1/K0=1.2736, #3536, (id=281475048677807)
1	1	ANPEP_SEY	protein sey1 [Aspergillus niger] GAQ41715.1	18459	60250	1349	650	277	154	23843	18952	1	1	0	710.332	2127.97	3	2127.99	-0.0114	43	60	0	85.5	9.5e-08	A	TTGEAYFEQLLDHHNPEK	G					Cmpd 27785, +PASEF(710.3322), 32.2eV, 13.1min, 1/K0=0.9159, #3846-3847, (id=281475048681043)
1	1	ANPEP_SEY	protein sey1 [Aspergillus niger] GAQ41715.1	18459	60250	1349	650	277	154	23849	19058	1	1	0	710.332	2127.98	3	2127.99	-0.0107	43	60	0	25.82	0.092	A	TTGEAYFEQLLDHHNPEK	G					Cmpd 27909, +PASEF(710.3324), 32.7eV, 13.1min, 1/K0=0.9287, #3854, (id=281475048681149)
1	1	ANPEP_SEY	protein sey1 [Aspergillus niger] GAQ41715.1	18459	60250	1349	650	277	154	23850	18927	1	1	0	1065	2127.98	2	2127.99	-0.0098	43	60	0	25.64	2	A	TTGEAYFEQLLDHHNPEK	G					Cmpd 27752, +PASEF(1064.9954), 46.2eV, 13.1min, 1/K0=1.2739, #3842-3844, (id=281475048681018)
1	1	ANPEP_SEY	protein sey1 [Aspergillus niger] GAQ41715.1	18459	60250	1349	650	277	154	23852	15719	1	1	0	533.001	2127.98	4	2127.99	-0.0096	43	60	0	71.68	1.7e-06	A	TTGEAYFEQLLDHHNPEK	G					Cmpd 23710, +PASEF(533.0014), 26.7eV, 12.2min, 1/K0=0.7728, #3538, (id=281475048677810)
1	1	ANPEP_SEY	protein sey1 [Aspergillus niger] GAQ41715.1	18459	60250	1349	650	277	154	23856	18970	1	1	0	1065	2127.98	2	2127.99	-0.0076	43	60	0	21.46	0.077	A	TTGEAYFEQLLDHHNPEK	G					Cmpd 27806, +PASEF(1064.9966), 45.7eV, 13.1min, 1/K0=1.2627, #3845-3847, (id=281475048681061)
1	1	ANPEP_SEY	protein sey1 [Aspergillus niger] GAQ41715.1	18459	60250	1349	650	277	154	23857	15822	1	1	0	1065	2127.98	2	2127.99	-0.0075	43	60	0	108.71	1.7e-09	A	TTGEAYFEQLLDHHNPEK	G					Cmpd 23829, +PASEF(1064.9966), 46.1eV, 12.2min, 1/K0=1.2712, #3544, (id=281475048677913)
1	1	ANPEP_SEY	protein sey1 [Aspergillus niger] GAQ41715.1	18459	60250	1349	650	277	154	23858	15702	1	1	0	710.334	2127.98	3	2127.99	-0.0072	43	60	0	153.72	2.8e-14	A	TTGEAYFEQLLDHHNPEK	G					Cmpd 23690, +PASEF(710.3336), 32.7eV, 12.2min, 1/K0=0.9288, #3536, (id=281475048677793)
1	1	ANPEP_SEY	protein sey1 [Aspergillus niger] GAQ41715.1	18459	60250	1349	650	277	154	23860	15740	1	1	0	710.334	2127.98	3	2127.99	-0.0069	43	60	0	120.88	6.1e-11	A	TTGEAYFEQLLDHHNPEK	G					Cmpd 23735, +PASEF(710.3337), 32.7eV, 12.2min, 1/K0=0.9289, #3539, (id=281475048677831)
1	1	ANPEP_SEY	protein sey1 [Aspergillus niger] GAQ41715.1	18459	60250	1349	650	277	154	23862	15801	1	1	0	1065	2127.98	2	2127.99	-0.0067	43	60	0	121.73	2.5e-10	A	TTGEAYFEQLLDHHNPEK	G					Cmpd 23805, +PASEF(1064.9970), 46.3eV, 12.2min, 1/K0=1.2766, #3542, (id=281475048677892)
1	1	ANPEP_SEY	protein sey1 [Aspergillus niger] GAQ41715.1	18459	60250	1349	650	277	154	23864	15720	1	1	0	533.002	2127.98	4	2127.99	-0.0063	43	60	0	41.9	0.00025	A	TTGEAYFEQLLDHHNPEK	G					Cmpd 23711, +PASEF(533.0022), 27.8eV, 12.2min, 1/K0=0.8021, #3536-3538, (id=281475048677811)
1	1	ANPEP_SEY	protein sey1 [Aspergillus niger] GAQ41715.1	18459	60250	1349	650	277	154	23949	30997	1	1	0	1067.97	2133.93	2	2133.95	-0.0213	122	139	0	96.55	9.3e-10	R	YWGDSSPYEVLNAETLQY	L					Cmpd 43981, +PASEF(1067.9731), 44.9eV, 17.1min, 1/K0=1.2406, #5237-5238, (id=281475048693088)
1	1	ANPEP_SEY	protein sey1 [Aspergillus niger] GAQ41715.1	18459	60250	1349	650	277	154	23950	31041	1	1	0	1067.98	2133.94	2	2133.95	-0.0113	122	139	0	58.85	3.9e-05	R	YWGDSSPYEVLNAETLQY	L					Cmpd 44039, +PASEF(1067.9782), 43.7eV, 17.1min, 1/K0=1.2097, #5240, (id=281475048693132)
1	1	ANPEP_SEY	protein sey1 [Aspergillus niger] GAQ41715.1	18459	60250	1349	650	277	154	23951	30973	1	1	0	1067.98	2133.94	2	2133.95	-0.011	122	139	0	89.26	2.6e-08	R	YWGDSSPYEVLNAETLQY	L					Cmpd 43951, +PASEF(1067.9783), 43.5eV, 17.1min, 1/K0=1.2052, #5236, (id=281475048693064)
1	1	ANPEP_SEY	protein sey1 [Aspergillus niger] GAQ41715.1	18459	60250	1349	650	277	154	24157	30463	1	1	1	1076.5	2150.99	2	2151.01	-0.0181	181	200	0	36.3	0.0029	Y	SGALTAWTESVAPGTFWAYH	A					Cmpd 43256, +PASEF(1076.5013), 44.6eV, 17.0min, 1/K0=1.2328, #5180, (id=281475048692554)
1	1	ANPEP_SEY	protein sey1 [Aspergillus niger] GAQ41715.1	18459	60250	1349	650	277	154	24158	30525	1	1	1	1076.5	2150.99	2	2151.01	-0.0166	181	200	0	48.51	0.00045	Y	SGALTAWTESVAPGTFWAYH	A					Cmpd 43334, +PASEF(1076.5021), 44.8eV, 17.0min, 1/K0=1.2392, #5186, (id=281475048692616)
1	1	ANPEP_SEY	protein sey1 [Aspergillus niger] GAQ41715.1	18459	60250	1349	650	277	154	24159	30515	1	1	1	1076.5	2150.99	2	2151.01	-0.0157	181	200	0	49.39	0.00011	Y	SGALTAWTESVAPGTFWAYH	A					Cmpd 43322, +PASEF(1076.5025), 45.2eV, 17.0min, 1/K0=1.2494, #5180-5185, (id=281475048692606)
1	1	ANPEP_SEY	protein sey1 [Aspergillus niger] GAQ41715.1	18459	60250	1349	650	277	154	24160	30490	1	1	1	1076.5	2150.99	2	2151.01	-0.0156	181	200	0	80.79	2.3e-07	Y	SGALTAWTESVAPGTFWAYH	A					Cmpd 43286, +PASEF(1076.5026), 44.9eV, 17.0min, 1/K0=1.2416, #5183-5184, (id=281475048692581)
1	1	ANPEP_SEY	protein sey1 [Aspergillus niger] GAQ41715.1	18459	60250	1349	650	277	154	24164	30578	1	1	1	1076.5	2150.99	2	2151.01	-0.0121	181	200	0	58.2	8.8e-05	Y	SGALTAWTESVAPGTFWAYH	A					Cmpd 43410, +PASEF(1076.5043), 44.6eV, 17.0min, 1/K0=1.2334, #5192, (id=281475048692669)
1	1	ANPEP_SEY	protein sey1 [Aspergillus niger] GAQ41715.1	18459	60250	1349	650	277	154	24165	30499	1	1	1	718.007	2151	3	2151.01	-0.0079	181	200	0	44.57	0.011	Y	SGALTAWTESVAPGTFWAYH	A					Cmpd 43305, +PASEF(718.0067), 35.0eV, 17.0min, 1/K0=0.9885, #5180-5185, (id=281475048692590)
1	1	ANPEP_SEY	protein sey1 [Aspergillus niger] GAQ41715.1	18459	60250	1349	650	277	154	24168	15780	1	1	0	1076.53	2151.05	2	2151.07	-0.0162	296	318	0	67.02	3.3e-05	C	DAVEGVEAGAAVTPGPEGVGLEK	A					Cmpd 23784, +PASEF(1076.5340), 42.7eV, 12.2min, 1/K0=1.1855, #3539-3541, (id=281475048677871)
1	1	ANPEP_SEY	protein sey1 [Aspergillus niger] GAQ41715.1	18459	60250	1349	650	277	154	24170	15902	1	1	0	1076.53	2151.05	2	2151.07	-0.015	296	318	0	38.86	0.0066	C	DAVEGVEAGAAVTPGPEGVGLEK	A					Cmpd 23928, +PASEF(1076.5345), 44.7eV, 12.3min, 1/K0=1.2371, #3550, (id=281475048677993)
1	1	ANPEP_SEY	protein sey1 [Aspergillus niger] GAQ41715.1	18459	60250	1349	650	277	154	24171	15869	1	1	0	1076.53	2151.05	2	2151.07	-0.0148	296	318	0	60.55	5.2e-05	C	DAVEGVEAGAAVTPGPEGVGLEK	A					Cmpd 23886, +PASEF(1076.5347), 42.4eV, 12.2min, 1/K0=1.1787, #3542-3547, (id=281475048677960)
1	1	ANPEP_SEY	protein sey1 [Aspergillus niger] GAQ41715.1	18459	60250	1349	650	277	154	24172	15891	1	1	0	1076.54	2151.06	2	2151.07	-0.0139	296	318	0	68.12	3.8e-05	C	DAVEGVEAGAAVTPGPEGVGLEK	A					Cmpd 23913, +PASEF(1076.5351), 43.0eV, 12.3min, 1/K0=1.1936, #3548, (id=281475048677982)
1	1	ANPEP_SEY	protein sey1 [Aspergillus niger] GAQ41715.1	18459	60250	1349	650	277	154	24173	16003	1	1	0	1076.54	2151.06	2	2151.07	-0.0135	296	318	0	34.42	0.032	C	DAVEGVEAGAAVTPGPEGVGLEK	A					Cmpd 24072, +PASEF(1076.5353), 42.2eV, 12.3min, 1/K0=1.1712, #3560, (id=281475048678094)
1	1	ANPEP_SEY	protein sey1 [Aspergillus niger] GAQ41715.1	18459	60250	1349	650	277	154	24174	15892	1	1	0	1076.54	2151.06	2	2151.07	-0.0121	296	318	0	43	0.0017	C	DAVEGVEAGAAVTPGPEGVGLEK	A					Cmpd 23914, +PASEF(1076.5360), 44.4eV, 12.3min, 1/K0=1.2296, #3548, (id=281475048677983)
1	1	ANPEP_SEY	protein sey1 [Aspergillus niger] GAQ41715.1	18459	60250	1349	650	277	154	24175	15846	1	1	0	1076.54	2151.06	2	2151.07	-0.01	296	318	0	111.7	1.2e-09	C	DAVEGVEAGAAVTPGPEGVGLEK	A					Cmpd 23856, +PASEF(1076.5370), 42.8eV, 12.2min, 1/K0=1.1874, #3545-3546, (id=281475048677937)
1	1	ANPEP_SEY	protein sey1 [Aspergillus niger] GAQ41715.1	18459	60250	1349	650	277	154	24176	15818	1	1	0	1076.54	2151.06	2	2151.07	-0.0092	296	318	0	94.43	8.1e-08	C	DAVEGVEAGAAVTPGPEGVGLEK	A					Cmpd 23825, +PASEF(1076.5375), 43.1eV, 12.2min, 1/K0=1.1950, #3542-3544, (id=281475048677909)
1	1	ANPEP_SEY	protein sey1 [Aspergillus niger] GAQ41715.1	18459	60250	1349	650	277	154	24298	31205	1	1	1	1081.03	2160.04	2	2160.05	-0.0113	255	274	0	23.42	0.36	K	ELFGLGAVEHFDDFAAVLPN	G					Cmpd 44393, +PASEF(1081.0280), 44.3eV, 17.2min, 1/K0=1.2250, #5260, (id=281475048693296)
1	1	ANPEP_SEY	protein sey1 [Aspergillus niger] GAQ41715.1	18459	60250	1349	650	277	154	24560	14254	1	1	1	728.309	2181.9	3	2181.91	-0.0096	509	526	0	20.84	0.013	G	FHCSDLYMADYYANEGVK	K	Carbamidomethyl (C)	0.002000000000000000.0			Cmpd 21826, +PASEF(728.3086), 31.5eV, 11.7min, 1/K0=0.8977, #3350-3352, (id=281475048676345)
1	1	ANPEP_SEY	protein sey1 [Aspergillus niger] GAQ41715.1	18459	60250	1349	650	277	154	24722	17742	1	1	0	734.008	2199	3	2199.02	-0.0208	42	60	0	20.7	0.07	A	ATTGEAYFEQLLDHHNPEK	G					Cmpd 26268, +PASEF(734.0081), 33.1eV, 12.8min, 1/K0=0.9385, #3727, (id=281475048679833)
1	1	ANPEP_SEY	protein sey1 [Aspergillus niger] GAQ41715.1	18459	60250	1349	650	277	154	24724	22968	1	1	0	734.008	2199	3	2199.02	-0.0199	42	60	0	32.26	0.017	A	ATTGEAYFEQLLDHHNPEK	G					Cmpd 33092, +PASEF(734.0084), 33.0eV, 14.4min, 1/K0=0.9369, #4306-4307, (id=281475048685059)
1	1	ANPEP_SEY	protein sey1 [Aspergillus niger] GAQ41715.1	18459	60250	1349	650	277	154	24731	16240	1	1	0	1100.51	2199.01	2	2199.02	-0.0157	42	60	0	44.95	0.00048	A	ATTGEAYFEQLLDHHNPEK	G					Cmpd 24382, +PASEF(1100.5110), 46.1eV, 12.4min, 1/K0=1.2731, #3586, (id=281475048678331)
1	1	ANPEP_SEY	protein sey1 [Aspergillus niger] GAQ41715.1	18459	60250	1349	650	277	154	24732	16230	1	1	0	1100.51	2199.01	2	2199.02	-0.0154	42	60	0	30.82	0.013	A	ATTGEAYFEQLLDHHNPEK	G					Cmpd 24370, +PASEF(1100.5112), 45.9eV, 12.4min, 1/K0=1.2666, #3584, (id=281475048678321)
1	1	ANPEP_SEY	protein sey1 [Aspergillus niger] GAQ41715.1	18459	60250	1349	650	277	154	24736	16217	1	1	0	1100.51	2199.01	2	2199.02	-0.0147	42	60	0	42.33	0.00057	A	ATTGEAYFEQLLDHHNPEK	G					Cmpd 24356, +PASEF(1100.5116), 45.7eV, 12.4min, 1/K0=1.2620, #3580-3583, (id=281475048678308)
1	1	ANPEP_SEY	protein sey1 [Aspergillus niger] GAQ41715.1	18459	60250	1349	650	277	154	24740	16554	1	1	0	550.76	2199.01	4	2199.02	-0.0137	42	60	0	63.65	5e-06	A	ATTGEAYFEQLLDHHNPEK	G					Cmpd 24780, +PASEF(550.7597), 27.4eV, 12.4min, 1/K0=0.7910, #3614, (id=281475048678645)
1	1	ANPEP_SEY	protein sey1 [Aspergillus niger] GAQ41715.1	18459	60250	1349	650	277	154	24741	16176	1	1	0	550.76	2199.01	4	2199.02	-0.0137	42	60	0	69.99	3e-06	A	ATTGEAYFEQLLDHHNPEK	G					Cmpd 24301, +PASEF(550.7597), 26.9eV, 12.3min, 1/K0=0.7783, #3580, (id=281475048678267)
1	1	ANPEP_SEY	protein sey1 [Aspergillus niger] GAQ41715.1	18459	60250	1349	650	277	154	24742	16168	1	1	0	550.76	2199.01	4	2199.02	-0.0135	42	60	0	110.69	2.9e-10	A	ATTGEAYFEQLLDHHNPEK	G					Cmpd 24292, +PASEF(550.7597), 27.1eV, 12.3min, 1/K0=0.7854, #3578, (id=281475048678259)
1	1	ANPEP_SEY	protein sey1 [Aspergillus niger] GAQ41715.1	18459	60250	1349	650	277	154	24744	16221	1	1	0	550.76	2199.01	4	2199.02	-0.013	42	60	0	127.99	4.3e-12	A	ATTGEAYFEQLLDHHNPEK	G					Cmpd 24361, +PASEF(550.7598), 28.5eV, 12.4min, 1/K0=0.8198, #3584, (id=281475048678312)
1	1	ANPEP_SEY	protein sey1 [Aspergillus niger] GAQ41715.1	18459	60250	1349	650	277	154	24746	16510	1	1	0	550.76	2199.01	4	2199.02	-0.0125	42	60	0	37.28	0.0011	A	ATTGEAYFEQLLDHHNPEK	G					Cmpd 24728, +PASEF(550.7600), 27.8eV, 12.4min, 1/K0=0.8013, #3610-3611, (id=281475048678601)
1	1	ANPEP_SEY	protein sey1 [Aspergillus niger] GAQ41715.1	18459	60250	1349	650	277	154	24747	15026	1	1	0	734.011	2199.01	3	2199.02	-0.0123	42	60	0	31.36	0.012	A	ATTGEAYFEQLLDHHNPEK	G					Cmpd 22848, +PASEF(734.0109), 33.4eV, 12.0min, 1/K0=0.9471, #3455-3456, (id=281475048677117)
1	1	ANPEP_SEY	protein sey1 [Aspergillus niger] GAQ41715.1	18459	60250	1349	650	277	154	24748	16326	1	1	0	734.011	2199.01	3	2199.02	-0.0123	42	60	0	147.73	4.1e-14	A	ATTGEAYFEQLLDHHNPEK	G					Cmpd 24482, +PASEF(734.0109), 34.9eV, 12.4min, 1/K0=0.9847, #3593, (id=281475048678417)
1	1	ANPEP_SEY	protein sey1 [Aspergillus niger] GAQ41715.1	18459	60250	1349	650	277	154	24750	14555	1	1	0	734.011	2199.01	3	2199.02	-0.0122	42	60	0	23.56	0.037	A	ATTGEAYFEQLLDHHNPEK	G					Cmpd 22227, +PASEF(734.0109), 32.5eV, 11.8min, 1/K0=0.9233, #3391, (id=281475048676646)
1	1	ANPEP_SEY	protein sey1 [Aspergillus niger] GAQ41715.1	18459	60250	1349	650	277	154	24752	16233	1	1	0	550.76	2199.01	4	2199.02	-0.0117	42	60	0	126.26	3.7e-12	A	ATTGEAYFEQLLDHHNPEK	G					Cmpd 24373, +PASEF(550.7602), 27.8eV, 12.4min, 1/K0=0.8028, #3586, (id=281475048678324)
1	1	ANPEP_SEY	protein sey1 [Aspergillus niger] GAQ41715.1	18459	60250	1349	650	277	154	24754	17576	1	1	0	734.011	2199.01	3	2199.02	-0.0117	42	60	0	24.95	0.014	A	ATTGEAYFEQLLDHHNPEK	G					Cmpd 26064, +PASEF(734.0111), 32.1eV, 12.7min, 1/K0=0.9122, #3710, (id=281475048679667)
1	1	ANPEP_SEY	protein sey1 [Aspergillus niger] GAQ41715.1	18459	60250	1349	650	277	154	24755	16179	1	1	0	734.011	2199.01	3	2199.02	-0.0116	42	60	0	144.55	3.2e-13	A	ATTGEAYFEQLLDHHNPEK	G					Cmpd 24305, +PASEF(734.0111), 32.8eV, 12.3min, 1/K0=0.9305, #3580, (id=281475048678270)
1	1	ANPEP_SEY	protein sey1 [Aspergillus niger] GAQ41715.1	18459	60250	1349	650	277	154	24758	16184	1	1	0	734.011	2199.01	3	2199.02	-0.0109	42	60	0	52.67	0.00011	A	ATTGEAYFEQLLDHHNPEK	G					Cmpd 24311, +PASEF(734.0114), 31.5eV, 12.3min, 1/K0=0.8966, #3578-3581, (id=281475048678275)
1	1	ANPEP_SEY	protein sey1 [Aspergillus niger] GAQ41715.1	18459	60250	1349	650	277	154	24761	16220	1	1	0	550.76	2199.01	4	2199.02	-0.0107	42	60	0	135.74	6.4e-13	A	ATTGEAYFEQLLDHHNPEK	G					Cmpd 24360, +PASEF(550.7604), 27.6eV, 12.4min, 1/K0=0.7969, #3584, (id=281475048678311)
1	1	ANPEP_SEY	protein sey1 [Aspergillus niger] GAQ41715.1	18459	60250	1349	650	277	154	24762	16243	1	1	0	550.76	2199.01	4	2199.02	-0.0107	42	60	0	110.55	4.7e-11	A	ATTGEAYFEQLLDHHNPEK	G					Cmpd 24385, +PASEF(550.7604), 27.6eV, 12.4min, 1/K0=0.7972, #3587, (id=281475048678334)
1	1	ANPEP_SEY	protein sey1 [Aspergillus niger] GAQ41715.1	18459	60250	1349	650	277	154	24763	18998	1	1	0	734.011	2199.01	3	2199.02	-0.0107	42	60	0	136.31	2.4e-12	A	ATTGEAYFEQLLDHHNPEK	G					Cmpd 27836, +PASEF(734.0115), 33.1eV, 13.1min, 1/K0=0.9377, #3850, (id=281475048681089)
1	1	ANPEP_SEY	protein sey1 [Aspergillus niger] GAQ41715.1	18459	60250	1349	650	277	154	24764	17862	1	1	0	734.011	2199.01	3	2199.02	-0.0106	42	60	0	43.73	0.01	A	ATTGEAYFEQLLDHHNPEK	G					Cmpd 26412, +PASEF(734.0115), 33.5eV, 12.8min, 1/K0=0.9483, #3734-3736, (id=281475048679953)
1	1	ANPEP_SEY	protein sey1 [Aspergillus niger] GAQ41715.1	18459	60250	1349	650	277	154	24766	16188	1	1	0	1100.51	2199.01	2	2199.02	-0.0105	42	60	0	96.18	2.2e-08	A	ATTGEAYFEQLLDHHNPEK	G					Cmpd 24315, +PASEF(1100.5136), 46.8eV, 12.4min, 1/K0=1.2889, #3580-3581, (id=281475048678279)
1	1	ANPEP_SEY	protein sey1 [Aspergillus niger] GAQ41715.1	18459	60250	1349	650	277	154	24769	18978	1	1	0	734.012	2199.01	3	2199.02	-0.0103	42	60	0	143.07	1.4e-13	A	ATTGEAYFEQLLDHHNPEK	G					Cmpd 27815, +PASEF(734.0116), 33.2eV, 13.1min, 1/K0=0.9413, #3848, (id=281475048681069)
1	1	ANPEP_SEY	protein sey1 [Aspergillus niger] GAQ41715.1	18459	60250	1349	650	277	154	24771	16302	1	1	0	1100.51	2199.01	2	2199.02	-0.0098	42	60	0	117.27	1.6e-10	A	ATTGEAYFEQLLDHHNPEK	G					Cmpd 24457, +PASEF(1100.5140), 46.9eV, 12.4min, 1/K0=1.2918, #3590, (id=281475048678393)
1	1	ANPEP_SEY	protein sey1 [Aspergillus niger] GAQ41715.1	18459	60250	1349	650	277	154	24772	16224	1	1	0	734.012	2199.01	3	2199.02	-0.0097	42	60	0	148.09	1.3e-13	A	ATTGEAYFEQLLDHHNPEK	G					Cmpd 24364, +PASEF(734.0118), 33.8eV, 12.4min, 1/K0=0.9561, #3584, (id=281475048678315)
1	1	ANPEP_SEY	protein sey1 [Aspergillus niger] GAQ41715.1	18459	60250	1349	650	277	154	24773	25567	1	1	0	734.012	2199.01	3	2199.02	-0.0097	42	60	0	29.01	0.25	A	ATTGEAYFEQLLDHHNPEK	G					Cmpd 36468, +PASEF(734.0118), 32.4eV, 15.2min, 1/K0=0.9212, #4574-4578, (id=281475048687658)
1	1	ANPEP_SEY	protein sey1 [Aspergillus niger] GAQ41715.1	18459	60250	1349	650	277	154	24774	16231	1	1	0	1100.51	2199.01	2	2199.02	-0.0094	42	60	0	86.42	8.8e-08	A	ATTGEAYFEQLLDHHNPEK	G					Cmpd 24371, +PASEF(1100.5142), 46.8eV, 12.4min, 1/K0=1.2912, #3584, (id=281475048678322)
1	1	ANPEP_SEY	protein sey1 [Aspergillus niger] GAQ41715.1	18459	60250	1349	650	277	154	24777	16114	1	1	0	734.012	2199.01	3	2199.02	-0.0085	42	60	0	62.16	4.7e-05	A	ATTGEAYFEQLLDHHNPEK	G					Cmpd 24224, +PASEF(734.0122), 32.7eV, 12.3min, 1/K0=0.9281, #3572, (id=281475048678205)
1	1	ANPEP_SEY	protein sey1 [Aspergillus niger] GAQ41715.1	18459	60250	1349	650	277	154	24781	16223	1	1	0	734.012	2199.02	3	2199.02	-0.0077	42	60	0	144.43	3.8e-13	A	ATTGEAYFEQLLDHHNPEK	G					Cmpd 24363, +PASEF(734.0124), 33.1eV, 12.4min, 1/K0=0.9376, #3584, (id=281475048678314)
1	1	ANPEP_SEY	protein sey1 [Aspergillus niger] GAQ41715.1	18459	60250	1349	650	277	154	24782	19186	1	1	0	734.013	2199.02	3	2199.02	-0.0076	42	60	0	21.4	0.45	A	ATTGEAYFEQLLDHHNPEK	G					Cmpd 28097, +PASEF(734.0125), 31.9eV, 13.2min, 1/K0=0.9083, #3869-3870, (id=281475048681277)
1	1	ANPEP_SEY	protein sey1 [Aspergillus niger] GAQ41715.1	18459	60250	1349	650	277	154	24788	17912	1	1	0	734.014	2199.02	3	2199.02	-0.0029	42	60	0	73.63	3e-06	A	ATTGEAYFEQLLDHHNPEK	G					Cmpd 26469, +PASEF(734.0140), 33.9eV, 12.8min, 1/K0=0.9585, #3738-3739, (id=281475048680003)
1	1	ANPEP_SEY	protein sey1 [Aspergillus niger] GAQ41715.1	18459	60250	1349	650	277	154	24828	15898	1	1	0	735.336	2202.99	3	2202.97	0.0155	43	59	0	23.76	0.28	A	TTGEAYFEQLLDHHNPE	K	HexNAc (N)	0.00000000000000100.0			Cmpd 23922, +PASEF(735.3359), 34.0eV, 12.3min, 1/K0=0.9626, #3550, (id=281475048677989)
1	1	ANPEP_SEY	protein sey1 [Aspergillus niger] GAQ41715.1	18459	60250	1349	650	277	154	24919	29631	1	1	0	737.738	2210.19	3	2210.21	-0.015	102	121	0	25.64	1.6	E	TLTGVYAQEIQGAVILIEHR	Y					Cmpd 42068, +PASEF(737.7376), 35.2eV, 16.7min, 1/K0=0.9932, #5072-5074, (id=281475048691722)
1	1	ANPEP_SEY	protein sey1 [Aspergillus niger] GAQ41715.1	18459	60250	1349	650	277	154	24920	29656	1	1	0	737.738	2210.19	3	2210.21	-0.0124	102	121	0	61.95	4.8e-06	E	TLTGVYAQEIQGAVILIEHR	Y					Cmpd 42107, +PASEF(737.7384), 35.6eV, 16.7min, 1/K0=1.0022, #5075-5077, (id=281475048691747)
1	1	ANPEP_SEY	protein sey1 [Aspergillus niger] GAQ41715.1	18459	60250	1349	650	277	154	25073	23797	1	1	1	1110.04	2218.07	2	2218.08	-0.0181	490	511	0	23.15	0.075	R	PGGPLASTANEPVQIIPGGFHC	S	Carbamidomethyl (C)	0.0000000000000000000002.0			Cmpd 34165, +PASEF(1110.0403), 44.2eV, 14.7min, 1/K0=1.2246, #4394-4396, (id=281475048685888)
1	1	ANPEP_SEY	protein sey1 [Aspergillus niger] GAQ41715.1	18459	60250	1349	650	277	154	25075	23847	1	1	1	1110.04	2218.07	2	2218.08	-0.0176	490	511	0	23.15	0.078	R	PGGPLASTANEPVQIIPGGFHC	S	Carbamidomethyl (C)	0.0000000000000000000002.0			Cmpd 34224, +PASEF(1110.0405), 45.3eV, 14.7min, 1/K0=1.2526, #4400, (id=281475048685938)
1	1	ANPEP_SEY	protein sey1 [Aspergillus niger] GAQ41715.1	18459	60250	1349	650	277	154	25076	23915	1	1	1	740.363	2218.07	3	2218.08	-0.0163	490	511	0	33.52	0.017	R	PGGPLASTANEPVQIIPGGFHC	S	Carbamidomethyl (C)	0.0000000000000000000002.0			Cmpd 34302, +PASEF(740.3632), 32.6eV, 14.7min, 1/K0=0.9261, #4409, (id=281475048686006)
1	1	ANPEP_SEY	protein sey1 [Aspergillus niger] GAQ41715.1	18459	60250	1349	650	277	154	25078	23955	1	1	1	740.363	2218.07	3	2218.08	-0.0156	490	511	0	39.75	0.0021	R	PGGPLASTANEPVQIIPGGFHC	S	Carbamidomethyl (C)	0.0000000000000000000002.0			Cmpd 34353, +PASEF(740.3635), 33.9eV, 14.8min, 1/K0=0.9583, #4412, (id=281475048686046)
1	1	ANPEP_SEY	protein sey1 [Aspergillus niger] GAQ41715.1	18459	60250	1349	650	277	154	25079	23906	1	1	1	740.364	2218.07	3	2218.08	-0.0155	490	511	0	27.07	0.093	R	PGGPLASTANEPVQIIPGGFHC	S	Carbamidomethyl (C)	0.0000000000000000000002.0			Cmpd 34292, +PASEF(740.3635), 32.4eV, 14.7min, 1/K0=0.9206, #4408, (id=281475048685997)
1	1	ANPEP_SEY	protein sey1 [Aspergillus niger] GAQ41715.1	18459	60250	1349	650	277	154	25082	23792	1	1	1	740.364	2218.07	3	2218.08	-0.0136	490	511	0	67.65	4.3e-05	R	PGGPLASTANEPVQIIPGGFHC	S	Carbamidomethyl (C)	0.0000000000000000000002.0			Cmpd 34160, +PASEF(740.3641), 34.1eV, 14.7min, 1/K0=0.9643, #4394-4396, (id=281475048685883)
1	1	ANPEP_SEY	protein sey1 [Aspergillus niger] GAQ41715.1	18459	60250	1349	650	277	154	25085	23793	1	1	1	740.365	2218.07	3	2218.08	-0.0121	490	511	0	34.25	0.0011	R	PGGPLASTANEPVQIIPGGFHC	S	Carbamidomethyl (C)	0.0000000000000000000002.0			Cmpd 34161, +PASEF(740.3646), 34.8eV, 14.7min, 1/K0=0.9822, #4394-4396, (id=281475048685884)
1	1	ANPEP_SEY	protein sey1 [Aspergillus niger] GAQ41715.1	18459	60250	1349	650	277	154	25088	23791	1	1	1	740.366	2218.08	3	2218.08	-0.0064	490	511	0	51.09	0.00038	R	PGGPLASTANEPVQIIPGGFHC	S	Carbamidomethyl (C)	0.0000000000000000000002.0			Cmpd 34158, +PASEF(740.3665), 32.9eV, 14.7min, 1/K0=0.9346, #4394-4396, (id=281475048685882)
1	1	ANPEP_SEY	protein sey1 [Aspergillus niger] GAQ41715.1	18459	60250	1349	650	277	154	25133	30704	1	1	1	1112.02	2222.02	2	2222.04	-0.0196	181	201	0	20.48	0.042	Y	SGALTAWTESVAPGTFWAYHA	T					Cmpd 43582, +PASEF(1112.0191), 46.2eV, 17.0min, 1/K0=1.2737, #5204-5208, (id=281475048692795)
1	1	ANPEP_SEY	protein sey1 [Aspergillus niger] GAQ41715.1	18459	60250	1349	650	277	154	25336	29924	1	1	1	1119.03	2236.05	2	2236.06	-0.0123	182	202	0	27.7	0.013	S	GALTAWTESVAPGTFWAYHAT	S					Cmpd 42502, +PASEF(1119.0306), 46.1eV, 16.8min, 1/K0=1.2709, #5116-5118, (id=281475048692015)
1	1	ANPEP_SEY	protein sey1 [Aspergillus niger] GAQ41715.1	18459	60250	1349	650	277	154	25397	14576	1	1	1	747.313	2238.92	3	2238.93	-0.0167	508	526	0	30.19	0.13	G	GFHCSDLYMADYYANEGVK	K	Carbamidomethyl (C)	0.0002000000000000000.0			Cmpd 22252, +PASEF(747.3134), 31.1eV, 11.8min, 1/K0=0.8872, #3392, (id=281475048676667)
1	1	ANPEP_SEY	protein sey1 [Aspergillus niger] GAQ41715.1	18459	60250	1349	650	277	154	25398	14577	1	1	1	747.314	2238.92	3	2238.93	-0.0155	508	526	0	46.06	9e-05	G	GFHCSDLYMADYYANEGVK	K	Carbamidomethyl (C)	0.0002000000000000000.0			Cmpd 22253, +PASEF(747.3138), 31.6eV, 11.8min, 1/K0=0.8990, #3392, (id=281475048676668)
1	1	ANPEP_SEY	protein sey1 [Aspergillus niger] GAQ41715.1	18459	60250	1349	650	277	154	25400	14535	1	1	1	747.314	2238.92	3	2238.93	-0.0145	508	526	0	21.47	0.021	G	GFHCSDLYMADYYANEGVK	K	Carbamidomethyl (C)	0.0002000000000000000.0			Cmpd 22200, +PASEF(747.3141), 31.1eV, 11.8min, 1/K0=0.8862, #3388-3389, (id=281475048676626)
1	1	ANPEP_SEY	protein sey1 [Aspergillus niger] GAQ41715.1	18459	60250	1349	650	277	154	25697	16988	1	1	0	757.688	2270.04	3	2270.06	-0.018	41	60	0	56.06	0.00028	S	AATTGEAYFEQLLDHHNPEK	G					Cmpd 25329, +PASEF(757.6880), 32.4eV, 12.6min, 1/K0=0.9216, #3658, (id=281475048679079)
1	1	ANPEP_SEY	protein sey1 [Aspergillus niger] GAQ41715.1	18459	60250	1349	650	277	154	25700	19323	1	1	0	757.689	2270.04	3	2270.06	-0.0158	41	60	0	35.05	0.016	S	AATTGEAYFEQLLDHHNPEK	G					Cmpd 28289, +PASEF(757.6888), 33.0eV, 13.2min, 1/K0=0.9362, #3884-3888, (id=281475048681414)
1	1	ANPEP_SEY	protein sey1 [Aspergillus niger] GAQ41715.1	18459	60250	1349	650	277	154	25701	16683	1	1	0	757.689	2270.04	3	2270.06	-0.0158	41	60	0	134.26	5.3e-12	S	AATTGEAYFEQLLDHHNPEK	G					Cmpd 24944, +PASEF(757.6888), 33.2eV, 12.5min, 1/K0=0.9412, #3626, (id=281475048678774)
1	1	ANPEP_SEY	protein sey1 [Aspergillus niger] GAQ41715.1	18459	60250	1349	650	277	154	25702	16822	1	1	0	568.519	2270.04	4	2270.06	-0.0156	41	60	0	149.86	8.3e-14	S	AATTGEAYFEQLLDHHNPEK	G					Cmpd 25127, +PASEF(568.5185), 28.7eV, 12.5min, 1/K0=0.8255, #3640-3642, (id=281475048678913)
1	1	ANPEP_SEY	protein sey1 [Aspergillus niger] GAQ41715.1	18459	60250	1349	650	277	154	25703	16679	1	1	0	568.519	2270.05	4	2270.06	-0.015	41	60	0	26.6	0.12	S	AATTGEAYFEQLLDHHNPEK	G					Cmpd 24939, +PASEF(568.5186), 27.5eV, 12.5min, 1/K0=0.7955, #3626, (id=281475048678770)
1	1	ANPEP_SEY	protein sey1 [Aspergillus niger] GAQ41715.1	18459	60250	1349	650	277	154	25704	16681	1	1	0	568.519	2270.05	4	2270.06	-0.0141	41	60	0	117.05	2.8e-11	S	AATTGEAYFEQLLDHHNPEK	G					Cmpd 24941, +PASEF(568.5188), 28.9eV, 12.5min, 1/K0=0.8313, #3626, (id=281475048678772)
1	1	ANPEP_SEY	protein sey1 [Aspergillus niger] GAQ41715.1	18459	60250	1349	650	277	154	25705	16734	1	1	0	568.519	2270.05	4	2270.06	-0.0141	41	60	0	140.08	1.2e-12	S	AATTGEAYFEQLLDHHNPEK	G					Cmpd 25011, +PASEF(568.5188), 29.6eV, 12.5min, 1/K0=0.8478, #3632, (id=281475048678825)
1	1	ANPEP_SEY	protein sey1 [Aspergillus niger] GAQ41715.1	18459	60250	1349	650	277	154	25707	16697	1	1	0	1136.03	2270.05	2	2270.06	-0.0139	41	60	0	60.6	6.5e-05	S	AATTGEAYFEQLLDHHNPEK	G					Cmpd 24960, +PASEF(1136.0305), 46.7eV, 12.5min, 1/K0=1.2877, #3626-3628, (id=281475048678788)
1	1	ANPEP_SEY	protein sey1 [Aspergillus niger] GAQ41715.1	18459	60250	1349	650	277	154	25709	16742	1	1	0	568.519	2270.05	4	2270.06	-0.0138	41	60	0	150.09	1.9e-14	S	AATTGEAYFEQLLDHHNPEK	G					Cmpd 25021, +PASEF(568.5189), 29.8eV, 12.5min, 1/K0=0.8535, #3634, (id=281475048678833)
1	1	ANPEP_SEY	protein sey1 [Aspergillus niger] GAQ41715.1	18459	60250	1349	650	277	154	25710	16689	1	1	0	568.519	2270.05	4	2270.06	-0.0138	41	60	0	106.87	6.8e-10	S	AATTGEAYFEQLLDHHNPEK	G					Cmpd 24951, +PASEF(568.5189), 28.1eV, 12.5min, 1/K0=0.8103, #3628, (id=281475048678780)
1	1	ANPEP_SEY	protein sey1 [Aspergillus niger] GAQ41715.1	18459	60250	1349	650	277	154	25711	16690	1	1	0	568.519	2270.05	4	2270.06	-0.0133	41	60	0	76.47	1.8e-07	S	AATTGEAYFEQLLDHHNPEK	G					Cmpd 24952, +PASEF(568.5190), 29.1eV, 12.5min, 1/K0=0.8372, #3628, (id=281475048678781)
1	1	ANPEP_SEY	protein sey1 [Aspergillus niger] GAQ41715.1	18459	60250	1349	650	277	154	25714	16739	1	1	0	1136.03	2270.05	2	2270.06	-0.0127	41	60	0	72.1	3.2e-06	S	AATTGEAYFEQLLDHHNPEK	G					Cmpd 25018, +PASEF(1136.0311), 46.7eV, 12.5min, 1/K0=1.2885, #3632, (id=281475048678830)
1	1	ANPEP_SEY	protein sey1 [Aspergillus niger] GAQ41715.1	18459	60250	1349	650	277	154	25716	16663	1	1	0	757.69	2270.05	3	2270.06	-0.0118	41	60	0	170.02	1.7e-15	S	AATTGEAYFEQLLDHHNPEK	G					Cmpd 24917, +PASEF(757.6901), 33.3eV, 12.5min, 1/K0=0.9439, #3624-3625, (id=281475048678754)
1	1	ANPEP_SEY	protein sey1 [Aspergillus niger] GAQ41715.1	18459	60250	1349	650	277	154	25717	16680	1	1	0	568.519	2270.05	4	2270.06	-0.0114	41	60	0	83.9	9.3e-08	S	AATTGEAYFEQLLDHHNPEK	G					Cmpd 24940, +PASEF(568.5195), 28.3eV, 12.5min, 1/K0=0.8159, #3626, (id=281475048678771)
1	1	ANPEP_SEY	protein sey1 [Aspergillus niger] GAQ41715.1	18459	60250	1349	650	277	154	25718	16921	1	1	0	568.519	2270.05	4	2270.06	-0.0113	41	60	0	86.67	2.7e-08	S	AATTGEAYFEQLLDHHNPEK	G					Cmpd 25244, +PASEF(568.5195), 29.2eV, 12.6min, 1/K0=0.8373, #3650, (id=281475048679012)
1	1	ANPEP_SEY	protein sey1 [Aspergillus niger] GAQ41715.1	18459	60250	1349	650	277	154	25719	16760	1	1	0	568.52	2270.05	4	2270.06	-0.0112	41	60	0	108.41	3.4e-10	S	AATTGEAYFEQLLDHHNPEK	G					Cmpd 25044, +PASEF(568.5196), 28.6eV, 12.5min, 1/K0=0.8223, #3636, (id=281475048678851)
1	1	ANPEP_SEY	protein sey1 [Aspergillus niger] GAQ41715.1	18459	60250	1349	650	277	154	25720	16733	1	1	0	568.52	2270.05	4	2270.06	-0.0112	41	60	0	77.17	1.6e-07	S	AATTGEAYFEQLLDHHNPEK	G					Cmpd 25010, +PASEF(568.5196), 28.6eV, 12.5min, 1/K0=0.8225, #3632, (id=281475048678824)
1	1	ANPEP_SEY	protein sey1 [Aspergillus niger] GAQ41715.1	18459	60250	1349	650	277	154	25721	16750	1	1	0	1136.03	2270.05	2	2270.06	-0.0111	41	60	0	25.53	0.3	S	AATTGEAYFEQLLDHHNPEK	G					Cmpd 25030, +PASEF(1136.0319), 46.4eV, 12.5min, 1/K0=1.2792, #3634, (id=281475048678841)
1	1	ANPEP_SEY	protein sey1 [Aspergillus niger] GAQ41715.1	18459	60250	1349	650	277	154	25727	17245	1	1	0	757.692	2270.05	3	2270.06	-0.0072	41	60	0	34.38	0.038	S	AATTGEAYFEQLLDHHNPEK	G					Cmpd 25649, +PASEF(757.6917), 32.9eV, 12.6min, 1/K0=0.9321, #3680, (id=281475048679336)
1	1	ANPEP_SEY	protein sey1 [Aspergillus niger] GAQ41715.1	18459	60250	1349	650	277	154	25730	16798	1	1	0	757.692	2270.05	3	2270.06	-0.0058	41	60	0	54.74	1.2e-05	S	AATTGEAYFEQLLDHHNPEK	G					Cmpd 25098, +PASEF(757.6921), 35.2eV, 12.5min, 1/K0=0.9926, #3638, (id=281475048678889)
1	1	ANPEP_SEY	protein sey1 [Aspergillus niger] GAQ41715.1	18459	60250	1349	650	277	154	25732	16736	1	1	0	757.692	2270.06	3	2270.06	-0.0049	41	60	0	123.46	4.1e-11	S	AATTGEAYFEQLLDHHNPEK	G					Cmpd 25014, +PASEF(757.6924), 34.2eV, 12.5min, 1/K0=0.9679, #3632, (id=281475048678827)
1	1	ANPEP_SEY	protein sey1 [Aspergillus niger] GAQ41715.1	18459	60250	1349	650	277	154	25735	16923	1	1	0	757.693	2270.06	3	2270.06	-0.0034	41	60	0	105.3	1.1e-09	S	AATTGEAYFEQLLDHHNPEK	G					Cmpd 25246, +PASEF(757.6929), 33.6eV, 12.6min, 1/K0=0.9505, #3650, (id=281475048679014)
1	1	ANPEP_SEY	protein sey1 [Aspergillus niger] GAQ41715.1	18459	60250	1349	650	277	154	25738	21121	1	1	0	757.696	2270.07	3	2270.06	0.0052	41	60	0	21.63	0.023	S	AATTGEAYFEQLLDHHNPEK	G					Cmpd 30629, +PASEF(757.6958), 33.1eV, 13.8min, 1/K0=0.9381, #4096-4097, (id=281475048683212)
1	1	ANPEP_SEY	protein sey1 [Aspergillus niger] GAQ41715.1	18459	60250	1349	650	277	154	25967	14746	1	1	1	766.319	2295.94	3	2295.96	-0.02	507	526	0	35.52	0.0006	P	GGFHCSDLYMADYYANEGVK	K	Carbamidomethyl (C)	0.00002000000000000000.0			Cmpd 22474, +PASEF(766.3194), 31.6eV, 11.9min, 1/K0=0.8997, #3413-3415, (id=281475048676837)
1	1	ANPEP_SEY	protein sey1 [Aspergillus niger] GAQ41715.1	18459	60250	1349	650	277	154	25968	14729	1	1	1	766.321	2295.94	3	2295.96	-0.0143	507	526	0	25.41	0.4	P	GGFHCSDLYMADYYANEGVK	K	Carbamidomethyl (C)	0.00002000000000000000.0			Cmpd 22449, +PASEF(766.3213), 31.3eV, 11.9min, 1/K0=0.8927, #3412, (id=281475048676820)
1	1	ANPEP_SEY	protein sey1 [Aspergillus niger] GAQ41715.1	18459	60250	1349	650	277	154	25969	14730	1	1	1	766.323	2295.95	3	2295.96	-0.0091	507	526	0	40.27	0.00086	P	GGFHCSDLYMADYYANEGVK	K	Carbamidomethyl (C)	0.00002000000000000000.0			Cmpd 22450, +PASEF(766.3231), 31.9eV, 11.9min, 1/K0=0.9078, #3410-3412, (id=281475048676821)
1	1	ANPEP_SEY	protein sey1 [Aspergillus niger] GAQ41715.1	18459	60250	1349	650	277	154	25975	26240	1	1	1	766.361	2296.06	3	2296.08	-0.0205	400	419	0	34.29	0.0021	N	EPFFYWQDGAPEGTSTIVPR	L					Cmpd 37378, +PASEF(766.3605), 36.1eV, 15.5min, 1/K0=1.0145, #4655-4656, (id=281475048688331)
1	1	ANPEP_SEY	protein sey1 [Aspergillus niger] GAQ41715.1	18459	60250	1349	650	277	154	25983	26268	1	1	1	1149.04	2296.07	2	2296.08	-0.0151	400	419	0	22.49	0.04	N	EPFFYWQDGAPEGTSTIVPR	L					Cmpd 37418, +PASEF(1149.0398), 45.6eV, 15.5min, 1/K0=1.2592, #4655-4657, (id=281475048688359)
1	1	ANPEP_SEY	protein sey1 [Aspergillus niger] GAQ41715.1	18459	60250	1349	650	277	154	25986	26225	1	1	1	1149.04	2296.07	2	2296.08	-0.013	400	419	0	30.77	0.01	N	EPFFYWQDGAPEGTSTIVPR	L					Cmpd 37361, +PASEF(1149.0408), 44.6eV, 15.4min, 1/K0=1.2348, #4652, (id=281475048688316)
1	1	ANPEP_SEY	protein sey1 [Aspergillus niger] GAQ41715.1	18459	60250	1349	650	277	154	25989	26326	1	1	1	766.364	2296.07	3	2296.08	-0.0108	400	419	0	21.63	0.065	N	EPFFYWQDGAPEGTSTIVPR	L					Cmpd 37495, +PASEF(766.3637), 35.7eV, 15.5min, 1/K0=1.0046, #4664-4667, (id=281475048688417)
1	1	ANPEP_SEY	protein sey1 [Aspergillus niger] GAQ41715.1	18459	60250	1349	650	277	154	25990	26221	1	1	1	1149.04	2296.07	2	2296.08	-0.0056	400	419	0	42.05	0.00064	N	EPFFYWQDGAPEGTSTIVPR	L					Cmpd 37357, +PASEF(1149.0445), 44.5eV, 15.4min, 1/K0=1.2300, #4649-4651, (id=281475048688312)
1	1	ANPEP_SEY	protein sey1 [Aspergillus niger] GAQ41715.1	18459	60250	1349	650	277	154	26059	22216	1	1	1	769.373	2305.1	3	2305.12	-0.0195	490	512	0	22.83	0.41	R	PGGPLASTANEPVQIIPGGFHCS	D	Carbamidomethyl (C)	0.00000000000000000000020.0			Cmpd 32108, +PASEF(769.3728), 32.0eV, 14.2min, 1/K0=0.9097, #4217-4219, (id=281475048684307)
1	1	ANPEP_SEY	protein sey1 [Aspergillus niger] GAQ41715.1	18459	60250	1349	650	277	154	26096	15322	2	1	0	1156.55	2311.09	2	2311.1	-0.0057	295	318	0	20.86	1.4	F	CDAVEGVEAGAAVTPGPEGVGLEK	A	Carbamidomethyl (C)	0.200000000000000000000000.0			Cmpd 23235, +PASEF(1156.5545), 44.4eV, 12.1min, 1/K0=1.2297, #3494-3497, (id=281475048677413)
1	1	ANPEP_SEY	protein sey1 [Aspergillus niger] GAQ41715.1	18459	60250	1349	650	277	154	26098	15309	1	1	0	1156.56	2311.1	2	2311.1	0.0017	295	318	0	65.26	6e-06	F	CDAVEGVEAGAAVTPGPEGVGLEK	A	Carbamidomethyl (C)	0.200000000000000000000000.0			Cmpd 23216, +PASEF(1156.5582), 44.6eV, 12.1min, 1/K0=1.2332, #3488-3493, (id=281475048677400)
1	1	ANPEP_SEY	protein sey1 [Aspergillus niger] GAQ41715.1	18459	60250	1349	650	277	154	26167	30006	1	1	1	1162.55	2323.08	2	2323.09	-0.0134	181	202	0	46.41	0.00045	Y	SGALTAWTESVAPGTFWAYHAT	S					Cmpd 42621, +PASEF(1162.5461), 45.4eV, 16.8min, 1/K0=1.2532, #5126, (id=281475048692097)
1	1	ANPEP_SEY	protein sey1 [Aspergillus niger] GAQ41715.1	18459	60250	1349	650	277	154	26168	29960	1	1	1	1162.55	2323.08	2	2323.09	-0.0126	181	202	0	94.66	7.6e-09	Y	SGALTAWTESVAPGTFWAYHAT	S					Cmpd 42551, +PASEF(1162.5465), 46.7eV, 16.8min, 1/K0=1.2872, #5122, (id=281475048692051)
1	1	ANPEP_SEY	protein sey1 [Aspergillus niger] GAQ41715.1	18459	60250	1349	650	277	154	26169	29953	1	1	1	1162.55	2323.08	2	2323.09	-0.0109	181	202	0	88.66	2.6e-08	Y	SGALTAWTESVAPGTFWAYHAT	S					Cmpd 42544, +PASEF(1162.5473), 46.5eV, 16.8min, 1/K0=1.2817, #5120, (id=281475048692044)
1	1	ANPEP_SEY	protein sey1 [Aspergillus niger] GAQ41715.1	18459	60250	1349	650	277	154	26171	29907	1	1	1	1162.55	2323.08	2	2323.09	-0.0097	181	202	0	68.93	2.8e-06	Y	SGALTAWTESVAPGTFWAYHAT	S					Cmpd 42482, +PASEF(1162.5479), 46.5eV, 16.8min, 1/K0=1.2815, #5114, (id=281475048691998)
1	1	ANPEP_SEY	protein sey1 [Aspergillus niger] GAQ41715.1	18459	60250	1349	650	277	154	26196	16316	1	1	0	776.696	2327.07	3	2327.08	-0.0157	41	61	0	38.79	0.0068	S	AATTGEAYFEQLLDHHNPEKG	T					Cmpd 24471, +PASEF(776.6960), 35.2eV, 12.4min, 1/K0=0.9925, #3592, (id=281475048678407)
1	1	ANPEP_SEY	protein sey1 [Aspergillus niger] GAQ41715.1	18459	60250	1349	650	277	154	26341	25403	1	1	1	1177.05	2352.09	2	2352.11	-0.017	190	211	0	33.74	0.0065	E	SVAPGTFWAYHATSAPVEAIYD	F					Cmpd 36243, +PASEF(1177.0519), 46.6eV, 15.2min, 1/K0=1.2853, #4556, (id=281475048687494)
1	1	ANPEP_SEY	protein sey1 [Aspergillus niger] GAQ41715.1	18459	60250	1349	650	277	154	26342	25503	1	1	1	1177.05	2352.09	2	2352.11	-0.0145	190	211	0	29.89	0.17	E	SVAPGTFWAYHATSAPVEAIYD	F					Cmpd 36378, +PASEF(1177.0532), 45.4eV, 15.2min, 1/K0=1.2542, #4566-4567, (id=281475048687594)
1	1	ANPEP_SEY	protein sey1 [Aspergillus niger] GAQ41715.1	18459	60250	1349	650	277	154	26379	19114	1	1	0	786.697	2357.07	3	2357.09	-0.022	40	60	0	118.22	9.2e-11	K	SAATTGEAYFEQLLDHHNPEK	G					Cmpd 27993, +PASEF(786.6974), 35.3eV, 13.2min, 1/K0=0.9955, #3860, (id=281475048681205)
1	1	ANPEP_SEY	protein sey1 [Aspergillus niger] GAQ41715.1	18459	60250	1349	650	277	154	26380	17654	1	1	0	786.697	2357.07	3	2357.09	-0.0218	40	60	0	42.55	0.0005	K	SAATTGEAYFEQLLDHHNPEK	G					Cmpd 26163, +PASEF(786.6975), 34.7eV, 12.7min, 1/K0=0.9791, #3716-3719, (id=281475048679745)
1	1	ANPEP_SEY	protein sey1 [Aspergillus niger] GAQ41715.1	18459	60250	1349	650	277	154	26391	18900	1	1	0	590.276	2357.08	4	2357.09	-0.017	40	60	0	124.99	1.3e-11	K	SAATTGEAYFEQLLDHHNPEK	G					Cmpd 27723, +PASEF(590.2761), 29.4eV, 13.1min, 1/K0=0.8420, #3842, (id=281475048680991)
1	1	ANPEP_SEY	protein sey1 [Aspergillus niger] GAQ41715.1	18459	60250	1349	650	277	154	26394	18903	1	1	0	786.699	2357.08	3	2357.09	-0.0166	40	60	0	28.51	0.094	K	SAATTGEAYFEQLLDHHNPEK	G					Cmpd 27726, +PASEF(786.6992), 32.2eV, 13.1min, 1/K0=0.9161, #3842, (id=281475048680994)
1	1	ANPEP_SEY	protein sey1 [Aspergillus niger] GAQ41715.1	18459	60250	1349	650	277	154	26395	18006	1	1	0	590.276	2357.08	4	2357.09	-0.0166	40	60	0	67.83	5.2e-06	K	SAATTGEAYFEQLLDHHNPEK	G					Cmpd 26574, +PASEF(590.2762), 28.7eV, 12.8min, 1/K0=0.8265, #3746, (id=281475048680097)
1	1	ANPEP_SEY	protein sey1 [Aspergillus niger] GAQ41715.1	18459	60250	1349	650	277	154	26399	18815	1	1	0	786.699	2357.08	3	2357.09	-0.0157	40	60	0	121.57	1.7e-10	K	SAATTGEAYFEQLLDHHNPEK	G					Cmpd 27609, +PASEF(786.6995), 33.3eV, 13.1min, 1/K0=0.9428, #3833-3834, (id=281475048680906)
1	1	ANPEP_SEY	protein sey1 [Aspergillus niger] GAQ41715.1	18459	60250	1349	650	277	154	26400	18901	1	1	0	590.277	2357.08	4	2357.09	-0.0156	40	60	0	120.14	3e-11	K	SAATTGEAYFEQLLDHHNPEK	G					Cmpd 27724, +PASEF(590.2765), 30.5eV, 13.1min, 1/K0=0.8725, #3842, (id=281475048680992)
1	1	ANPEP_SEY	protein sey1 [Aspergillus niger] GAQ41715.1	18459	60250	1349	650	277	154	26401	23941	1	1	0	786.7	2357.08	3	2357.09	-0.0151	40	60	0	24.68	0.052	K	SAATTGEAYFEQLLDHHNPEK	G					Cmpd 34334, +PASEF(786.6997), 33.0eV, 14.7min, 1/K0=0.9367, #4410-4411, (id=281475048686032)
1	1	ANPEP_SEY	protein sey1 [Aspergillus niger] GAQ41715.1	18459	60250	1349	650	277	154	26405	18937	1	1	0	1179.55	2357.08	2	2357.09	-0.0143	40	60	0	104.34	1e-09	K	SAATTGEAYFEQLLDHHNPEK	G					Cmpd 27763, +PASEF(1179.5463), 46.8eV, 13.1min, 1/K0=1.2903, #3844-3845, (id=281475048681028)
1	1	ANPEP_SEY	protein sey1 [Aspergillus niger] GAQ41715.1	18459	60250	1349	650	277	154	26407	18008	1	1	0	786.7	2357.08	3	2357.09	-0.0142	40	60	0	22.47	0.53	K	SAATTGEAYFEQLLDHHNPEK	G					Cmpd 26578, +PASEF(786.7000), 34.6eV, 12.8min, 1/K0=0.9784, #3746, (id=281475048680099)
1	1	ANPEP_SEY	protein sey1 [Aspergillus niger] GAQ41715.1	18459	60250	1349	650	277	154	26409	18914	1	1	0	1179.55	2357.08	2	2357.09	-0.0142	40	60	0	33.14	0.0058	K	SAATTGEAYFEQLLDHHNPEK	G					Cmpd 27738, +PASEF(1179.5464), 46.6eV, 13.1min, 1/K0=1.2855, #3842, (id=281475048681005)
1	1	ANPEP_SEY	protein sey1 [Aspergillus niger] GAQ41715.1	18459	60250	1349	650	277	154	26412	20647	1	1	0	786.7	2357.08	3	2357.09	-0.014	40	60	0	25.21	2.2	K	SAATTGEAYFEQLLDHHNPEK	G					Cmpd 30031, +PASEF(786.7001), 34.2eV, 13.7min, 1/K0=0.9675, #4040-4044, (id=281475048682738)
1	1	ANPEP_SEY	protein sey1 [Aspergillus niger] GAQ41715.1	18459	60250	1349	650	277	154	26414	19301	1	1	0	590.277	2357.08	4	2357.09	-0.0136	40	60	0	41.37	0.0036	K	SAATTGEAYFEQLLDHHNPEK	G					Cmpd 28262, +PASEF(590.2770), 29.4eV, 13.2min, 1/K0=0.8432, #3884, (id=281475048681392)
1	1	ANPEP_SEY	protein sey1 [Aspergillus niger] GAQ41715.1	18459	60250	1349	650	277	154	26415	20107	1	1	0	786.7	2357.08	3	2357.09	-0.0129	40	60	0	20.76	0.12	K	SAATTGEAYFEQLLDHHNPEK	G					Cmpd 29313, +PASEF(786.7004), 33.0eV, 13.5min, 1/K0=0.9363, #3980, (id=281475048682198)
1	1	ANPEP_SEY	protein sey1 [Aspergillus niger] GAQ41715.1	18459	60250	1349	650	277	154	26417	19168	1	1	0	786.7	2357.08	3	2357.09	-0.0129	40	60	0	36.17	0.012	K	SAATTGEAYFEQLLDHHNPEK	G					Cmpd 28075, +PASEF(786.7004), 32.4eV, 13.2min, 1/K0=0.9200, #3868, (id=281475048681259)
1	1	ANPEP_SEY	protein sey1 [Aspergillus niger] GAQ41715.1	18459	60250	1349	650	277	154	26418	18849	1	1	0	786.701	2357.08	3	2357.09	-0.0128	40	60	0	139.8	2.3e-12	K	SAATTGEAYFEQLLDHHNPEK	G					Cmpd 27652, +PASEF(786.7005), 34.0eV, 13.1min, 1/K0=0.9606, #3836, (id=281475048680940)
1	1	ANPEP_SEY	protein sey1 [Aspergillus niger] GAQ41715.1	18459	60250	1349	650	277	154	26419	18844	1	1	0	590.277	2357.08	4	2357.09	-0.0128	40	60	0	100.08	1.3e-09	K	SAATTGEAYFEQLLDHHNPEK	G					Cmpd 27647, +PASEF(590.2772), 30.0eV, 13.1min, 1/K0=0.8600, #3836, (id=281475048680935)
1	1	ANPEP_SEY	protein sey1 [Aspergillus niger] GAQ41715.1	18459	60250	1349	650	277	154	26421	18980	1	1	0	786.701	2357.08	3	2357.09	-0.0123	40	60	0	141.93	5.9e-13	K	SAATTGEAYFEQLLDHHNPEK	G					Cmpd 27817, +PASEF(786.7006), 34.4eV, 13.1min, 1/K0=0.9709, #3848, (id=281475048681071)
1	1	ANPEP_SEY	protein sey1 [Aspergillus niger] GAQ41715.1	18459	60250	1349	650	277	154	26422	18848	1	1	0	786.701	2357.08	3	2357.09	-0.0122	40	60	0	93.17	6.1e-08	K	SAATTGEAYFEQLLDHHNPEK	G					Cmpd 27651, +PASEF(786.7007), 33.2eV, 13.1min, 1/K0=0.9424, #3836, (id=281475048680939)
1	1	ANPEP_SEY	protein sey1 [Aspergillus niger] GAQ41715.1	18459	60250	1349	650	277	154	26423	17810	1	1	0	786.701	2357.08	3	2357.09	-0.012	40	60	0	26.71	0.016	K	SAATTGEAYFEQLLDHHNPEK	G					Cmpd 26346, +PASEF(786.7007), 34.8eV, 12.8min, 1/K0=0.9829, #3731-3732, (id=281475048679901)
1	1	ANPEP_SEY	protein sey1 [Aspergillus niger] GAQ41715.1	18459	60250	1349	650	277	154	26425	18899	1	1	0	590.278	2357.08	4	2357.09	-0.0114	40	60	0	23.39	0.041	K	SAATTGEAYFEQLLDHHNPEK	G					Cmpd 27722, +PASEF(590.2775), 28.1eV, 13.1min, 1/K0=0.8091, #3842, (id=281475048680990)
1	1	ANPEP_SEY	protein sey1 [Aspergillus niger] GAQ41715.1	18459	60250	1349	650	277	154	26426	18841	1	1	0	590.278	2357.08	4	2357.09	-0.011	40	60	0	25.21	2.3	K	SAATTGEAYFEQLLDHHNPEK	G					Cmpd 27644, +PASEF(590.2776), 27.3eV, 13.1min, 1/K0=0.7881, #3836, (id=281475048680932)
1	1	ANPEP_SEY	protein sey1 [Aspergillus niger] GAQ41715.1	18459	60250	1349	650	277	154	26427	21426	1	1	0	786.701	2357.08	3	2357.09	-0.0109	40	60	0	21.65	0.23	K	SAATTGEAYFEQLLDHHNPEK	G					Cmpd 31046, +PASEF(786.7011), 32.8eV, 13.9min, 1/K0=0.9305, #4124-4127, (id=281475048683517)
1	1	ANPEP_SEY	protein sey1 [Aspergillus niger] GAQ41715.1	18459	60250	1349	650	277	154	26431	19211	1	1	0	786.702	2357.08	3	2357.09	-0.0093	40	60	0	48.5	0.00067	K	SAATTGEAYFEQLLDHHNPEK	G					Cmpd 28139, +PASEF(786.7016), 33.5eV, 13.2min, 1/K0=0.9486, #3872, (id=281475048681302)
1	1	ANPEP_SEY	protein sey1 [Aspergillus niger] GAQ41715.1	18459	60250	1349	650	277	154	26432	19260	1	1	0	590.278	2357.08	4	2357.09	-0.009	40	60	0	25.21	2.3	K	SAATTGEAYFEQLLDHHNPEK	G					Cmpd 28202, +PASEF(590.2781), 30.0eV, 13.2min, 1/K0=0.8574, #3880, (id=281475048681351)
1	1	ANPEP_SEY	protein sey1 [Aspergillus niger] GAQ41715.1	18459	60250	1349	650	277	154	26436	18905	1	1	0	786.703	2357.09	3	2357.09	-0.0059	40	60	0	147.71	1.3e-12	K	SAATTGEAYFEQLLDHHNPEK	G					Cmpd 27728, +PASEF(786.7028), 34.4eV, 13.1min, 1/K0=0.9721, #3842, (id=281475048680996)
1	1	ANPEP_SEY	protein sey1 [Aspergillus niger] GAQ41715.1	18459	60250	1349	650	277	154	26438	18920	1	1	0	786.703	2357.09	3	2357.09	-0.0041	40	60	0	134.61	2.1e-12	K	SAATTGEAYFEQLLDHHNPEK	G					Cmpd 27745, +PASEF(786.7034), 35.3eV, 13.1min, 1/K0=0.9958, #3844, (id=281475048681011)
1	1	ANPEP_SEY	protein sey1 [Aspergillus niger] GAQ41715.1	18459	60250	1349	650	277	154	26439	18906	1	1	0	786.703	2357.09	3	2357.09	-0.0036	40	60	0	122	3.2e-11	K	SAATTGEAYFEQLLDHHNPEK	G					Cmpd 27729, +PASEF(786.7035), 35.1eV, 13.1min, 1/K0=0.9895, #3842, (id=281475048680997)
1	1	ANPEP_SEY	protein sey1 [Aspergillus niger] GAQ41715.1	18459	60250	1349	650	277	154	26441	18904	1	1	0	786.704	2357.09	3	2357.09	-0.0016	40	60	0	120.25	1.3e-10	K	SAATTGEAYFEQLLDHHNPEK	G					Cmpd 27727, +PASEF(786.7042), 33.7eV, 13.1min, 1/K0=0.9540, #3842, (id=281475048680995)
1	1	ANPEP_SEY	protein sey1 [Aspergillus niger] GAQ41715.1	18459	60250	1349	650	277	154	26597	24015	1	1	1	1195.07	2388.12	2	2388.14	-0.0182	494	515	0	26.16	0.019	P	LASTANEPVQIIPGGFHCSDLY	M	Carbamidomethyl (C)	0.0000000000000000020000.0			Cmpd 34425, +PASEF(1195.0692), 45.6eV, 14.8min, 1/K0=1.2597, #4416-4417, (id=281475048686106)
1	1	ANPEP_SEY	protein sey1 [Aspergillus niger] GAQ41715.1	18459	60250	1349	650	277	154	26600	23979	1	1	1	1195.07	2388.13	2	2388.14	-0.0083	494	515	0	25.35	0.015	P	LASTANEPVQIIPGGFHCSDLY	M	Carbamidomethyl (C)	0.0000000000000000020000.0			Cmpd 34380, +PASEF(1195.0741), 46.0eV, 14.8min, 1/K0=1.2706, #4412-4415, (id=281475048686070)
1	1	ANPEP_SEY	protein sey1 [Aspergillus niger] GAQ41715.1	18459	60250	1349	650	277	154	26679	26037	1	1	1	804.375	2410.1	3	2410.12	-0.0186	399	419	0	23.98	0.014	C	NEPFFYWQDGAPEGTSTIVPR	L					Cmpd 37097, +PASEF(804.3754), 36.6eV, 15.4min, 1/K0=1.0293, #4628, (id=281475048688128)
1	1	ANPEP_SEY	protein sey1 [Aspergillus niger] GAQ41715.1	18459	60250	1349	650	277	154	26680	26070	1	1	1	804.375	2410.1	3	2410.12	-0.0183	399	419	0	44.71	0.00013	C	NEPFFYWQDGAPEGTSTIVPR	L					Cmpd 37143, +PASEF(804.3755), 36.2eV, 15.4min, 1/K0=1.0187, #4632-4633, (id=281475048688161)
1	1	ANPEP_SEY	protein sey1 [Aspergillus niger] GAQ41715.1	18459	60250	1349	650	277	154	26683	26040	1	1	1	1206.06	2410.11	2	2410.12	-0.0158	399	419	0	49.28	7.9e-05	C	NEPFFYWQDGAPEGTSTIVPR	L					Cmpd 37100, +PASEF(1206.0609), 45.9eV, 15.4min, 1/K0=1.2667, #4628, (id=281475048688131)
1	1	ANPEP_SEY	protein sey1 [Aspergillus niger] GAQ41715.1	18459	60250	1349	650	277	154	26684	26094	1	1	1	1206.06	2410.11	2	2410.12	-0.0151	399	419	0	68.25	2.2e-06	C	NEPFFYWQDGAPEGTSTIVPR	L					Cmpd 37175, +PASEF(1206.0612), 46.5eV, 15.4min, 1/K0=1.2812, #4634-4636, (id=281475048688185)
1	1	ANPEP_SEY	protein sey1 [Aspergillus niger] GAQ41715.1	18459	60250	1349	650	277	154	26685	26052	1	1	1	1206.06	2410.11	2	2410.12	-0.0139	399	419	0	43.42	0.00022	C	NEPFFYWQDGAPEGTSTIVPR	L					Cmpd 37113, +PASEF(1206.0618), 45.3eV, 15.4min, 1/K0=1.2524, #4628-4630, (id=281475048688143)
1	1	ANPEP_SEY	protein sey1 [Aspergillus niger] GAQ41715.1	18459	60250	1349	650	277	154	26686	26083	1	1	1	804.378	2410.11	3	2410.12	-0.0108	399	419	0	49.38	5.8e-05	C	NEPFFYWQDGAPEGTSTIVPR	L					Cmpd 37161, +PASEF(804.3780), 36.5eV, 15.4min, 1/K0=1.0257, #4634, (id=281475048688174)
1	1	ANPEP_SEY	protein sey1 [Aspergillus niger] GAQ41715.1	18459	60250	1349	650	277	154	26687	26019	1	1	1	1206.06	2410.11	2	2410.12	-0.0097	399	419	0	78.64	2e-07	C	NEPFFYWQDGAPEGTSTIVPR	L					Cmpd 37058, +PASEF(1206.0639), 45.6eV, 15.4min, 1/K0=1.2583, #4622-4626, (id=281475048688110)
1	1	ANPEP_SEY	protein sey1 [Aspergillus niger] GAQ41715.1	18459	60250	1349	650	277	154	26688	26051	1	1	1	1206.06	2410.11	2	2410.12	-0.009	399	419	0	52.07	0.00012	C	NEPFFYWQDGAPEGTSTIVPR	L					Cmpd 37112, +PASEF(1206.0643), 44.8eV, 15.4min, 1/K0=1.2399, #4628-4630, (id=281475048688142)
1	1	ANPEP_SEY	protein sey1 [Aspergillus niger] GAQ41715.1	18459	60250	1349	650	277	154	26689	26043	1	1	1	804.379	2410.11	3	2410.12	-0.0084	399	419	0	32.06	0.0061	C	NEPFFYWQDGAPEGTSTIVPR	L					Cmpd 37104, +PASEF(804.3788), 37.1eV, 15.4min, 1/K0=1.0421, #4628-4630, (id=281475048688134)
1	1	ANPEP_SEY	protein sey1 [Aspergillus niger] GAQ41715.1	18459	60250	1349	650	277	154	26691	26053	1	1	1	1206.07	2410.12	2	2410.12	-0.005	399	419	0	42.6	0.00081	C	NEPFFYWQDGAPEGTSTIVPR	L					Cmpd 37114, +PASEF(1206.0663), 46.1eV, 15.4min, 1/K0=1.2730, #4630, (id=281475048688144)
1	1	ANPEP_SEY	protein sey1 [Aspergillus niger] GAQ41715.1	18459	60250	1349	650	277	154	26717	18597	1	1	0	604.531	2414.09	4	2414.11	-0.0194	40	61	0	20.67	0.35	K	SAATTGEAYFEQLLDHHNPEKG	T					Cmpd 27304, +PASEF(604.5309), 29.7eV, 13.0min, 1/K0=0.8518, #3806-3808, (id=281475048680688)
1	1	ANPEP_SEY	protein sey1 [Aspergillus niger] GAQ41715.1	18459	60250	1349	650	277	154	26725	18698	1	1	0	805.708	2414.1	3	2414.11	-0.0116	40	61	0	21.87	0.08	K	SAATTGEAYFEQLLDHHNPEKG	T					Cmpd 27448, +PASEF(805.7080), 33.6eV, 13.0min, 1/K0=0.9526, #3818, (id=281475048680789)
1	1	ANPEP_SEY	protein sey1 [Aspergillus niger] GAQ41715.1	18459	60250	1349	650	277	154	26929	18541	1	1	0	1230.08	2458.15	2	2458.17	-0.0182	294	318	0	34.54	0.0058	Q	FCDAVEGVEAGAAVTPGPEGVGLEK	A	Carbamidomethyl (C)	0.0200000000000000000000000.0			Cmpd 27235, +PASEF(1230.0825), 46.6eV, 13.0min, 1/K0=1.2844, #3800-3803, (id=281475048680632)
1	1	ANPEP_SEY	protein sey1 [Aspergillus niger] GAQ41715.1	18459	60250	1349	650	277	154	26980	14492	1	1	0	622.299	2485.17	4	2485.19	-0.0199	39	60	0	115.91	1.8e-10	S	KSAATTGEAYFEQLLDHHNPEK	G					Cmpd 22141, +PASEF(622.2991), 29.4eV, 11.8min, 1/K0=0.8445, #3380-3384, (id=281475048676583)
1	1	ANPEP_SEY	protein sey1 [Aspergillus niger] GAQ41715.1	18459	60250	1349	650	277	154	26985	14584	1	1	0	829.399	2485.17	3	2485.19	-0.0138	39	60	0	78.15	1.8e-07	S	KSAATTGEAYFEQLLDHHNPEK	G					Cmpd 22260, +PASEF(829.3985), 37.1eV, 11.8min, 1/K0=1.0423, #3392, (id=281475048676675)
1	1	ANPEP_SEY	protein sey1 [Aspergillus niger] GAQ41715.1	18459	60250	1349	650	277	154	26987	14522	1	1	0	829.399	2485.18	3	2485.19	-0.0123	39	60	0	49.24	0.00011	S	KSAATTGEAYFEQLLDHHNPEK	G					Cmpd 22183, +PASEF(829.3990), 37.1eV, 11.8min, 1/K0=1.0414, #3386, (id=281475048676613)
1	1	ANPEP_SEY	protein sey1 [Aspergillus niger] GAQ41715.1	18459	60250	1349	650	277	154	26988	14681	1	1	0	622.301	2485.18	4	2485.19	-0.0117	39	60	0	38.45	0.00069	S	KSAATTGEAYFEQLLDHHNPEK	G					Cmpd 22384, +PASEF(622.3012), 28.1eV, 11.8min, 1/K0=0.8111, #3404, (id=281475048676772)
1	1	ANPEP_SEY	protein sey1 [Aspergillus niger] GAQ41715.1	18459	60250	1349	650	277	154	26989	14533	1	1	0	622.301	2485.18	4	2485.19	-0.0114	39	60	0	61.26	2.6e-05	S	KSAATTGEAYFEQLLDHHNPEK	G					Cmpd 22198, +PASEF(622.3013), 28.1eV, 11.8min, 1/K0=0.8100, #3389, (id=281475048676624)
1	1	ANPEP_SEY	protein sey1 [Aspergillus niger] GAQ41715.1	18459	60250	1349	650	277	154	26990	14516	1	1	0	622.301	2485.18	4	2485.19	-0.0109	39	60	0	83.96	8.5e-08	S	KSAATTGEAYFEQLLDHHNPEK	G					Cmpd 22177, +PASEF(622.3014), 28.9eV, 11.8min, 1/K0=0.8310, #3386, (id=281475048676607)
1	1	ANPEP_SEY	protein sey1 [Aspergillus niger] GAQ41715.1	18459	60250	1349	650	277	154	26991	14574	1	1	0	622.302	2485.18	4	2485.19	-0.0104	39	60	0	87.73	5.1e-08	S	KSAATTGEAYFEQLLDHHNPEK	G					Cmpd 22250, +PASEF(622.3015), 30.0eV, 11.8min, 1/K0=0.8574, #3392, (id=281475048676665)
1	1	ANPEP_SEY	protein sey1 [Aspergillus niger] GAQ41715.1	18459	60250	1349	650	277	154	26992	14527	1	1	0	622.302	2485.18	4	2485.19	-0.0094	39	60	0	82.43	2.8e-07	S	KSAATTGEAYFEQLLDHHNPEK	G					Cmpd 22190, +PASEF(622.3018), 28.7eV, 11.8min, 1/K0=0.8244, #3388, (id=281475048676618)
1	1	ANPEP_SEY	protein sey1 [Aspergillus niger] GAQ41715.1	18459	60250	1349	650	277	154	26994	14642	1	1	0	622.302	2485.18	4	2485.19	-0.0086	39	60	0	31.23	0.025	S	KSAATTGEAYFEQLLDHHNPEK	G					Cmpd 22329, +PASEF(622.3020), 26.0eV, 11.8min, 1/K0=0.7552, #3398-3400, (id=281475048676733)
1	1	ANPEP_SEY	protein sey1 [Aspergillus niger] GAQ41715.1	18459	60250	1349	650	277	154	26995	14573	1	1	0	622.302	2485.18	4	2485.19	-0.0074	39	60	0	98.16	5.7e-09	S	KSAATTGEAYFEQLLDHHNPEK	G					Cmpd 22249, +PASEF(622.3023), 29.1eV, 11.8min, 1/K0=0.8367, #3392, (id=281475048676664)
1	1	ANPEP_SEY	protein sey1 [Aspergillus niger] GAQ41715.1	18459	60250	1349	650	277	154	26996	14531	1	1	0	622.303	2485.18	4	2485.19	-0.0059	39	60	0	30.81	0.066	S	KSAATTGEAYFEQLLDHHNPEK	G					Cmpd 22196, +PASEF(622.3026), 26.8eV, 11.8min, 1/K0=0.7769, #3386-3389, (id=281475048676622)
1	1	ANPEP_SEY	protein sey1 [Aspergillus niger] GAQ41715.1	18459	60250	1349	650	277	154	26997	14634	1	1	0	622.303	2485.18	4	2485.19	-0.0058	39	60	0	95	7e-09	S	KSAATTGEAYFEQLLDHHNPEK	G					Cmpd 22320, +PASEF(622.3027), 29.5eV, 11.8min, 1/K0=0.8469, #3398, (id=281475048676725)
1	1	ANPEP_SEY	protein sey1 [Aspergillus niger] GAQ41715.1	18459	60250	1349	650	277	154	27289	26177	1	1	1	857.718	2570.13	3	2570.15	-0.0205	398	419	0	21.99	0.023	L	CNEPFFYWQDGAPEGTSTIVPR	L	Carbamidomethyl (C)	0.2000000000000000000000.0			Cmpd 37298, +PASEF(857.7183), 38.2eV, 15.4min, 1/K0=1.0696, #4646, (id=281475048688268)
1	1	ANPEP_SEY	protein sey1 [Aspergillus niger] GAQ41715.1	18459	60250	1349	650	277	154	27290	26199	1	1	1	857.719	2570.14	3	2570.15	-0.0172	398	419	0	22.76	2.6	L	CNEPFFYWQDGAPEGTSTIVPR	L	Carbamidomethyl (C)	0.2000000000000000000000.0			Cmpd 37323, +PASEF(857.7194), 37.7eV, 15.4min, 1/K0=1.0575, #4646-4650, (id=281475048688290)
1	1	ANPEP_SEY	protein sey1 [Aspergillus niger] GAQ41715.1	18459	60250	1349	650	277	154	27291	26172	1	1	1	1286.08	2570.14	2	2570.15	-0.0161	398	419	0	37.97	0.00062	L	CNEPFFYWQDGAPEGTSTIVPR	L	Carbamidomethyl (C)	0.2000000000000000000000.0			Cmpd 37293, +PASEF(1286.0760), 46.8eV, 15.4min, 1/K0=1.2912, #4640-4645, (id=281475048688263)
1	1	ANPEP_SEY	protein sey1 [Aspergillus niger] GAQ41715.1	18459	60250	1349	650	277	154	27402	14244	1	1	1	1291.57	2581.13	2	2581.15	-0.0136	370	391	0	51.46	7.6e-05	C	FDSYNASSPIYTDTSVGNAVDR	Q	HexNAc (N)	0.0000100000000000000000.0			Cmpd 21813, +PASEF(1291.5733), 46.7eV, 11.7min, 1/K0=1.2874, #3347-3349, (id=281475048676335)
1	1	ANPEP_SEY	protein sey1 [Aspergillus niger] GAQ41715.1	18459	60250	1349	650	277	154	27404	14235	1	1	1	861.385	2581.13	3	2581.15	-0.0131	370	391	0	102.95	1e-09	C	FDSYNASSPIYTDTSVGNAVDR	Q	HexNAc (N)	0.0000100000000000000000.0			Cmpd 21801, +PASEF(861.3848), 37.4eV, 11.7min, 1/K0=1.0478, #3346-3349, (id=281475048676326)
1	1	ANPEP_SEY	protein sey1 [Aspergillus niger] GAQ41715.1	18459	60250	1349	650	277	154	27406	14251	1	1	1	861.385	2581.13	3	2581.15	-0.0121	370	391	0	51.17	0.00029	C	FDSYNASSPIYTDTSVGNAVDR	Q	HexNAc (N)	0.0000100000000000000000.0			Cmpd 21821, +PASEF(861.3851), 37.3eV, 11.7min, 1/K0=1.0473, #3350, (id=281475048676342)
1	1	ANPEP_SEY	protein sey1 [Aspergillus niger] GAQ41715.1	18459	60250	1349	650	277	154	27407	14310	1	1	1	861.385	2581.13	3	2581.15	-0.0121	370	391	0	24.21	1.6	C	FDSYNASSPIYTDTSVGNAVDR	Q	HexNAc (N)	0.0000100000000000000000.0			Cmpd 21898, +PASEF(861.3851), 36.4eV, 11.7min, 1/K0=1.0246, #3356-3358, (id=281475048676401)
1	1	ANPEP_SEY	protein sey1 [Aspergillus niger] GAQ41715.1	18459	60250	1349	650	277	154	27420	19807	1	1	0	863.076	2586.21	3	2586.23	-0.0206	293	318	0	53.99	2.1e-05	F	QFCDAVEGVEAGAAVTPGPEGVGLEK	A	Carbamidomethyl (C)	0.00200000000000000000000000.0			Cmpd 28919, +PASEF(863.0761), 39.2eV, 13.4min, 1/K0=1.0959, #3938-3943, (id=281475048681898)
1	1	ANPEP_SEY	protein sey1 [Aspergillus niger] GAQ41715.1	18459	60250	1349	650	277	154	27423	19828	1	1	0	1294.11	2586.21	2	2586.23	-0.0182	293	318	0	35.65	0.025	F	QFCDAVEGVEAGAAVTPGPEGVGLEK	A	Carbamidomethyl (C)	0.00200000000000000000000000.0			Cmpd 28946, +PASEF(1294.1118), 46.7eV, 13.4min, 1/K0=1.2883, #3944-3946, (id=281475048681919)
1	1	ANPEP_SEY	protein sey1 [Aspergillus niger] GAQ41715.1	18459	60250	1349	650	277	154	27424	19869	1	1	0	863.077	2586.21	3	2586.23	-0.0181	293	318	0	27.11	0.017	F	QFCDAVEGVEAGAAVTPGPEGVGLEK	A	Carbamidomethyl (C)	0.00200000000000000000000000.0			Cmpd 28995, +PASEF(863.0770), 38.9eV, 13.4min, 1/K0=1.0876, #3950, (id=281475048681960)
1	1	ANPEP_SEY	protein sey1 [Aspergillus niger] GAQ41715.1	18459	60250	1349	650	277	154	27427	19788	1	1	0	863.078	2586.21	3	2586.23	-0.0145	293	318	0	52.08	2.7e-05	F	QFCDAVEGVEAGAAVTPGPEGVGLEK	A	Carbamidomethyl (C)	0.00200000000000000000000000.0			Cmpd 28890, +PASEF(863.0782), 39.6eV, 13.4min, 1/K0=1.1048, #3941-3942, (id=281475048681879)
1	1	ANPEP_SEY	protein sey1 [Aspergillus niger] GAQ41715.1	18459	60250	1349	650	277	154	27428	19827	2	1	0	1294.11	2586.21	2	2586.23	-0.0138	293	318	0	24.52	3.5	F	QFCDAVEGVEAGAAVTPGPEGVGLEK	A	Carbamidomethyl (C)	0.00200000000000000000000000.0			Cmpd 28945, +PASEF(1294.1140), 46.2eV, 13.4min, 1/K0=1.2755, #3944-3946, (id=281475048681918)
1	1	ANPEP_SEY	protein sey1 [Aspergillus niger] GAQ41715.1	18459	60250	1349	650	277	154	27429	19817	1	1	0	863.078	2586.21	3	2586.23	-0.0137	293	318	0	59.09	7.6e-05	F	QFCDAVEGVEAGAAVTPGPEGVGLEK	A	Carbamidomethyl (C)	0.00200000000000000000000000.0			Cmpd 28934, +PASEF(863.0785), 39.6eV, 13.4min, 1/K0=1.1069, #3944, (id=281475048681908)
1	1	ANPEP_SEY	protein sey1 [Aspergillus niger] GAQ41715.1	18459	60250	1349	650	277	154	27431	28085	1	1	0	1294.11	2586.22	2	2586.23	-0.0122	293	318	0	25.19	0.021	F	QFCDAVEGVEAGAAVTPGPEGVGLEK	A	Carbamidomethyl (C)	0.00200000000000000000000000.0			Cmpd 39895, +PASEF(1294.1148), 46.8eV, 16.1min, 1/K0=1.2906, #4865-4867, (id=281475048690176)
1	1	ANPEP_SEY	protein sey1 [Aspergillus niger] GAQ41715.1	18459	60250	1349	650	277	154	27434	28128	1	1	0	1294.12	2586.22	2	2586.23	-0.0038	293	318	0	23.59	0.026	F	QFCDAVEGVEAGAAVTPGPEGVGLEK	A	Carbamidomethyl (C)	0.00200000000000000000000000.0			Cmpd 39954, +PASEF(1294.1190), 46.8eV, 16.1min, 1/K0=1.2912, #4871-4873, (id=281475048690219)
1	1	ANPEP_SEY	protein sey1 [Aspergillus niger] GAQ41715.1	18459	60250	1349	650	277	154	27435	19813	1	1	0	1294.13	2586.24	2	2586.23	0.0155	293	318	0	52.85	0.00083	F	QFCDAVEGVEAGAAVTPGPEGVGLEK	A	Carbamidomethyl (C)	0.00200000000000000000000000.0			Cmpd 28930, +PASEF(1294.1286), 46.8eV, 13.4min, 1/K0=1.2906, #3938-3943, (id=281475048681904)
1	1	ANPEP_SEY	protein sey1 [Aspergillus niger] GAQ41715.1	18459	60250	1349	650	277	154	27515	19471	1	1	1	874.061	2619.16	3	2619.18	-0.0162	504	526	0	36.97	0.0019	Q	IIPGGFHCSDLYMADYYANEGVK	K	Carbamidomethyl (C)	0.00000002000000000000000.0			Cmpd 28486, +PASEF(874.0610), 35.7eV, 13.3min, 1/K0=1.0059, #3902-3905, (id=281475048681562)
1	1	ANPEP_SEY	protein sey1 [Aspergillus niger] GAQ41715.1	18459	60250	1349	650	277	154	27516	19487	1	1	1	874.062	2619.16	3	2619.18	-0.0125	504	526	0	37.23	0.0011	Q	IIPGGFHCSDLYMADYYANEGVK	K	Carbamidomethyl (C)	0.00000002000000000000000.0			Cmpd 28508, +PASEF(874.0623), 35.3eV, 13.3min, 1/K0=0.9943, #3906-3907, (id=281475048681578)
1	1	ANPEP_SEY	protein sey1 [Aspergillus niger] GAQ41715.1	18459	60250	1349	650	277	154	27678	27519	1	1	1	895.413	2683.22	3	2683.24	-0.0212	397	419	0	50.12	4.3e-05	F	LCNEPFFYWQDGAPEGTSTIVPR	L	Carbamidomethyl (C)	0.02000000000000000000000.0			Cmpd 39101, +PASEF(895.4128), 38.6eV, 15.9min, 1/K0=1.0788, #4802, (id=281475048689610)
1	1	ANPEP_SEY	protein sey1 [Aspergillus niger] GAQ41715.1	18459	60250	1349	650	277	154	27679	27494	1	1	1	895.413	2683.22	3	2683.24	-0.0206	397	419	0	35.29	0.002	F	LCNEPFFYWQDGAPEGTSTIVPR	L	Carbamidomethyl (C)	0.02000000000000000000000.0			Cmpd 39074, +PASEF(895.4130), 33.4eV, 15.9min, 1/K0=0.9466, #4801, (id=281475048689585)
1	1	ANPEP_SEY	protein sey1 [Aspergillus niger] GAQ41715.1	18459	60250	1349	650	277	154	27680	27424	1	1	1	1342.62	2683.22	2	2683.24	-0.0196	397	419	0	48.79	0.002	F	LCNEPFFYWQDGAPEGTSTIVPR	L	Carbamidomethyl (C)	0.02000000000000000000000.0			Cmpd 38986, +PASEF(1342.6163), 46.8eV, 15.9min, 1/K0=1.2902, #4792-4794, (id=281475048689515)
1	1	ANPEP_SEY	protein sey1 [Aspergillus niger] GAQ41715.1	18459	60250	1349	650	277	154	27681	27462	1	1	1	895.414	2683.22	3	2683.24	-0.0187	397	419	0	35.62	0.002	F	LCNEPFFYWQDGAPEGTSTIVPR	L	Carbamidomethyl (C)	0.02000000000000000000000.0			Cmpd 39036, +PASEF(895.4136), 33.8eV, 15.9min, 1/K0=0.9560, #4796-4798, (id=281475048689553)
1	1	ANPEP_SEY	protein sey1 [Aspergillus niger] GAQ41715.1	18459	60250	1349	650	277	154	27682	27460	1	1	1	1342.62	2683.22	2	2683.24	-0.0181	397	419	0	54.45	5e-05	F	LCNEPFFYWQDGAPEGTSTIVPR	L	Carbamidomethyl (C)	0.02000000000000000000000.0			Cmpd 39034, +PASEF(1342.6171), 46.8eV, 15.9min, 1/K0=1.2900, #4796, (id=281475048689551)
1	1	ANPEP_SEY	protein sey1 [Aspergillus niger] GAQ41715.1	18459	60250	1349	650	277	154	27684	27466	1	1	1	895.415	2683.22	3	2683.24	-0.0146	397	419	0	101.72	4.8e-10	F	LCNEPFFYWQDGAPEGTSTIVPR	L	Carbamidomethyl (C)	0.02000000000000000000000.0			Cmpd 39042, +PASEF(895.4150), 39.7eV, 15.9min, 1/K0=1.1072, #4798, (id=281475048689557)
1	1	ANPEP_SEY	protein sey1 [Aspergillus niger] GAQ41715.1	18459	60250	1349	650	277	154	27686	27584	1	1	1	895.415	2683.22	3	2683.24	-0.0134	397	419	0	89.72	7.5e-09	F	LCNEPFFYWQDGAPEGTSTIVPR	L	Carbamidomethyl (C)	0.02000000000000000000000.0			Cmpd 39183, +PASEF(895.4154), 39.8eV, 15.9min, 1/K0=1.1116, #4808, (id=281475048689675)
1	1	ANPEP_SEY	protein sey1 [Aspergillus niger] GAQ41715.1	18459	60250	1349	650	277	154	27687	27589	1	1	1	1342.62	2683.22	2	2683.24	-0.0133	397	419	0	52.02	3.2e-05	F	LCNEPFFYWQDGAPEGTSTIVPR	L	Carbamidomethyl (C)	0.02000000000000000000000.0			Cmpd 39188, +PASEF(1342.6195), 46.8eV, 15.9min, 1/K0=1.2904, #4808, (id=281475048689680)
1	1	ANPEP_SEY	protein sey1 [Aspergillus niger] GAQ41715.1	18459	60250	1349	650	277	154	27688	27594	1	1	1	895.416	2683.22	3	2683.24	-0.0127	397	419	0	53.13	2.6e-05	F	LCNEPFFYWQDGAPEGTSTIVPR	L	Carbamidomethyl (C)	0.02000000000000000000000.0			Cmpd 39195, +PASEF(895.4156), 33.8eV, 15.9min, 1/K0=0.9568, #4810, (id=281475048689685)
1	1	ANPEP_SEY	protein sey1 [Aspergillus niger] GAQ41715.1	18459	60250	1349	650	277	154	27689	27414	1	1	1	895.417	2683.23	3	2683.24	-0.0091	397	419	0	76.86	1e-07	F	LCNEPFFYWQDGAPEGTSTIVPR	L	Carbamidomethyl (C)	0.02000000000000000000000.0			Cmpd 38975, +PASEF(895.4168), 39.6eV, 15.9min, 1/K0=1.1057, #4792-4793, (id=281475048689505)
1	1	ANPEP_SEY	protein sey1 [Aspergillus niger] GAQ41715.1	18459	60250	1349	650	277	154	27691	27527	1	1	1	1342.62	2683.23	2	2683.24	-0.0084	397	419	0	37.46	0.00091	F	LCNEPFFYWQDGAPEGTSTIVPR	L	Carbamidomethyl (C)	0.02000000000000000000000.0			Cmpd 39111, +PASEF(1342.6220), 45.9eV, 15.9min, 1/K0=1.2670, #4802-4804, (id=281475048689618)
1	1	ANPEP_SEY	protein sey1 [Aspergillus niger] GAQ41715.1	18459	60250	1349	650	277	154	27742	26550	1	1	1	899.764	2696.27	3	2696.29	-0.0218	490	515	0	57.33	3.7e-05	R	PGGPLASTANEPVQIIPGGFHCSDLY	M	Carbamidomethyl (C)	0.00000000000000000000020000.0			Cmpd 37814, +PASEF(899.7635), 34.5eV, 15.6min, 1/K0=0.9756, #4696-4697, (id=281475048688641)
1	1	ANPEP_SEY	protein sey1 [Aspergillus niger] GAQ41715.1	18459	60250	1349	650	277	154	27744	26638	1	1	1	899.764	2696.27	3	2696.29	-0.0213	490	515	0	41.18	0.00043	R	PGGPLASTANEPVQIIPGGFHCSDLY	M	Carbamidomethyl (C)	0.00000000000000000000020000.0			Cmpd 37934, +PASEF(899.7637), 40.0eV, 15.6min, 1/K0=1.1159, #4706, (id=281475048688729)
1	1	ANPEP_SEY	protein sey1 [Aspergillus niger] GAQ41715.1	18459	60250	1349	650	277	154	27745	26594	1	1	1	899.764	2696.27	3	2696.29	-0.021	490	515	0	47.57	0.00025	R	PGGPLASTANEPVQIIPGGFHCSDLY	M	Carbamidomethyl (C)	0.00000000000000000000020000.0			Cmpd 37879, +PASEF(899.7638), 33.6eV, 15.6min, 1/K0=0.9524, #4700-4702, (id=281475048688685)
1	1	ANPEP_SEY	protein sey1 [Aspergillus niger] GAQ41715.1	18459	60250	1349	650	277	154	27747	26573	1	1	1	899.764	2696.27	3	2696.29	-0.0204	490	515	0	88.81	1.1e-08	R	PGGPLASTANEPVQIIPGGFHCSDLY	M	Carbamidomethyl (C)	0.00000000000000000000020000.0			Cmpd 37849, +PASEF(899.7640), 35.6eV, 15.6min, 1/K0=1.0023, #4698-4699, (id=281475048688664)
1	1	ANPEP_SEY	protein sey1 [Aspergillus niger] GAQ41715.1	18459	60250	1349	650	277	154	27749	26551	1	1	1	899.764	2696.27	3	2696.29	-0.0194	490	515	0	70.94	7.7e-07	R	PGGPLASTANEPVQIIPGGFHCSDLY	M	Carbamidomethyl (C)	0.00000000000000000000020000.0			Cmpd 37815, +PASEF(899.7643), 35.9eV, 15.6min, 1/K0=1.0092, #4697, (id=281475048688642)
1	1	ANPEP_SEY	protein sey1 [Aspergillus niger] GAQ41715.1	18459	60250	1349	650	277	154	27751	26495	1	1	1	899.765	2696.27	3	2696.29	-0.0185	490	515	0	59.89	1.4e-05	R	PGGPLASTANEPVQIIPGGFHCSDLY	M	Carbamidomethyl (C)	0.00000000000000000000020000.0			Cmpd 37735, +PASEF(899.7646), 36.4eV, 15.6min, 1/K0=1.0231, #4688, (id=281475048688586)
1	1	ANPEP_SEY	protein sey1 [Aspergillus niger] GAQ41715.1	18459	60250	1349	650	277	154	27752	26654	1	1	1	1349.14	2696.27	2	2696.29	-0.0185	490	515	0	22.89	0.017	R	PGGPLASTANEPVQIIPGGFHCSDLY	M	Carbamidomethyl (C)	0.00000000000000000000020000.0			Cmpd 37952, +PASEF(1349.1433), 46.8eV, 15.6min, 1/K0=1.2907, #4706-4708, (id=281475048688745)
1	1	ANPEP_SEY	protein sey1 [Aspergillus niger] GAQ41715.1	18459	60250	1349	650	277	154	27753	26535	1	1	1	899.765	2696.27	3	2696.29	-0.017	490	515	0	100.9	9.6e-10	R	PGGPLASTANEPVQIIPGGFHCSDLY	M	Carbamidomethyl (C)	0.00000000000000000000020000.0			Cmpd 37797, +PASEF(899.7651), 36.4eV, 15.6min, 1/K0=1.0246, #4694, (id=281475048688626)
1	1	ANPEP_SEY	protein sey1 [Aspergillus niger] GAQ41715.1	18459	60250	1349	650	277	154	27756	26636	1	1	1	899.766	2696.28	3	2696.29	-0.0151	490	515	0	82.1	1e-06	R	PGGPLASTANEPVQIIPGGFHCSDLY	M	Carbamidomethyl (C)	0.00000000000000000000020000.0			Cmpd 37932, +PASEF(899.7657), 38.8eV, 15.6min, 1/K0=1.0844, #4706, (id=281475048688727)
1	1	ANPEP_SEY	protein sey1 [Aspergillus niger] GAQ41715.1	18459	60250	1349	650	277	154	27758	26571	1	1	1	899.766	2696.28	3	2696.29	-0.0136	490	515	0	34.55	0.033	R	PGGPLASTANEPVQIIPGGFHCSDLY	M	Carbamidomethyl (C)	0.00000000000000000000020000.0			Cmpd 37847, +PASEF(899.7662), 34.1eV, 15.6min, 1/K0=0.9643, #4694-4699, (id=281475048688662)
1	1	ANPEP_SEY	protein sey1 [Aspergillus niger] GAQ41715.1	18459	60250	1349	650	277	154	27762	26587	1	1	1	899.767	2696.28	3	2696.29	-0.0108	490	515	0	78.3	1.3e-07	R	PGGPLASTANEPVQIIPGGFHCSDLY	M	Carbamidomethyl (C)	0.00000000000000000000020000.0			Cmpd 37868, +PASEF(899.7672), 36.9eV, 15.6min, 1/K0=1.0366, #4700, (id=281475048688678)
1	1	ANPEP_SEY	protein sey1 [Aspergillus niger] GAQ41715.1	18459	60250	1349	650	277	154	27766	26632	1	1	1	1349.15	2696.28	2	2696.29	-0.0063	490	515	0	45.6	0.00012	R	PGGPLASTANEPVQIIPGGFHCSDLY	M	Carbamidomethyl (C)	0.00000000000000000000020000.0			Cmpd 37928, +PASEF(1349.1494), 46.5eV, 15.6min, 1/K0=1.2825, #4702-4705, (id=281475048688723)
1	1	ANPEP_SEY	protein sey1 [Aspergillus niger] GAQ41715.1	18459	60250	1349	650	277	154	27767	26680	1	1	1	899.769	2696.28	3	2696.29	-0.0058	490	515	0	104.99	3.8e-10	R	PGGPLASTANEPVQIIPGGFHCSDLY	M	Carbamidomethyl (C)	0.00000000000000000000020000.0			Cmpd 37989, +PASEF(899.7688), 37.0eV, 15.6min, 1/K0=1.0386, #4711, (id=281475048688771)
1	1	ANPEP_SEY	protein sey1 [Aspergillus niger] GAQ41715.1	18459	60250	1349	650	277	154	27768	26633	1	1	1	899.769	2696.28	3	2696.29	-0.0058	490	515	0	97.84	1.7e-09	R	PGGPLASTANEPVQIIPGGFHCSDLY	M	Carbamidomethyl (C)	0.00000000000000000000020000.0			Cmpd 37929, +PASEF(899.7688), 37.1eV, 15.6min, 1/K0=1.0426, #4706, (id=281475048688724)
1	1	ANPEP_SEY	protein sey1 [Aspergillus niger] GAQ41715.1	18459	60250	1349	650	277	154	27771	26499	1	1	1	899.771	2696.29	3	2696.29	0.0013	490	515	0	64	3.6e-06	R	PGGPLASTANEPVQIIPGGFHCSDLY	M	Carbamidomethyl (C)	0.00000000000000000000020000.0			Cmpd 37740, +PASEF(899.7712), 36.0eV, 15.6min, 1/K0=1.0121, #4690, (id=281475048688590)
1	1	ANPEP_SEY	protein sey1 [Aspergillus niger] GAQ41715.1	18459	60250	1349	650	277	154	27914	25651	1	1	0	912.099	2733.28	3	2733.3	-0.0193	292	318	0	29.83	0.0055	F	FQFCDAVEGVEAGAAVTPGPEGVGLEK	A	Carbamidomethyl (C)	0.000200000000000000000000000.0			Cmpd 36576, +PASEF(912.0994), 39.7eV, 15.3min, 1/K0=1.1080, #4586, (id=281475048687742)
1	1	ANPEP_SEY	protein sey1 [Aspergillus niger] GAQ41715.1	18459	60250	1349	650	277	154	27915	25619	1	1	0	912.101	2733.28	3	2733.3	-0.0157	292	318	0	34.58	0.0016	F	FQFCDAVEGVEAGAAVTPGPEGVGLEK	A	Carbamidomethyl (C)	0.000200000000000000000000000.0			Cmpd 36532, +PASEF(912.1006), 41.0eV, 15.2min, 1/K0=1.1426, #4582-4584, (id=281475048687710)
1	1	ANPEP_SEY	protein sey1 [Aspergillus niger] GAQ41715.1	18459	60250	1349	650	277	154	27916	25666	1	1	0	912.101	2733.28	3	2733.3	-0.0157	292	318	0	86.61	1.7e-08	F	FQFCDAVEGVEAGAAVTPGPEGVGLEK	A	Carbamidomethyl (C)	0.000200000000000000000000000.0			Cmpd 36595, +PASEF(912.1006), 40.3eV, 15.3min, 1/K0=1.1233, #4589, (id=281475048687757)
1	1	ANPEP_SEY	protein sey1 [Aspergillus niger] GAQ41715.1	18459	60250	1349	650	277	154	27917	25713	1	1	0	1367.65	2733.28	2	2733.3	-0.0146	292	318	0	33.38	0.0066	F	FQFCDAVEGVEAGAAVTPGPEGVGLEK	A	Carbamidomethyl (C)	0.000200000000000000000000000.0			Cmpd 36658, +PASEF(1367.6478), 46.6eV, 15.3min, 1/K0=1.2864, #4592, (id=281475048687804)
1	1	ANPEP_SEY	protein sey1 [Aspergillus niger] GAQ41715.1	18459	60250	1349	650	277	154	27918	25654	1	1	0	912.102	2733.28	3	2733.3	-0.012	292	318	0	104.32	5.5e-10	F	FQFCDAVEGVEAGAAVTPGPEGVGLEK	A	Carbamidomethyl (C)	0.000200000000000000000000000.0			Cmpd 36579, +PASEF(912.1018), 41.4eV, 15.3min, 1/K0=1.1510, #4586, (id=281475048687745)
1	1	ANPEP_SEY	protein sey1 [Aspergillus niger] GAQ41715.1	18459	60250	1349	650	277	154	27919	25710	1	1	0	912.102	2733.28	3	2733.3	-0.0112	292	318	0	102.15	6.5e-10	F	FQFCDAVEGVEAGAAVTPGPEGVGLEK	A	Carbamidomethyl (C)	0.000200000000000000000000000.0			Cmpd 36655, +PASEF(912.1021), 41.9eV, 15.3min, 1/K0=1.1637, #4592, (id=281475048687801)
1	1	ANPEP_SEY	protein sey1 [Aspergillus niger] GAQ41715.1	18459	60250	1349	650	277	154	27920	25680	1	1	0	1367.65	2733.28	2	2733.3	-0.0112	292	318	0	56.84	3.8e-05	F	FQFCDAVEGVEAGAAVTPGPEGVGLEK	A	Carbamidomethyl (C)	0.000200000000000000000000000.0			Cmpd 36610, +PASEF(1367.6495), 46.1eV, 15.3min, 1/K0=1.2719, #4586-4590, (id=281475048687771)
1	1	ANPEP_SEY	protein sey1 [Aspergillus niger] GAQ41715.1	18459	60250	1349	650	277	154	27921	25722	1	1	0	1367.65	2733.29	2	2733.3	-0.0101	292	318	0	26.59	2.3	F	FQFCDAVEGVEAGAAVTPGPEGVGLEK	A	Carbamidomethyl (C)	0.000200000000000000000000000.0			Cmpd 36669, +PASEF(1367.6500), 45.9eV, 15.3min, 1/K0=1.2668, #4592-4594, (id=281475048687813)
1	1	ANPEP_SEY	protein sey1 [Aspergillus niger] GAQ41715.1	18459	60250	1349	650	277	154	27922	25770	1	1	0	912.103	2733.29	3	2733.3	-0.0086	292	318	0	65.69	2.4e-06	F	FQFCDAVEGVEAGAAVTPGPEGVGLEK	A	Carbamidomethyl (C)	0.000200000000000000000000000.0			Cmpd 36731, +PASEF(912.1029), 41.7eV, 15.3min, 1/K0=1.1593, #4598, (id=281475048687861)
1	1	ANPEP_SEY	protein sey1 [Aspergillus niger] GAQ41715.1	18459	60250	1349	650	277	154	27923	25670	1	1	0	1367.65	2733.29	2	2733.3	-0.0063	292	318	0	42.99	0.00044	F	FQFCDAVEGVEAGAAVTPGPEGVGLEK	A	Carbamidomethyl (C)	0.000200000000000000000000000.0			Cmpd 36599, +PASEF(1367.6520), 46.5eV, 15.3min, 1/K0=1.2833, #4586-4589, (id=281475048687761)
1	1	ANPEP_SEY	protein sey1 [Aspergillus niger] GAQ41715.1	18459	60250	1349	650	277	154	28041	18682	1	1	1	922.783	2765.33	3	2765.34	-0.0164	155	177	0	31.4	0.017	E	TVKLQFDNSTRSNAQNAPWVMVG	G	HexNAc (N)	0.00000000000000010000000.0			Cmpd 27430, +PASEF(922.7832), 34.6eV, 13.0min, 1/K0=0.9764, #3815-3817, (id=281475048680773)
1	1	ANPEP_SEY	protein sey1 [Aspergillus niger] GAQ41715.1	18459	60250	1349	650	277	154	28176	28719	1	1	1	943.443	2827.31	3	2827.33	-0.0224	490	516	0	71.69	2.3e-05	R	PGGPLASTANEPVQIIPGGFHCSDLYM	A	Carbamidomethyl (C)	0.000000000000000000000200000.0			Cmpd 40801, +PASEF(943.4435), 37.6eV, 16.3min, 1/K0=1.0532, #4955-4956, (id=281475048690810)
1	1	ANPEP_SEY	protein sey1 [Aspergillus niger] GAQ41715.1	18459	60250	1349	650	277	154	28177	28729	1	1	1	943.445	2827.31	3	2827.33	-0.0165	490	516	0	81.79	6.5e-06	R	PGGPLASTANEPVQIIPGGFHCSDLYM	A	Carbamidomethyl (C)	0.000000000000000000000200000.0			Cmpd 40822, +PASEF(943.4454), 36.3eV, 16.3min, 1/K0=1.0201, #4954-4957, (id=281475048690820)
1	1	ANPEP_SEY	protein sey1 [Aspergillus niger] GAQ41715.1	18459	60250	1349	650	277	154	28179	28758	1	1	1	943.447	2827.32	3	2827.33	-0.0115	490	516	0	21.46	0.087	R	PGGPLASTANEPVQIIPGGFHCSDLYM	A	Carbamidomethyl (C)	0.000000000000000000000200000.0			Cmpd 40858, +PASEF(943.4471), 37.4eV, 16.3min, 1/K0=1.0484, #4961, (id=281475048690849)
1	1	ANPEP_SEY	protein sey1 [Aspergillus niger] GAQ41715.1	18459	60250	1349	650	277	154	28196	30270	1	1	1	944.434	2830.28	3	2830.31	-0.0256	396	419	0	27	0.0072	W	FLCNEPFFYWQDGAPEGTSTIVPR	L	Carbamidomethyl (C)	0.002000000000000000000000.0			Cmpd 42990, +PASEF(944.4341), 41.1eV, 16.9min, 1/K0=1.1450, #5156, (id=281475048692361)
1	1	ANPEP_SEY	protein sey1 [Aspergillus niger] GAQ41715.1	18459	60250	1349	650	277	154	28199	30222	1	1	1	944.44	2830.3	3	2830.31	-0.0088	396	419	0	45.84	0.00027	W	FLCNEPFFYWQDGAPEGTSTIVPR	L	Carbamidomethyl (C)	0.002000000000000000000000.0			Cmpd 42923, +PASEF(944.4397), 34.8eV, 16.9min, 1/K0=0.9818, #5150-5152, (id=281475048692313)
1	1	ANPEP_SEY	protein sey1 [Aspergillus niger] GAQ41715.1	18459	60250	1349	650	277	154	28200	30243	1	1	1	1416.16	2830.3	2	2830.31	-0.0083	396	419	0	28.86	0.011	W	FLCNEPFFYWQDGAPEGTSTIVPR	L	Carbamidomethyl (C)	0.002000000000000000000000.0			Cmpd 42946, +PASEF(1416.1562), 46.8eV, 16.9min, 1/K0=1.2898, #5150-5154, (id=281475048692334)
1	1	ANPEP_SEY	protein sey1 [Aspergillus niger] GAQ41715.1	18459	60250	1349	650	277	154	28279	30952	1	1	1	953.475	2857.4	3	2857.42	-0.0228	481	509	0	85.18	8.3e-08	R	DSGVSSTFRPGGPLASTANEPVQIIPGGF	H					Cmpd 43925, +PASEF(953.4746), 35.8eV, 17.1min, 1/K0=1.0081, #5234, (id=281475048693043)
1	1	ANPEP_SEY	protein sey1 [Aspergillus niger] GAQ41715.1	18459	60250	1349	650	277	154	28280	30968	1	1	1	953.475	2857.4	3	2857.42	-0.0227	481	509	0	70.62	1.7e-06	R	DSGVSSTFRPGGPLASTANEPVQIIPGGF	H					Cmpd 43943, +PASEF(953.4746), 36.0eV, 17.1min, 1/K0=1.0126, #5236, (id=281475048693059)
1	1	ANPEP_SEY	protein sey1 [Aspergillus niger] GAQ41715.1	18459	60250	1349	650	277	154	28281	31031	1	1	1	953.477	2857.41	3	2857.42	-0.0156	481	509	0	76	6.3e-07	R	DSGVSSTFRPGGPLASTANEPVQIIPGGF	H					Cmpd 44027, +PASEF(953.4770), 36.2eV, 17.1min, 1/K0=1.0176, #5240, (id=281475048693122)
1	1	ANPEP_SEY	protein sey1 [Aspergillus niger] GAQ41715.1	18459	60250	1349	650	277	154	28282	30895	1	1	1	953.477	2857.41	3	2857.42	-0.0143	481	509	0	43.57	0.0038	R	DSGVSSTFRPGGPLASTANEPVQIIPGGF	H					Cmpd 43849, +PASEF(953.4774), 36.0eV, 17.1min, 1/K0=1.0136, #5228, (id=281475048692986)
1	1	ANPEP_SEY	protein sey1 [Aspergillus niger] GAQ41715.1	18459	60250	1349	650	277	154	28284	30903	1	1	1	953.478	2857.41	3	2857.42	-0.0138	481	509	0	49.37	0.00032	R	DSGVSSTFRPGGPLASTANEPVQIIPGGF	H					Cmpd 43863, +PASEF(953.4776), 35.7eV, 17.1min, 1/K0=1.0048, #5230, (id=281475048692994)
1	1	ANPEP_SEY	protein sey1 [Aspergillus niger] GAQ41715.1	18459	60250	1349	650	277	154	28319	28895	1	1	0	961.124	2880.35	3	2880.36	-0.0129	291	318	0	48.99	0.0001	S	FFQFCDAVEGVEAGAAVTPGPEGVGLEK	A	Carbamidomethyl (C)	0.0000200000000000000000000000.0			Cmpd 41056, +PASEF(961.1243), 42.1eV, 16.4min, 1/K0=1.1702, #4978, (id=281475048690986)
1	1	ANPEP_SEY	protein sey1 [Aspergillus niger] GAQ41715.1	18459	60250	1349	650	277	154	28320	28938	1	1	0	961.126	2880.36	3	2880.36	-0.0076	291	318	0	47.21	0.00037	S	FFQFCDAVEGVEAGAAVTPGPEGVGLEK	A	Carbamidomethyl (C)	0.0000200000000000000000000000.0			Cmpd 41117, +PASEF(961.1261), 41.2eV, 16.4min, 1/K0=1.1478, #4982, (id=281475048691029)
1	1	ANPEP_SEY	protein sey1 [Aspergillus niger] GAQ41715.1	18459	60250	1349	650	277	154	28392	16635	1	1	1	971.43	2911.27	3	2911.28	-0.0141	367	391	0	47.55	0.00014	S	VACFDSYNASSPIYTDTSVGNAVDR	Q	HexNAc (N); Carbamidomethyl (C)	0.0020000100000000000000000.0			Cmpd 24880, +PASEF(971.4299), 40.6eV, 12.5min, 1/K0=1.1320, #3620-3622, (id=281475048678726)
1	1	ANPEP_SEY	protein sey1 [Aspergillus niger] GAQ41715.1	18459	60250	1349	650	277	154	28508	26400	1	1	0	985.827	2954.46	3	2954.47	-0.0166	412	436	0	23.98	0.19	E	GTSTIVPRLVSASYWQRQCPLYFPE	T	Carbamidomethyl (C)	0.0000000000000000002000000.0			Cmpd 37603, +PASEF(985.8267), 36.2eV, 15.5min, 1/K0=1.0191, #4676, (id=281475048688491)
1	1	ANPEP_SEY	protein sey1 [Aspergillus niger] GAQ41715.1	18459	60250	1349	650	277	154	28560	29991	1	1	0	990.131	2967.37	3	2967.4	-0.0252	290	318	0	23.65	0.03	S	SFFQFCDAVEGVEAGAAVTPGPEGVGLEK	A	Carbamidomethyl (C)	0.00000200000000000000000000000.0			Cmpd 42602, +PASEF(990.1309), 42.4eV, 16.8min, 1/K0=1.1773, #5122-5125, (id=281475048692082)
1	1	ANPEP_SEY	protein sey1 [Aspergillus niger] GAQ41715.1	18459	60250	1349	650	277	154	28561	29974	1	1	0	990.131	2967.37	3	2967.4	-0.0234	290	318	0	45.61	0.00022	S	SFFQFCDAVEGVEAGAAVTPGPEGVGLEK	A	Carbamidomethyl (C)	0.00000200000000000000000000000.0			Cmpd 42571, +PASEF(990.1315), 42.7eV, 16.8min, 1/K0=1.1855, #5123-5124, (id=281475048692065)
1	1	ANPEP_SEY	protein sey1 [Aspergillus niger] GAQ41715.1	18459	60250	1349	650	277	154	28562	30010	1	1	0	990.135	2967.38	3	2967.4	-0.0131	290	318	0	41.16	0.0028	S	SFFQFCDAVEGVEAGAAVTPGPEGVGLEK	A	Carbamidomethyl (C)	0.00000200000000000000000000000.0			Cmpd 42625, +PASEF(990.1349), 42.7eV, 16.8min, 1/K0=1.1862, #5128, (id=281475048692101)
1	1	ANPEP_SEY	protein sey1 [Aspergillus niger] GAQ41715.1	18459	60250	1349	650	277	154	28636	25152	1	1	1	999.161	2994.46	3	2994.48	-0.023	481	510	0	50.44	0.0011	R	DSGVSSTFRPGGPLASTANEPVQIIPGGFH	C					Cmpd 35911, +PASEF(999.1608), 35.8eV, 15.1min, 1/K0=1.0082, #4532-4535, (id=281475048687243)
1	1	ANPEP_SEY	protein sey1 [Aspergillus niger] GAQ41715.1	18459	60250	1349	650	277	154	28637	25075	1	1	1	999.162	2994.46	3	2994.48	-0.0207	481	510	0	58.3	2.6e-05	R	DSGVSSTFRPGGPLASTANEPVQIIPGGFH	C					Cmpd 35815, +PASEF(999.1616), 37.3eV, 15.1min, 1/K0=1.0456, #4526, (id=281475048687166)
1	1	ANPEP_SEY	protein sey1 [Aspergillus niger] GAQ41715.1	18459	60250	1349	650	277	154	28638	25193	1	1	1	999.163	2994.47	3	2994.48	-0.0174	481	510	0	108.85	5.8e-10	R	DSGVSSTFRPGGPLASTANEPVQIIPGGFH	C					Cmpd 35967, +PASEF(999.1627), 37.1eV, 15.1min, 1/K0=1.0425, #4538, (id=281475048687284)
1	1	ANPEP_SEY	protein sey1 [Aspergillus niger] GAQ41715.1	18459	60250	1349	650	277	154	28641	25031	1	1	1	999.165	2994.47	3	2994.48	-0.0093	481	510	0	80.6	9.1e-08	R	DSGVSSTFRPGGPLASTANEPVQIIPGGFH	C					Cmpd 35757, +PASEF(999.1654), 37.4eV, 15.1min, 1/K0=1.0478, #4522-4523, (id=281475048687122)
1	1	ANPEP_SEY	protein sey1 [Aspergillus niger] GAQ41715.1	18459	60250	1349	650	277	154	28668	28021	1	1	1	1005.47	3013.37	3	3013.39	-0.0211	490	518	0	39.62	0.0068	R	PGGPLASTANEPVQIIPGGFHCSDLYMAD	Y	Carbamidomethyl (C)	0.00000000000000000000020000000.0			Cmpd 39809, +PASEF(1005.4652), 38.3eV, 16.0min, 1/K0=1.0711, #4859-4861, (id=281475048690112)
1	1	ANPEP_SEY	protein sey1 [Aspergillus niger] GAQ41715.1	18459	60250	1349	650	277	154	28669	28087	1	1	1	1005.47	3013.38	3	3013.39	-0.014	490	518	0	36.39	0.0056	R	PGGPLASTANEPVQIIPGGFHCSDLYMAD	Y	Carbamidomethyl (C)	0.00000000000000000000020000000.0			Cmpd 39897, +PASEF(1005.4676), 38.2eV, 16.1min, 1/K0=1.0707, #4868, (id=281475048690178)
1	1	ANPEP_SEY	protein sey1 [Aspergillus niger] GAQ41715.1	18459	60250	1349	650	277	154	28746	30692	1	1	0	1019.14	3054.4	3	3054.43	-0.0246	289	318	0	32.98	0.0012	Y	SSFFQFCDAVEGVEAGAAVTPGPEGVGLEK	A	Carbamidomethyl (C)	0.000000200000000000000000000000.0			Cmpd 43567, +PASEF(1019.1418), 42.6eV, 17.0min, 1/K0=1.1824, #5204-5206, (id=281475048692783)
1	1	ANPEP_SEY	protein sey1 [Aspergillus niger] GAQ41715.1	18459	60250	1349	650	277	154	28749	29968	1	1	0	1019.14	3054.41	3	3054.43	-0.0192	289	318	0	90.36	7.2e-09	Y	SSFFQFCDAVEGVEAGAAVTPGPEGVGLEK	A	Carbamidomethyl (C)	0.000000200000000000000000000000.0			Cmpd 42563, +PASEF(1019.1436), 43.2eV, 16.8min, 1/K0=1.1976, #5123, (id=281475048692059)
1	1	ANPEP_SEY	protein sey1 [Aspergillus niger] GAQ41715.1	18459	60250	1349	650	277	154	28751	30005	1	1	0	1019.14	3054.41	3	3054.43	-0.0186	289	318	0	117.23	2.1e-11	Y	SSFFQFCDAVEGVEAGAAVTPGPEGVGLEK	A	Carbamidomethyl (C)	0.000000200000000000000000000000.0			Cmpd 42620, +PASEF(1019.1438), 44.7eV, 16.8min, 1/K0=1.2358, #5126, (id=281475048692096)
1	1	ANPEP_SEY	protein sey1 [Aspergillus niger] GAQ41715.1	18459	60250	1349	650	277	154	28752	30651	1	1	0	1019.14	3054.41	3	3054.43	-0.0181	289	318	0	31.52	0.0077	Y	SSFFQFCDAVEGVEAGAAVTPGPEGVGLEK	A	Carbamidomethyl (C)	0.000000200000000000000000000000.0			Cmpd 43503, +PASEF(1019.1439), 42.8eV, 17.0min, 1/K0=1.1872, #5198-5201, (id=281475048692742)
1	1	ANPEP_SEY	protein sey1 [Aspergillus niger] GAQ41715.1	18459	60250	1349	650	277	154	28753	29952	1	1	0	1019.14	3054.41	3	3054.43	-0.0181	289	318	0	108.15	2.4e-10	Y	SSFFQFCDAVEGVEAGAAVTPGPEGVGLEK	A	Carbamidomethyl (C)	0.000000200000000000000000000000.0			Cmpd 42543, +PASEF(1019.1439), 43.6eV, 16.8min, 1/K0=1.2070, #5120, (id=281475048692043)
1	1	ANPEP_SEY	protein sey1 [Aspergillus niger] GAQ41715.1	18459	60250	1349	650	277	154	28755	30962	1	1	0	1019.14	3054.41	3	3054.43	-0.0177	289	318	0	106.23	3e-10	Y	SSFFQFCDAVEGVEAGAAVTPGPEGVGLEK	A	Carbamidomethyl (C)	0.000000200000000000000000000000.0			Cmpd 43935, +PASEF(1019.1441), 43.9eV, 17.1min, 1/K0=1.2151, #5234, (id=281475048693053)
1	1	ANPEP_SEY	protein sey1 [Aspergillus niger] GAQ41715.1	18459	60250	1349	650	277	154	28757	30158	1	1	0	1528.21	3054.41	2	3054.43	-0.0155	289	318	0	35.19	0.0054	Y	SSFFQFCDAVEGVEAGAAVTPGPEGVGLEK	A	Carbamidomethyl (C)	0.000000200000000000000000000000.0			Cmpd 42819, +PASEF(1528.2136), 46.9eV, 16.9min, 1/K0=1.2933, #5141-5142, (id=281475048692249)
1	1	ANPEP_SEY	protein sey1 [Aspergillus niger] GAQ41715.1	18459	60250	1349	650	277	154	28758	30272	1	1	0	1019.14	3054.41	3	3054.43	-0.0151	289	318	0	53.18	3.3e-05	Y	SSFFQFCDAVEGVEAGAAVTPGPEGVGLEK	A	Carbamidomethyl (C)	0.000000200000000000000000000000.0			Cmpd 42992, +PASEF(1019.1449), 43.5eV, 16.9min, 1/K0=1.2050, #5156, (id=281475048692363)
1	1	ANPEP_SEY	protein sey1 [Aspergillus niger] GAQ41715.1	18459	60250	1349	650	277	154	28760	30013	1	1	0	1019.15	3054.41	3	3054.43	-0.0136	289	318	0	53.73	7.7e-05	Y	SSFFQFCDAVEGVEAGAAVTPGPEGVGLEK	A	Carbamidomethyl (C)	0.000000200000000000000000000000.0			Cmpd 42628, +PASEF(1019.1454), 39.8eV, 16.8min, 1/K0=1.1113, #5126-5129, (id=281475048692104)
1	1	ANPEP_SEY	protein sey1 [Aspergillus niger] GAQ41715.1	18459	60250	1349	650	277	154	28761	30003	1	1	0	1019.15	3054.42	3	3054.43	-0.0109	289	318	0	129.15	1.8e-12	Y	SSFFQFCDAVEGVEAGAAVTPGPEGVGLEK	A	Carbamidomethyl (C)	0.000000200000000000000000000000.0			Cmpd 42618, +PASEF(1019.1463), 43.2eV, 16.8min, 1/K0=1.1985, #5126, (id=281475048692094)
1	1	ANPEP_SEY	protein sey1 [Aspergillus niger] GAQ41715.1	18459	60250	1349	650	277	154	28762	30115	1	1	0	1019.15	3054.42	3	3054.43	-0.0108	289	318	0	117.59	2.6e-11	Y	SSFFQFCDAVEGVEAGAAVTPGPEGVGLEK	A	Carbamidomethyl (C)	0.000000200000000000000000000000.0			Cmpd 42771, +PASEF(1019.1464), 44.2eV, 16.9min, 1/K0=1.2246, #5138, (id=281475048692206)
1	1	ANPEP_SEY	protein sey1 [Aspergillus niger] GAQ41715.1	18459	60250	1349	650	277	154	28763	30004	1	1	0	1019.15	3054.42	3	3054.43	-0.01	289	318	0	142.44	5.3e-14	Y	SSFFQFCDAVEGVEAGAAVTPGPEGVGLEK	A	Carbamidomethyl (C)	0.000000200000000000000000000000.0			Cmpd 42619, +PASEF(1019.1466), 43.8eV, 16.8min, 1/K0=1.2136, #5126, (id=281475048692095)
1	1	ANPEP_SEY	protein sey1 [Aspergillus niger] GAQ41715.1	18459	60250	1349	650	277	154	28767	30177	1	1	0	1019.15	3054.42	3	3054.43	-0.0054	289	318	0	91.14	4.3e-09	Y	SSFFQFCDAVEGVEAGAAVTPGPEGVGLEK	A	Carbamidomethyl (C)	0.000000200000000000000000000000.0			Cmpd 42858, +PASEF(1019.1482), 44.3eV, 16.9min, 1/K0=1.2269, #5144, (id=281475048692268)
1	1	ANPEP_SEY	protein sey1 [Aspergillus niger] GAQ41715.1	18459	60250	1349	650	277	154	28768	30057	1	1	0	1019.15	3054.42	3	3054.43	-0.0054	289	318	0	123.34	6.4e-12	Y	SSFFQFCDAVEGVEAGAAVTPGPEGVGLEK	A	Carbamidomethyl (C)	0.000000200000000000000000000000.0			Cmpd 42697, +PASEF(1019.1482), 45.0eV, 16.8min, 1/K0=1.2454, #5132, (id=281475048692148)
1	1	ANPEP_SEY	protein sey1 [Aspergillus niger] GAQ41715.1	18459	60250	1349	650	277	154	28769	30114	1	1	0	1019.15	3054.42	3	3054.43	-0.005	289	318	0	112.99	7.4e-11	Y	SSFFQFCDAVEGVEAGAAVTPGPEGVGLEK	A	Carbamidomethyl (C)	0.000000200000000000000000000000.0			Cmpd 42770, +PASEF(1019.1483), 43.7eV, 16.9min, 1/K0=1.2115, #5138, (id=281475048692205)
1	1	ANPEP_SEY	protein sey1 [Aspergillus niger] GAQ41715.1	18459	60250	1349	650	277	154	28770	30178	1	1	0	1019.15	3054.42	3	3054.43	-0.004	289	318	0	35.59	0.0006	Y	SSFFQFCDAVEGVEAGAAVTPGPEGVGLEK	A	Carbamidomethyl (C)	0.000000200000000000000000000000.0			Cmpd 42859, +PASEF(1019.1486), 44.8eV, 16.9min, 1/K0=1.2395, #5144, (id=281475048692269)
1	1	ANPEP_SEY	protein sey1 [Aspergillus niger] GAQ41715.1	18459	60250	1349	650	277	154	28813	24196	1	1	1	1025.13	3072.38	3	3072.4	-0.0242	500	526	0	26.75	0.0072	N	EPVQIIPGGFHCSDLYMADYYANEGVK	K	Carbamidomethyl (C)	0.000000000002000000000000000.0			Cmpd 34657, +PASEF(1025.1324), 38.0eV, 14.8min, 1/K0=1.0651, #4436, (id=281475048686287)
1	1	ANPEP_SEY	protein sey1 [Aspergillus niger] GAQ41715.1	18459	60250	1349	650	277	154	28814	24152	1	1	1	1025.14	3072.39	3	3072.4	-0.0086	500	526	0	34.82	0.0017	N	EPVQIIPGGFHCSDLYMADYYANEGVK	K	Carbamidomethyl (C)	0.000000000002000000000000000.0			Cmpd 34600, +PASEF(1025.1377), 37.9eV, 14.8min, 1/K0=1.0612, #4432-4433, (id=281475048686243)
1	1	ANPEP_SEY	protein sey1 [Aspergillus niger] GAQ41715.1	18459	60250	1349	650	277	154	28898	27133	1	1	1	1035.45	3103.34	3	3103.37	-0.0284	495	522	0	24.24	1.2	L	ASTANEPVQIIPGGFHCSDLYMADYYAN	E	Carbamidomethyl (C)	0.0000000000000000200000000000.0			Cmpd 38610, +PASEF(1035.4542), 38.0eV, 15.7min, 1/K0=1.0634, #4754-4759, (id=281475048689224)
1	1	ANPEP_SEY	protein sey1 [Aspergillus niger] GAQ41715.1	18459	60250	1349	650	277	154	28974	28349	1	1	1	1046.81	3137.4	3	3137.42	-0.0195	87	114	0	24.11	2.3	P	GEVSADGYEGYLTNETLTGVYAQEIQGA	V	HexNAc (N)	0.0000000000000100000000000000.0			Cmpd 40288, +PASEF(1046.8074), 42.3eV, 16.2min, 1/K0=1.1740, #4906-4908, (id=281475048690440)
1	1	ANPEP_SEY	protein sey1 [Aspergillus niger] GAQ41715.1	18459	60250	1349	650	277	154	29020	25454	1	1	1	1052.51	3154.5	3	3154.51	-0.0176	481	511	0	22	0.13	R	DSGVSSTFRPGGPLASTANEPVQIIPGGFHC	S	Carbamidomethyl (C)	0.0000000000000000000000000000002.0			Cmpd 36312, +PASEF(1052.5061), 37.3eV, 15.2min, 1/K0=1.0473, #4562, (id=281475048687545)
1	1	ANPEP_SEY	protein sey1 [Aspergillus niger] GAQ41715.1	18459	60250	1349	650	277	154	29179	24266	1	1	1	1086.83	3257.46	3	3257.48	-0.0241	498	526	0	20.44	0.091	T	ANEPVQIIPGGFHCSDLYMADYYANEGVK	K	Carbamidomethyl (C)	0.00000000000002000000000000000.0			Cmpd 34738, +PASEF(1086.8258), 39.8eV, 14.8min, 1/K0=1.1100, #4442, (id=281475048686357)
1	1	ANPEP_SEY	protein sey1 [Aspergillus niger] GAQ41715.1	18459	60250	1349	650	277	154	29180	24154	1	1	1	1086.83	3257.46	3	3257.48	-0.0215	498	526	0	32.73	0.0024	T	ANEPVQIIPGGFHCSDLYMADYYANEGVK	K	Carbamidomethyl (C)	0.00000000000002000000000000000.0			Cmpd 34602, +PASEF(1086.8267), 39.7eV, 14.8min, 1/K0=1.1078, #4430-4433, (id=281475048686245)
1	1	ANPEP_SEY	protein sey1 [Aspergillus niger] GAQ41715.1	18459	60250	1349	650	277	154	29306	30447	1	1	1	1114.17	3339.49	3	3339.52	-0.0268	490	520	0	45.16	0.0011	R	PGGPLASTANEPVQIIPGGFHCSDLYMADYY	A	Carbamidomethyl (C)	0.0000000000000000000002000000000.0			Cmpd 43238, +PASEF(1114.1722), 41.4eV, 17.0min, 1/K0=1.1519, #5179, (id=281475048692538)
1	1	ANPEP_SEY	protein sey1 [Aspergillus niger] GAQ41715.1	18459	60250	1349	650	277	154	29307	30429	1	1	1	1114.17	3339.5	3	3339.52	-0.023	490	520	0	46.19	0.0012	R	PGGPLASTANEPVQIIPGGFHCSDLYMADYY	A	Carbamidomethyl (C)	0.0000000000000000000002000000000.0			Cmpd 43210, +PASEF(1114.1735), 41.7eV, 17.0min, 1/K0=1.1588, #5177-5178, (id=281475048692520)
1	1	ANPEP_SEY	protein sey1 [Aspergillus niger] GAQ41715.1	18459	60250	1349	650	277	154	29308	30521	1	1	1	1114.17	3339.5	3	3339.52	-0.0208	490	520	0	24.37	0.024	R	PGGPLASTANEPVQIIPGGFHCSDLYMADYY	A	Carbamidomethyl (C)	0.0000000000000000000002000000000.0			Cmpd 43329, +PASEF(1114.1742), 40.3eV, 17.0min, 1/K0=1.1235, #5186, (id=281475048692612)
1	1	ANPEP_SEY	protein sey1 [Aspergillus niger] GAQ41715.1	18459	60250	1349	650	277	154	29309	30410	1	1	1	1114.17	3339.5	3	3339.52	-0.0195	490	520	0	28.23	0.0052	R	PGGPLASTANEPVQIIPGGFHCSDLYMADYY	A	Carbamidomethyl (C)	0.0000000000000000000002000000000.0			Cmpd 43188, +PASEF(1114.1747), 40.4eV, 17.0min, 1/K0=1.1257, #5174, (id=281475048692501)
1	1	ANPEP_SEY	protein sey1 [Aspergillus niger] GAQ41715.1	18459	60250	1349	650	277	154	29311	30370	1	1	1	1114.18	3339.52	3	3339.52	-0.0042	490	520	0	83.5	1.2e-07	R	PGGPLASTANEPVQIIPGGFHCSDLYMADYY	A	Carbamidomethyl (C)	0.0000000000000000000002000000000.0			Cmpd 43130, +PASEF(1114.1798), 40.3eV, 16.9min, 1/K0=1.1228, #5168-5170, (id=281475048692461)
1	1	ANPEP_SEY	protein sey1 [Aspergillus niger] GAQ41715.1	18459	60250	1349	650	277	154	29385	24267	1	1	1	1120.51	3358.51	3	3358.53	-0.0219	497	526	0	74.59	1.9e-07	S	TANEPVQIIPGGFHCSDLYMADYYANEGVK	K	Carbamidomethyl (C)	0.000000000000002000000000000000.0			Cmpd 34739, +PASEF(1120.5091), 40.5eV, 14.8min, 1/K0=1.1298, #4442, (id=281475048686358)
1	1	ANPEP_SEY	protein sey1 [Aspergillus niger] GAQ41715.1	18459	60250	1349	650	277	154	29386	24198	1	1	1	1120.51	3358.51	3	3358.53	-0.0216	497	526	0	39.56	0.00032	S	TANEPVQIIPGGFHCSDLYMADYYANEGVK	K	Carbamidomethyl (C)	0.000000000000002000000000000000.0			Cmpd 34659, +PASEF(1120.5092), 39.8eV, 14.8min, 1/K0=1.1110, #4436, (id=281475048686289)
1	1	ANPEP_SEY	protein sey1 [Aspergillus niger] GAQ41715.1	18459	60250	1349	650	277	154	29387	24199	1	1	1	1120.51	3358.51	3	3358.53	-0.0213	497	526	0	61.64	5e-06	S	TANEPVQIIPGGFHCSDLYMADYYANEGVK	K	Carbamidomethyl (C)	0.000000000000002000000000000000.0			Cmpd 34660, +PASEF(1120.5093), 40.3eV, 14.8min, 1/K0=1.1245, #4436, (id=281475048686290)
1	1	ANPEP_SEY	protein sey1 [Aspergillus niger] GAQ41715.1	18459	60250	1349	650	277	154	29389	24210	1	1	1	1120.51	3358.51	3	3358.53	-0.0135	497	526	0	41.8	0.00037	S	TANEPVQIIPGGFHCSDLYMADYYANEGVK	K	Carbamidomethyl (C)	0.000000000000002000000000000000.0			Cmpd 34673, +PASEF(1120.5119), 39.4eV, 14.8min, 1/K0=1.1013, #4438, (id=281475048686301)
1	1	ANPEP_SEY	protein sey1 [Aspergillus niger] GAQ41715.1	18459	60250	1349	650	277	154	29541	24365	1	1	1	1149.52	3445.54	3	3445.56	-0.0216	496	526	0	53.03	2.4e-05	A	STANEPVQIIPGGFHCSDLYMADYYANEGVK	K	Carbamidomethyl (C)	0.0000000000000002000000000000000.0			Cmpd 34854, +PASEF(1149.5199), 41.0eV, 14.9min, 1/K0=1.1403, #4448-4451, (id=281475048686456)
1	1	ANPEP_SEY	protein sey1 [Aspergillus niger] GAQ41715.1	18459	60250	1349	650	277	154	29545	24212	1	1	1	1149.52	3445.54	3	3445.56	-0.0173	496	526	0	33.7	0.0023	A	STANEPVQIIPGGFHCSDLYMADYYANEGVK	K	Carbamidomethyl (C)	0.0000000000000002000000000000000.0			Cmpd 34676, +PASEF(1149.5213), 41.1eV, 14.8min, 1/K0=1.1452, #4438, (id=281475048686303)
1	1	ANPEP_SEY	protein sey1 [Aspergillus niger] GAQ41715.1	18459	60250	1349	650	277	154	29546	24155	1	1	1	1149.52	3445.54	3	3445.56	-0.0149	496	526	0	43.11	0.00019	A	STANEPVQIIPGGFHCSDLYMADYYANEGVK	K	Carbamidomethyl (C)	0.0000000000000002000000000000000.0			Cmpd 34604, +PASEF(1149.5221), 41.0eV, 14.8min, 1/K0=1.1426, #4432-4433, (id=281475048686246)
1	1	ANPEP_SEY	protein sey1 [Aspergillus niger] GAQ41715.1	18459	60250	1349	650	277	154	29578	31185	1	1	1	1154.19	3459.54	3	3459.57	-0.0258	392	419	0	56.13	5.5e-06	R	QWEWFLCNEPFFYWQDGAPEGTSTIVPR	L	Carbamidomethyl (C)	0.0000002000000000000000000000.0			Cmpd 44360, +PASEF(1154.1873), 39.5eV, 17.2min, 1/K0=1.1028, #5258, (id=281475048693276)
1	1	ANPEP_SEY	protein sey1 [Aspergillus niger] GAQ41715.1	18459	60250	1349	650	277	154	29670	24139	1	1	1	1173.2	3516.56	3	3516.6	-0.0318	495	526	0	29.85	0.0032	L	ASTANEPVQIIPGGFHCSDLYMADYYANEGVK	K	Carbamidomethyl (C)	0.00000000000000002000000000000000.0			Cmpd 34582, +PASEF(1173.1955), 41.5eV, 14.8min, 1/K0=1.1545, #4430, (id=281475048686230)
1	1	ANPEP_SEY	protein sey1 [Aspergillus niger] GAQ41715.1	18459	60250	1349	650	277	154	29672	24200	1	1	1	1173.2	3516.58	3	3516.6	-0.0208	495	526	0	55.35	1.1e-05	L	ASTANEPVQIIPGGFHCSDLYMADYYANEGVK	K	Carbamidomethyl (C)	0.00000000000000002000000000000000.0			Cmpd 34662, +PASEF(1173.1992), 41.5eV, 14.8min, 1/K0=1.1535, #4436, (id=281475048686291)
1	1	ANPEP_SEY	protein sey1 [Aspergillus niger] GAQ41715.1	18459	60250	1349	650	277	154	29673	24201	1	1	1	1173.2	3516.58	3	3516.6	-0.02	495	526	0	57.58	7.4e-06	L	ASTANEPVQIIPGGFHCSDLYMADYYANEGVK	K	Carbamidomethyl (C)	0.00000000000000002000000000000000.0			Cmpd 34663, +PASEF(1173.1995), 42.2eV, 14.8min, 1/K0=1.1716, #4436, (id=281475048686292)
1	1	ANPEP_SEY	protein sey1 [Aspergillus niger] GAQ41715.1	18459	60250	1349	650	277	154	29675	24148	1	1	1	1173.2	3516.58	3	3516.6	-0.0191	495	526	0	47.36	8e-05	L	ASTANEPVQIIPGGFHCSDLYMADYYANEGVK	K	Carbamidomethyl (C)	0.00000000000000002000000000000000.0			Cmpd 34594, +PASEF(1173.1998), 42.2eV, 14.8min, 1/K0=1.1721, #4432, (id=281475048686239)
1	1	ANPEP_SEY	protein sey1 [Aspergillus niger] GAQ41715.1	18459	60250	1349	650	277	154	29676	24248	1	1	1	1173.2	3516.58	3	3516.6	-0.0187	495	526	0	59.14	5.9e-06	L	ASTANEPVQIIPGGFHCSDLYMADYYANEGVK	K	Carbamidomethyl (C)	0.00000000000000002000000000000000.0			Cmpd 34719, +PASEF(1173.1999), 41.5eV, 14.8min, 1/K0=1.1555, #4440-4441, (id=281475048686339)
1	1	ANPEP_SEY	protein sey1 [Aspergillus niger] GAQ41715.1	18459	60250	1349	650	277	154	29677	24213	1	1	1	1173.2	3516.58	3	3516.6	-0.0185	495	526	0	50.8	2.8e-05	L	ASTANEPVQIIPGGFHCSDLYMADYYANEGVK	K	Carbamidomethyl (C)	0.00000000000000002000000000000000.0			Cmpd 34677, +PASEF(1173.2000), 41.7eV, 14.8min, 1/K0=1.1601, #4438, (id=281475048686304)
1	1	ANPEP_SEY	protein sey1 [Aspergillus niger] GAQ41715.1	18459	60250	1349	650	277	154	29699	29514	1	1	1	1175.87	3524.58	3	3524.6	-0.0201	490	522	0	60.12	7.4e-06	R	PGGPLASTANEPVQIIPGGFHCSDLYMADYYAN	E	Carbamidomethyl (C)	0.000000000000000000000200000000000.0			Cmpd 41921, +PASEF(1175.8678), 41.7eV, 16.6min, 1/K0=1.1589, #5060, (id=281475048691605)
1	1	ANPEP_SEY	protein sey1 [Aspergillus niger] GAQ41715.1	18459	60250	1349	650	277	154	29700	29579	1	1	1	1175.87	3524.58	3	3524.6	-0.0198	490	522	0	30.57	0.0061	R	PGGPLASTANEPVQIIPGGFHCSDLYMADYYAN	E	Carbamidomethyl (C)	0.000000000000000000000200000000000.0			Cmpd 42001, +PASEF(1175.8679), 41.3eV, 16.6min, 1/K0=1.1499, #5068, (id=281475048691670)
1	1	ANPEP_SEY	protein sey1 [Aspergillus niger] GAQ41715.1	18459	60250	1349	650	277	154	29701	29580	1	1	1	1175.87	3524.58	3	3524.6	-0.0186	490	522	0	72.31	3.2e-07	R	PGGPLASTANEPVQIIPGGFHCSDLYMADYYAN	E	Carbamidomethyl (C)	0.000000000000000000000200000000000.0			Cmpd 42002, +PASEF(1175.8683), 42.1eV, 16.6min, 1/K0=1.1696, #5068, (id=281475048691671)
1	1	ANPEP_SEY	protein sey1 [Aspergillus niger] GAQ41715.1	18459	60250	1349	650	277	154	29703	29523	1	1	1	1175.87	3524.59	3	3524.6	-0.0114	490	522	0	50.19	5.4e-05	R	PGGPLASTANEPVQIIPGGFHCSDLYMADYYAN	E	Carbamidomethyl (C)	0.000000000000000000000200000000000.0			Cmpd 41930, +PASEF(1175.8707), 41.4eV, 16.6min, 1/K0=1.1513, #5062, (id=281475048691614)
1	1	ANPEP_SEY	protein sey1 [Aspergillus niger] GAQ41715.1	18459	60250	1349	650	277	154	29704	29529	1	1	1	1175.87	3524.59	3	3524.6	-0.0093	490	522	0	59.14	1.5e-05	R	PGGPLASTANEPVQIIPGGFHCSDLYMADYYAN	E	Carbamidomethyl (C)	0.000000000000000000000200000000000.0			Cmpd 41937, +PASEF(1175.8714), 41.3eV, 16.6min, 1/K0=1.1505, #5063, (id=281475048691620)
1	1	ANPEP_SEY	protein sey1 [Aspergillus niger] GAQ41715.1	18459	60250	1349	650	277	154	29843	25026	1	1	1	1210.89	3629.66	3	3629.68	-0.0252	494	526	0	40.5	0.00018	P	LASTANEPVQIIPGGFHCSDLYMADYYANEGVK	K	Carbamidomethyl (C)	0.000000000000000002000000000000000.0			Cmpd 35750, +PASEF(1210.8924), 42.1eV, 15.1min, 1/K0=1.1685, #4522, (id=281475048687117)
1	1	ANPEP_SEY	protein sey1 [Aspergillus niger] GAQ41715.1	18459	60250	1349	650	277	154	29844	25033	1	1	1	908.421	3629.66	4	3629.68	-0.0248	494	526	0	44.52	0.00013	P	LASTANEPVQIIPGGFHCSDLYMADYYANEGVK	K	Carbamidomethyl (C)	0.000000000000000002000000000000000.0			Cmpd 35759, +PASEF(908.4212), 39.7eV, 15.1min, 1/K0=1.1083, #4523, (id=281475048687124)
1	1	ANPEP_SEY	protein sey1 [Aspergillus niger] GAQ41715.1	18459	60250	1349	650	277	154	29845	25024	1	1	1	908.422	3629.66	4	3629.68	-0.0234	494	526	0	71.31	4.8e-07	P	LASTANEPVQIIPGGFHCSDLYMADYYANEGVK	K	Carbamidomethyl (C)	0.000000000000000002000000000000000.0			Cmpd 35748, +PASEF(908.4216), 40.1eV, 15.1min, 1/K0=1.1180, #4522, (id=281475048687115)
1	1	ANPEP_SEY	protein sey1 [Aspergillus niger] GAQ41715.1	18459	60250	1349	650	277	154	29847	24936	1	1	1	1210.89	3629.66	3	3629.68	-0.0217	494	526	0	35.08	0.0021	P	LASTANEPVQIIPGGFHCSDLYMADYYANEGVK	K	Carbamidomethyl (C)	0.000000000000000002000000000000000.0			Cmpd 35644, +PASEF(1210.8936), 42.1eV, 15.0min, 1/K0=1.1693, #4514, (id=281475048687027)
1	1	ANPEP_SEY	protein sey1 [Aspergillus niger] GAQ41715.1	18459	60250	1349	650	277	154	29848	24952	1	1	1	1210.89	3629.66	3	3629.68	-0.0208	494	526	0	62.91	3e-06	P	LASTANEPVQIIPGGFHCSDLYMADYYANEGVK	K	Carbamidomethyl (C)	0.000000000000000002000000000000000.0			Cmpd 35661, +PASEF(1210.8939), 42.3eV, 15.1min, 1/K0=1.1758, #4516, (id=281475048687043)
1	1	ANPEP_SEY	protein sey1 [Aspergillus niger] GAQ41715.1	18459	60250	1349	650	277	154	29850	25014	1	1	1	1210.89	3629.66	3	3629.68	-0.0197	494	526	0	51.64	1.6e-05	P	LASTANEPVQIIPGGFHCSDLYMADYYANEGVK	K	Carbamidomethyl (C)	0.000000000000000002000000000000000.0			Cmpd 35738, +PASEF(1210.8943), 42.3eV, 15.1min, 1/K0=1.1758, #4520, (id=281475048687105)
1	1	ANPEP_SEY	protein sey1 [Aspergillus niger] GAQ41715.1	18459	60250	1349	650	277	154	29851	25013	1	1	1	1210.89	3629.66	3	3629.68	-0.0189	494	526	0	25.83	0.0058	P	LASTANEPVQIIPGGFHCSDLYMADYYANEGVK	K	Carbamidomethyl (C)	0.000000000000000002000000000000000.0			Cmpd 35737, +PASEF(1210.8945), 41.4eV, 15.1min, 1/K0=1.1516, #4520, (id=281475048687104)
1	1	ANPEP_SEY	protein sey1 [Aspergillus niger] GAQ41715.1	18459	60250	1349	650	277	154	29867	27334	1	1	1	1211.9	3632.69	3	3632.72	-0.0296	481	515	0	97.34	1e-09	R	DSGVSSTFRPGGPLASTANEPVQIIPGGFHCSDLY	M	Carbamidomethyl (C)	0.00000000000000000000000000000020000.0			Cmpd 38875, +PASEF(1211.9043), 41.5eV, 15.8min, 1/K0=1.1553, #4784, (id=281475048689425)
1	1	ANPEP_SEY	protein sey1 [Aspergillus niger] GAQ41715.1	18459	60250	1349	650	277	154	29869	27281	1	1	1	1211.91	3632.7	3	3632.72	-0.0212	481	515	0	48.51	4e-05	R	DSGVSSTFRPGGPLASTANEPVQIIPGGFHCSDLY	M	Carbamidomethyl (C)	0.00000000000000000000000000000020000.0			Cmpd 38806, +PASEF(1211.9071), 42.1eV, 15.8min, 1/K0=1.1710, #4778, (id=281475048689372)
1	1	ANPEP_SEY	protein sey1 [Aspergillus niger] GAQ41715.1	18459	60250	1349	650	277	154	29870	27400	1	1	1	1211.91	3632.7	3	3632.72	-0.0184	481	515	0	80.37	4e-08	R	DSGVSSTFRPGGPLASTANEPVQIIPGGFHCSDLY	M	Carbamidomethyl (C)	0.00000000000000000000000000000020000.0			Cmpd 38960, +PASEF(1211.9080), 42.5eV, 15.8min, 1/K0=1.1804, #4790, (id=281475048689491)
1	1	ANPEP_SEY	protein sey1 [Aspergillus niger] GAQ41715.1	18459	60250	1349	650	277	154	29871	27406	1	1	1	1211.91	3632.7	3	3632.72	-0.0179	481	515	0	93.09	1.9e-09	R	DSGVSSTFRPGGPLASTANEPVQIIPGGFHCSDLY	M	Carbamidomethyl (C)	0.00000000000000000000000000000020000.0			Cmpd 38966, +PASEF(1211.9082), 42.6eV, 15.9min, 1/K0=1.1830, #4792, (id=281475048689497)
1	1	ANPEP_SEY	protein sey1 [Aspergillus niger] GAQ41715.1	18459	60250	1349	650	277	154	29873	27271	1	1	1	1211.92	3632.73	3	3632.72	0.0049	481	515	0	55.06	1.6e-05	R	DSGVSSTFRPGGPLASTANEPVQIIPGGFHCSDLY	M	Carbamidomethyl (C)	0.00000000000000000000000000000020000.0			Cmpd 38794, +PASEF(1211.9158), 42.1eV, 15.8min, 1/K0=1.1684, #4774-4777, (id=281475048689362)
1	1	ANPEP_SEY	protein sey1 [Aspergillus niger] GAQ41715.1	18459	60250	1349	650	277	154	29997	27345	1	1	1	1239.53	3715.57	3	3715.59	-0.0178	361	391	0	71.91	4.8e-07	Y	WTDEWSVACFDSYNASSPIYTDTSVGNAVDR	Q	HexNAc (N); Carbamidomethyl (C)	0.0000000020000100000000000000000.0			Cmpd 38889, +PASEF(1239.5312), 43.0eV, 15.8min, 1/K0=1.1929, #4784-4786, (id=281475048689436)
1	1	ANPEP_SEY	protein sey1 [Aspergillus niger] GAQ41715.1	18459	60250	1349	650	277	154	30253	29390	1	1	1	1312.89	3935.64	3	3935.67	-0.0386	359	391	0	26.25	0.011	Y	GYWTDEWSVACFDSYNASSPIYTDTSVGNAVDR	Q	HexNAc (N); Carbamidomethyl (C)	0.000000000020000100000000000000000.0			Cmpd 41740, +PASEF(1312.8859), 42.4eV, 16.6min, 1/K0=1.1782, #5045-5046, (id=281475048691481)
1	1	ANPEP_SEY	protein sey1 [Aspergillus niger] GAQ41715.1	18459	60250	1349	650	277	154	30258	29425	1	1	1	1312.89	3935.66	3	3935.67	-0.0133	359	391	0	22.87	0.011	Y	GYWTDEWSVACFDSYNASSPIYTDTSVGNAVDR	Q	HexNAc (N); Carbamidomethyl (C)	0.000000000020000100000000000000000.0			Cmpd 41797, +PASEF(1312.8943), 41.8eV, 16.6min, 1/K0=1.1628, #5048-5050, (id=281475048691516)
1	1	ANPEP_SEY	protein sey1 [Aspergillus niger] GAQ41715.1	18459	60250	1349	650	277	154	30284	26755	1	1	1	985.455	3937.79	4	3937.83	-0.037	490	526	0	21.23	0.035	R	PGGPLASTANEPVQIIPGGFHCSDLYMADYYANEGVK	K	Carbamidomethyl (C)	0.0000000000000000000002000000000000000.0			Cmpd 38093, +PASEF(985.4553), 35.6eV, 15.6min, 1/K0=1.0033, #4718, (id=281475048688846)
1	1	ANPEP_SEY	protein sey1 [Aspergillus niger] GAQ41715.1	18459	60250	1349	650	277	154	30288	26925	1	1	1	985.457	3937.8	4	3937.83	-0.0309	490	526	0	46.82	0.00017	R	PGGPLASTANEPVQIIPGGFHCSDLYMADYYANEGVK	K	Carbamidomethyl (C)	0.0000000000000000000002000000000000000.0			Cmpd 38340, +PASEF(985.4568), 37.3eV, 15.7min, 1/K0=1.0478, #4736, (id=281475048689016)
1	1	ANPEP_SEY	protein sey1 [Aspergillus niger] GAQ41715.1	18459	60250	1349	650	277	154	30289	27050	1	1	1	985.457	3937.8	4	3937.83	-0.0303	490	526	0	41.76	0.00023	R	PGGPLASTANEPVQIIPGGFHCSDLYMADYYANEGVK	K	Carbamidomethyl (C)	0.0000000000000000000002000000000000000.0			Cmpd 38500, +PASEF(985.4570), 42.0eV, 15.7min, 1/K0=1.1666, #4748, (id=281475048689141)
1	1	ANPEP_SEY	protein sey1 [Aspergillus niger] GAQ41715.1	18459	60250	1349	650	277	154	30292	26990	1	1	1	985.458	3937.8	4	3937.83	-0.0258	490	526	0	47.19	0.00026	R	PGGPLASTANEPVQIIPGGFHCSDLYMADYYANEGVK	K	Carbamidomethyl (C)	0.0000000000000000000002000000000000000.0			Cmpd 38418, +PASEF(985.4581), 37.4eV, 15.7min, 1/K0=1.0484, #4742, (id=281475048689081)
1	1	ANPEP_SEY	protein sey1 [Aspergillus niger] GAQ41715.1	18459	60250	1349	650	277	154	30293	27010	1	1	1	985.458	3937.8	4	3937.83	-0.0252	490	526	0	45.31	0.00025	R	PGGPLASTANEPVQIIPGGFHCSDLYMADYYANEGVK	K	Carbamidomethyl (C)	0.0000000000000000000002000000000000000.0			Cmpd 38441, +PASEF(985.4582), 41.0eV, 15.7min, 1/K0=1.1413, #4744-4745, (id=281475048689101)
1	1	ANPEP_SEY	protein sey1 [Aspergillus niger] GAQ41715.1	18459	60250	1349	650	277	154	30294	30283	1	1	1	985.458	3937.8	4	3937.83	-0.0251	490	526	0	24.67	0.031	R	PGGPLASTANEPVQIIPGGFHCSDLYMADYYANEGVK	K	Carbamidomethyl (C)	0.0000000000000000000002000000000000000.0			Cmpd 43009, +PASEF(985.4583), 41.9eV, 16.9min, 1/K0=1.1634, #5156-5159, (id=281475048692374)
1	1	ANPEP_SEY	protein sey1 [Aspergillus niger] GAQ41715.1	18459	60250	1349	650	277	154	30297	27005	1	1	1	985.458	3937.8	4	3937.83	-0.0243	490	526	0	35.6	0.00057	R	PGGPLASTANEPVQIIPGGFHCSDLYMADYYANEGVK	K	Carbamidomethyl (C)	0.0000000000000000000002000000000000000.0			Cmpd 38434, +PASEF(985.4585), 42.4eV, 15.7min, 1/K0=1.1766, #4742-4744, (id=281475048689096)
1	1	ANPEP_SEY	protein sey1 [Aspergillus niger] GAQ41715.1	18459	60250	1349	650	277	154	30300	26849	1	1	1	985.459	3937.81	4	3937.83	-0.0234	490	526	0	25.79	0.025	R	PGGPLASTANEPVQIIPGGFHCSDLYMADYYANEGVK	K	Carbamidomethyl (C)	0.0000000000000000000002000000000000000.0			Cmpd 38226, +PASEF(985.4587), 43.6eV, 15.7min, 1/K0=1.2069, #4728, (id=281475048688940)
1	1	ANPEP_SEY	protein sey1 [Aspergillus niger] GAQ41715.1	18459	60250	1349	650	277	154	30302	29899	1	1	1	985.459	3937.81	4	3937.83	-0.0222	490	526	0	20.58	0.085	R	PGGPLASTANEPVQIIPGGFHCSDLYMADYYANEGVK	K	Carbamidomethyl (C)	0.0000000000000000000002000000000000000.0			Cmpd 42473, +PASEF(985.4590), 41.7eV, 16.8min, 1/K0=1.1590, #5110-5113, (id=281475048691990)
1	1	ANPEP_SEY	protein sey1 [Aspergillus niger] GAQ41715.1	18459	60250	1349	650	277	154	30303	26877	1	1	1	985.459	3937.81	4	3937.83	-0.0217	490	526	0	89.27	1.3e-08	R	PGGPLASTANEPVQIIPGGFHCSDLYMADYYANEGVK	K	Carbamidomethyl (C)	0.0000000000000000000002000000000000000.0			Cmpd 38267, +PASEF(985.4591), 35.6eV, 15.7min, 1/K0=1.0026, #4730, (id=281475048688968)
1	1	ANPEP_SEY	protein sey1 [Aspergillus niger] GAQ41715.1	18459	60250	1349	650	277	154	30304	26665	1	1	1	985.459	3937.81	4	3937.83	-0.0213	490	526	0	109.3	1.2e-10	R	PGGPLASTANEPVQIIPGGFHCSDLYMADYYANEGVK	K	Carbamidomethyl (C)	0.0000000000000000000002000000000000000.0			Cmpd 37967, +PASEF(985.4592), 40.8eV, 15.6min, 1/K0=1.1373, #4709-4710, (id=281475048688756)
1	1	ANPEP_SEY	protein sey1 [Aspergillus niger] GAQ41715.1	18459	60250	1349	650	277	154	30305	26706	1	1	1	985.459	3937.81	4	3937.83	-0.0211	490	526	0	90.54	3.2e-09	R	PGGPLASTANEPVQIIPGGFHCSDLYMADYYANEGVK	K	Carbamidomethyl (C)	0.0000000000000000000002000000000000000.0			Cmpd 38024, +PASEF(985.4593), 41.5eV, 15.6min, 1/K0=1.1555, #4714, (id=281475048688797)
1	1	ANPEP_SEY	protein sey1 [Aspergillus niger] GAQ41715.1	18459	60250	1349	650	277	154	30307	26927	1	1	1	985.46	3937.81	4	3937.83	-0.0201	490	526	0	121.46	1.4e-11	R	PGGPLASTANEPVQIIPGGFHCSDLYMADYYANEGVK	K	Carbamidomethyl (C)	0.0000000000000000000002000000000000000.0			Cmpd 38342, +PASEF(985.4595), 41.5eV, 15.7min, 1/K0=1.1547, #4736, (id=281475048689018)
1	1	ANPEP_SEY	protein sey1 [Aspergillus niger] GAQ41715.1	18459	60250	1349	650	277	154	30308	26928	1	1	1	985.46	3937.81	4	3937.83	-0.02	490	526	0	72.44	1.9e-07	R	PGGPLASTANEPVQIIPGGFHCSDLYMADYYANEGVK	K	Carbamidomethyl (C)	0.0000000000000000000002000000000000000.0			Cmpd 38343, +PASEF(985.4595), 42.4eV, 15.7min, 1/K0=1.1775, #4736, (id=281475048689019)
1	1	ANPEP_SEY	protein sey1 [Aspergillus niger] GAQ41715.1	18459	60250	1349	650	277	154	30311	27087	1	1	1	985.46	3937.81	4	3937.83	-0.0181	490	526	0	52.77	2.8e-05	R	PGGPLASTANEPVQIIPGGFHCSDLYMADYYANEGVK	K	Carbamidomethyl (C)	0.0000000000000000000002000000000000000.0			Cmpd 38549, +PASEF(985.4600), 41.3eV, 15.7min, 1/K0=1.1501, #4748-4753, (id=281475048689178)
1	1	ANPEP_SEY	protein sey1 [Aspergillus niger] GAQ41715.1	18459	60250	1349	650	277	154	30314	26640	1	1	1	985.461	3937.81	4	3937.83	-0.0158	490	526	0	95.14	1.6e-09	R	PGGPLASTANEPVQIIPGGFHCSDLYMADYYANEGVK	K	Carbamidomethyl (C)	0.0000000000000000000002000000000000000.0			Cmpd 37936, +PASEF(985.4606), 41.8eV, 15.6min, 1/K0=1.1618, #4706, (id=281475048688731)
1	1	ANPEP_SEY	protein sey1 [Aspergillus niger] GAQ41715.1	18459	60250	1349	650	277	154	30316	26700	1	1	1	1313.61	3937.81	3	3937.83	-0.0149	490	526	0	23.3	0.0094	R	PGGPLASTANEPVQIIPGGFHCSDLYMADYYANEGVK	K	Carbamidomethyl (C)	0.0000000000000000000002000000000000000.0			Cmpd 38018, +PASEF(1313.6120), 44.3eV, 15.6min, 1/K0=1.2261, #4712, (id=281475048688791)
1	1	ANPEP_SEY	protein sey1 [Aspergillus niger] GAQ41715.1	18459	60250	1349	650	277	154	30318	26721	1	1	1	985.461	3937.82	4	3937.83	-0.0139	490	526	0	46.77	0.00049	R	PGGPLASTANEPVQIIPGGFHCSDLYMADYYANEGVK	K	Carbamidomethyl (C)	0.0000000000000000000002000000000000000.0			Cmpd 38044, +PASEF(985.4611), 35.8eV, 15.6min, 1/K0=1.0084, #4712-4716, (id=281475048688812)
1	1	ANPEP_SEY	protein sey1 [Aspergillus niger] GAQ41715.1	18459	60250	1349	650	277	154	30319	26685	1	1	1	985.461	3937.82	4	3937.83	-0.0136	490	526	0	69.64	3e-07	R	PGGPLASTANEPVQIIPGGFHCSDLYMADYYANEGVK	K	Carbamidomethyl (C)	0.0000000000000000000002000000000000000.0			Cmpd 37996, +PASEF(985.4612), 41.7eV, 15.6min, 1/K0=1.1604, #4710-4711, (id=281475048688776)
1	1	ANPEP_SEY	protein sey1 [Aspergillus niger] GAQ41715.1	18459	60250	1349	650	277	154	30321	26697	1	1	1	985.461	3937.82	4	3937.83	-0.0129	490	526	0	108.34	1e-10	R	PGGPLASTANEPVQIIPGGFHCSDLYMADYYANEGVK	K	Carbamidomethyl (C)	0.0000000000000000000002000000000000000.0			Cmpd 38015, +PASEF(985.4613), 42.1eV, 15.6min, 1/K0=1.1694, #4712, (id=281475048688788)
1	1	ANPEP_SEY	protein sey1 [Aspergillus niger] GAQ41715.1	18459	60250	1349	650	277	154	30322	26666	1	1	1	1313.61	3937.82	3	3937.83	-0.0127	490	526	0	49.03	8.9e-05	R	PGGPLASTANEPVQIIPGGFHCSDLYMADYYANEGVK	K	Carbamidomethyl (C)	0.0000000000000000000002000000000000000.0			Cmpd 37968, +PASEF(1313.6128), 43.1eV, 15.6min, 1/K0=1.1944, #4709-4710, (id=281475048688757)
1	1	ANPEP_SEY	protein sey1 [Aspergillus niger] GAQ41715.1	18459	60250	1349	650	277	154	30324	27458	1	1	1	985.462	3937.82	4	3937.83	-0.0121	490	526	0	42.36	0.0004	R	PGGPLASTANEPVQIIPGGFHCSDLYMADYYANEGVK	K	Carbamidomethyl (C)	0.0000000000000000000002000000000000000.0			Cmpd 39032, +PASEF(985.4615), 42.8eV, 15.9min, 1/K0=1.1868, #4796, (id=281475048689549)
1	1	ANPEP_SEY	protein sey1 [Aspergillus niger] GAQ41715.1	18459	60250	1349	650	277	154	30326	26747	1	1	1	985.462	3937.82	4	3937.83	-0.0114	490	526	0	125.95	2.4e-12	R	PGGPLASTANEPVQIIPGGFHCSDLYMADYYANEGVK	K	Carbamidomethyl (C)	0.0000000000000000000002000000000000000.0			Cmpd 38081, +PASEF(985.4617), 41.9eV, 15.6min, 1/K0=1.1637, #4716-4717, (id=281475048688838)
1	1	ANPEP_SEY	protein sey1 [Aspergillus niger] GAQ41715.1	18459	60250	1349	650	277	154	30334	26760	1	1	1	1313.61	3937.82	3	3937.83	-0.0072	490	526	0	27.46	0.008	R	PGGPLASTANEPVQIIPGGFHCSDLYMADYYANEGVK	K	Carbamidomethyl (C)	0.0000000000000000000002000000000000000.0			Cmpd 38100, +PASEF(1313.6146), 42.4eV, 15.6min, 1/K0=1.1786, #4718, (id=281475048688851)
1	1	ANPEP_SEY	protein sey1 [Aspergillus niger] GAQ41715.1	18459	60250	1349	650	277	154	30750	23750	1	1	1	1017.48	4065.89	4	4065.92	-0.0348	490	527	0	30.69	0.14	R	PGGPLASTANEPVQIIPGGFHCSDLYMADYYANEGVKK	V	Carbamidomethyl (C)	0.00000000000000000000020000000000000000.0			Cmpd 34102, +PASEF(1017.4796), 43.3eV, 14.7min, 1/K0=1.2016, #4388-4391, (id=281475048685841)
1	1	ANPEP_SEY	protein sey1 [Aspergillus niger] GAQ41715.1	18459	60250	1349	650	277	154	30770	23246	1	1	1	1024.5	4093.96	4	4093.93	0.0273	489	526	0	28.91	0.013	F	RPGGPLASTANEPVQIIPGGFHCSDLYMADYYANEGVK	K	Carbamidomethyl (C)	0.00000000000000000000002000000000000000.0			Cmpd 33439, +PASEF(1024.4967), 42.7eV, 14.5min, 1/K0=1.1844, #4334-4336, (id=281475048685337)
1	1	ANPEP_SEY	protein sey1 [Aspergillus niger] GAQ41715.1	18459	60250	1349	650	277	154	30781	30211	1	1	1	1367.24	4098.7	3	4098.74	-0.0344	358	391	0	73.71	3.6e-07	S	YGYWTDEWSVACFDSYNASSPIYTDTSVGNAVDR	Q	HexNAc (N); Carbamidomethyl (C)	0.0000000000020000100000000000000000.0			Cmpd 42910, +PASEF(1367.2418), 42.6eV, 16.9min, 1/K0=1.1823, #5144-5149, (id=281475048692302)
1	1	ANPEP_SEY	protein sey1 [Aspergillus niger] GAQ41715.1	18459	60250	1349	650	277	154	30864	31190	1	1	1	1050.01	4196.02	4	4196.04	-0.0241	85	121	0	60.78	2e-06	F	TPGEVSADGYEGYLTNETLTGVYAQEIQGAVILIEHR	Y	HexNAc (N)	0.0000000000000001000000000000000000000.0			Cmpd 44365, +PASEF(1050.0122), 42.9eV, 17.2min, 1/K0=1.1905, #5258, (id=281475048693281)
1	1	ANPEP_SEY	protein sey1 [Aspergillus niger] GAQ41715.1	18459	60250	1349	650	277	154	30896	24717	1	1	1	1061.25	4240.97	4	4241	-0.0315	488	526	0	24.46	0.011	T	FRPGGPLASTANEPVQIIPGGFHCSDLYMADYYANEGVK	K	Carbamidomethyl (C)	0.000000000000000000000002000000000000000.0			Cmpd 35348, +PASEF(1061.2491), 37.5eV, 15.0min, 1/K0=1.0518, #4492, (id=281475048686808)
1	1	ANPEP_SEY	protein sey1 [Aspergillus niger] GAQ41715.1	18459	60250	1349	650	277	154	30990	31192	1	1	1	1086.78	4343.09	4	4343.11	-0.0267	84	121	0	80.83	2.6e-08	L	FTPGEVSADGYEGYLTNETLTGVYAQEIQGAVILIEHR	Y	HexNAc (N)	0.00000000000000001000000000000000000000.0			Cmpd 44367, +PASEF(1086.7786), 44.1eV, 17.2min, 1/K0=1.2216, #5258, (id=281475048693283)
1	1	ANPEP_SEY	protein sey1 [Aspergillus niger] GAQ41715.1	18459	60250	1349	650	277	154	30991	31295	1	1	1	1086.78	4343.09	4	4343.11	-0.0244	84	121	0	25.59	5.4	L	FTPGEVSADGYEGYLTNETLTGVYAQEIQGAVILIEHR	Y	HexNAc (N)	0.00000000000000001000000000000000000000.0			Cmpd 44615, +PASEF(1086.7792), 43.4eV, 17.3min, 1/K0=1.2022, #5278, (id=281475048693386)
1	1	ANPEP_SEY	protein sey1 [Aspergillus niger] GAQ41715.1	18459	60250	1349	650	277	154	31417	27824	1	1	1	1219.56	4874.22	4	4874.26	-0.0359	481	526	0	30.79	0.0089	R	DSGVSSTFRPGGPLASTANEPVQIIPGGFHCSDLYMADYYANEGVK	K	Carbamidomethyl (C)	0.0000000000000000000000000000002000000000000000.0			Cmpd 39542, +PASEF(1219.5631), 40.9eV, 16.0min, 1/K0=1.1378, #4838, (id=281475048689915)
1	1	ANPEP_SEY	protein sey1 [Aspergillus niger] GAQ41715.1	18459	60250	1349	650	277	154	31418	27569	1	1	1	1219.56	4874.23	4	4874.26	-0.0341	481	526	0	134.63	2.7e-13	R	DSGVSSTFRPGGPLASTANEPVQIIPGGFHCSDLYMADYYANEGVK	K	Carbamidomethyl (C)	0.0000000000000000000000000000002000000000000000.0			Cmpd 39167, +PASEF(1219.5636), 41.0eV, 15.9min, 1/K0=1.1417, #4804-4807, (id=281475048689660)
1	1	ANPEP_SEY	protein sey1 [Aspergillus niger] GAQ41715.1	18459	60250	1349	650	277	154	31419	27398	1	1	1	1219.56	4874.23	4	4874.26	-0.0327	481	526	0	156.86	2.1e-15	R	DSGVSSTFRPGGPLASTANEPVQIIPGGFHCSDLYMADYYANEGVK	K	Carbamidomethyl (C)	0.0000000000000000000000000000002000000000000000.0			Cmpd 38958, +PASEF(1219.5639), 40.6eV, 15.8min, 1/K0=1.1312, #4790, (id=281475048689489)
1	1	ANPEP_SEY	protein sey1 [Aspergillus niger] GAQ41715.1	18459	60250	1349	650	277	154	31420	27585	1	1	1	1219.56	4874.23	4	4874.26	-0.0319	481	526	0	43	0.00016	R	DSGVSSTFRPGGPLASTANEPVQIIPGGFHCSDLYMADYYANEGVK	K	Carbamidomethyl (C)	0.0000000000000000000000000000002000000000000000.0			Cmpd 39184, +PASEF(1219.5641), 40.9eV, 15.9min, 1/K0=1.1380, #4808, (id=281475048689676)
1	1	ANPEP_SEY	protein sey1 [Aspergillus niger] GAQ41715.1	18459	60250	1349	650	277	154	31426	27520	1	1	1	1219.56	4874.23	4	4874.26	-0.0297	481	526	0	83.84	3.3e-08	R	DSGVSSTFRPGGPLASTANEPVQIIPGGFHCSDLYMADYYANEGVK	K	Carbamidomethyl (C)	0.0000000000000000000000000000002000000000000000.0			Cmpd 39102, +PASEF(1219.5647), 40.6eV, 15.9min, 1/K0=1.1311, #4802, (id=281475048689611)
1	1	ANPEP_SEY	protein sey1 [Aspergillus niger] GAQ41715.1	18459	60250	1349	650	277	154	31428	27287	1	1	1	1219.57	4874.23	4	4874.26	-0.0273	481	526	0	146.38	2.9e-14	R	DSGVSSTFRPGGPLASTANEPVQIIPGGFHCSDLYMADYYANEGVK	K	Carbamidomethyl (C)	0.0000000000000000000000000000002000000000000000.0			Cmpd 38814, +PASEF(1219.5653), 40.9eV, 15.8min, 1/K0=1.1395, #4780, (id=281475048689378)
1	1	ANPEP_SEY	protein sey1 [Aspergillus niger] GAQ41715.1	18459	60250	1349	650	277	154	31430	27266	1	1	1	1219.57	4874.23	4	4874.26	-0.0268	481	526	0	40.36	0.00098	R	DSGVSSTFRPGGPLASTANEPVQIIPGGFHCSDLYMADYYANEGVK	K	Carbamidomethyl (C)	0.0000000000000000000000000000002000000000000000.0			Cmpd 38789, +PASEF(1219.5654), 39.1eV, 15.8min, 1/K0=1.0933, #4776-4777, (id=281475048689357)
1	1	ANPEP_SEY	protein sey1 [Aspergillus niger] GAQ41715.1	18459	60250	1349	650	277	154	31431	27280	1	1	1	1219.57	4874.23	4	4874.26	-0.0267	481	526	0	98.26	6.5e-10	R	DSGVSSTFRPGGPLASTANEPVQIIPGGFHCSDLYMADYYANEGVK	K	Carbamidomethyl (C)	0.0000000000000000000000000000002000000000000000.0			Cmpd 38805, +PASEF(1219.5654), 40.9eV, 15.8min, 1/K0=1.1387, #4778, (id=281475048689371)
1	1	ANPEP_SEY	protein sey1 [Aspergillus niger] GAQ41715.1	18459	60250	1349	650	277	154	31436	27538	1	1	1	1219.57	4874.24	4	4874.26	-0.0237	481	526	0	32.71	0.0016	R	DSGVSSTFRPGGPLASTANEPVQIIPGGFHCSDLYMADYYANEGVK	K	Carbamidomethyl (C)	0.0000000000000000000000000000002000000000000000.0			Cmpd 39124, +PASEF(1219.5662), 40.2eV, 15.9min, 1/K0=1.1205, #4804-4805, (id=281475048689629)
1	1	ANPEP_SEY	protein sey1 [Aspergillus niger] GAQ41715.1	18459	60250	1349	650	277	154	31441	27503	1	1	1	1219.57	4874.26	4	4874.26	-0.0032	481	526	0	208.52	7.1e-20	R	DSGVSSTFRPGGPLASTANEPVQIIPGGFHCSDLYMADYYANEGVK	K	Carbamidomethyl (C)	0.0000000000000000000000000000002000000000000000.0			Cmpd 39085, +PASEF(1219.5713), 41.1eV, 15.9min, 1/K0=1.1429, #4796-4801, (id=281475048689594)
1	1	ANPEP_SEY	protein sey1 [Aspergillus niger] GAQ41715.1	18459	60250	1349	650	277	154	31442	27415	1	1	1	975.859	4874.26	5	4874.26	-0.003	481	526	0	31.67	0.0013	R	DSGVSSTFRPGGPLASTANEPVQIIPGGFHCSDLYMADYYANEGVK	K	Carbamidomethyl (C)	0.0000000000000000000000000000002000000000000000.0			Cmpd 38976, +PASEF(975.8585), 41.0eV, 15.9min, 1/K0=1.1412, #4792-4793, (id=281475048689506)
1	1	ANPEP_SEY	protein sey1 [Aspergillus niger] GAQ41715.1	18459	60250	1349	650	277	154	31443	27420	1	1	1	1219.57	4874.26	4	4874.26	-0.0012	481	526	0	224.3	2e-21	R	DSGVSSTFRPGGPLASTANEPVQIIPGGFHCSDLYMADYYANEGVK	K	Carbamidomethyl (C)	0.0000000000000000000000000000002000000000000000.0			Cmpd 38981, +PASEF(1219.5718), 41.3eV, 15.9min, 1/K0=1.1493, #4790-4794, (id=281475048689511)
1	2	ANPEP_ASPNG	endoprotease Endo-Pro-Aspergillus niger [Aspergillus niger] CAK45422.1	11368	58669	859	378	155	87	3056	6952	1	0	0	334.196	666.377	2	666.381	-0.0041	117	121	0	31.75	0.1	I	LIEHR	Y					Cmpd 10655, +PASEF(334.1959), 24.1eV, 7.4min, 1/K0=0.7077, #1868-1871, (id=281475048669043)
1	2	ANPEP_ASPNG	endoprotease Endo-Pro-Aspergillus niger [Aspergillus niger] CAK45422.1	11368	58669	859	378	155	87	3118	5002	1	0	0	336.703	671.391	2	671.397	-0.0057	395	400	0	24.82	0.13	T	STIVPR	L					Cmpd 7781, +PASEF(336.7028), 25.2eV, 6.2min, 1/K0=0.7352, #1454-1456, (id=281475048667093)
1	2	ANPEP_ASPNG	endoprotease Endo-Pro-Aspergillus niger [Aspergillus niger] CAK45422.1	11368	58669	859	378	155	87	3121	5028	1	0	0	336.703	671.391	2	671.397	-0.0052	395	400	0	44.65	0.02	T	STIVPR	L					Cmpd 7814, +PASEF(336.7030), 24.3eV, 6.2min, 1/K0=0.7121, #1460, (id=281475048667119)
1	2	ANPEP_ASPNG	endoprotease Endo-Pro-Aspergillus niger [Aspergillus niger] CAK45422.1	11368	58669	859	378	155	87	3128	5029	1	0	0	336.704	671.393	2	671.397	-0.0033	395	400	0	31.72	0.2	T	STIVPR	L					Cmpd 7815, +PASEF(336.7039), 25.7eV, 6.2min, 1/K0=0.7481, #1460, (id=281475048667120)
1	2	ANPEP_ASPNG	endoprotease Endo-Pro-Aspergillus niger [Aspergillus niger] CAK45422.1	11368	58669	859	378	155	87	3129	5032	1	0	0	336.704	671.393	2	671.397	-0.0032	395	400	0	31.75	0.19	T	STIVPR	L					Cmpd 7818, +PASEF(336.7040), 25.9eV, 6.2min, 1/K0=0.7530, #1462, (id=281475048667123)
1	2	ANPEP_ASPNG	endoprotease Endo-Pro-Aspergillus niger [Aspergillus niger] CAK45422.1	11368	58669	859	378	155	87	3132	5003	1	0	0	336.704	671.394	2	671.397	-0.0023	395	400	0	44.03	0.013	T	STIVPR	L					Cmpd 7782, +PASEF(336.7044), 25.8eV, 6.2min, 1/K0=0.7506, #1454-1456, (id=281475048667094)
1	2	ANPEP_ASPNG	endoprotease Endo-Pro-Aspergillus niger [Aspergillus niger] CAK45422.1	11368	58669	859	378	155	87	3367	4461	1	0	0	347.69	693.366	2	693.37	-0.0039	152	157	0	30.92	0.31	Y	FAETVK	L					Cmpd 6971, +PASEF(347.6902), 25.4eV, 5.9min, 1/K0=0.7410, #1334, (id=281475048666552)
1	2	ANPEP_ASPNG	endoprotease Endo-Pro-Aspergillus niger [Aspergillus niger] CAK45422.1	11368	58669	859	378	155	87	3370	4438	1	0	0	347.691	693.367	2	693.37	-0.0029	152	157	0	23.82	0.66	Y	FAETVK	L					Cmpd 6936, +PASEF(347.6907), 25.6eV, 5.8min, 1/K0=0.7450, #1328-1330, (id=281475048666529)
1	2	ANPEP_ASPNG	endoprotease Endo-Pro-Aspergillus niger [Aspergillus niger] CAK45422.1	11368	58669	859	378	155	87	3876	7036	1	0	0	370.177	738.34	2	738.345	-0.0047	405	409	0	31.75	0.18	A	SYWQR	Q					Cmpd 10777, +PASEF(370.1774), 24.5eV, 7.5min, 1/K0=0.7174, #1886-1889, (id=281475048669127)
1	2	ANPEP_ASPNG	endoprotease Endo-Pro-Aspergillus niger [Aspergillus niger] CAK45422.1	11368	58669	859	378	155	87	3889	5653	1	0	0	370.178	738.342	2	738.345	-0.0031	405	409	0	27.36	0.088	A	SYWQR	Q					Cmpd 8748, +PASEF(370.1782), 24.1eV, 6.7min, 1/K0=0.7074, #1624-1627, (id=281475048667744)
1	2	ANPEP_ASPNG	endoprotease Endo-Pro-Aspergillus niger [Aspergillus niger] CAK45422.1	11368	58669	859	378	155	87	4302	5535	1	0	0	387.228	772.441	2	772.444	-0.0032	394	400	0	31.04	0.3	G	TSTIVPR	L					Cmpd 8558, +PASEF(387.2278), 24.2eV, 6.6min, 1/K0=0.7087, #1592-1597, (id=281475048667626)
1	2	ANPEP_ASPNG	endoprotease Endo-Pro-Aspergillus niger [Aspergillus niger] CAK45422.1	11368	58669	859	378	155	87	4360	4692	1	0	0	390.738	779.461	2	779.465	-0.0048	116	121	0	30.59	0.12	V	ILIEHR	Y					Cmpd 7322, +PASEF(390.7375), 25.8eV, 6.0min, 1/K0=0.7496, #1388-1391, (id=281475048666783)
1	2	ANPEP_ASPNG	endoprotease Endo-Pro-Aspergillus niger [Aspergillus niger] CAK45422.1	11368	58669	859	378	155	87	4361	6920	1	0	0	390.738	779.461	2	779.465	-0.0047	116	121	0	29.9	0.038	V	ILIEHR	Y					Cmpd 10617, +PASEF(390.7376), 25.7eV, 7.4min, 1/K0=0.7478, #1865-1866, (id=281475048669011)
1	2	ANPEP_ASPNG	endoprotease Endo-Pro-Aspergillus niger [Aspergillus niger] CAK45422.1	11368	58669	859	378	155	87	4362	6954	1	0	0	390.738	779.462	2	779.465	-0.0033	116	121	0	43.26	0.0038	V	ILIEHR	Y					Cmpd 10658, +PASEF(390.7383), 24.9eV, 7.4min, 1/K0=0.7269, #1871-1872, (id=281475048669045)
1	2	ANPEP_ASPNG	endoprotease Endo-Pro-Aspergillus niger [Aspergillus niger] CAK45422.1	11368	58669	859	378	155	87	4577	2852	1	0	0	401.716	801.418	2	801.423	-0.0047	509	515	0	35.61	0.019	K	VVDNEVK	Q					Cmpd 4707, +PASEF(401.7165), 25.5eV, 4.7min, 1/K0=0.7432, #938-943, (id=281475048664943)
1	2	ANPEP_ASPNG	endoprotease Endo-Pro-Aspergillus niger [Aspergillus niger] CAK45422.1	11368	58669	859	378	155	87	4582	2880	1	0	0	401.717	801.42	2	801.423	-0.003	509	515	0	24.95	0.15	K	VVDNEVK	Q					Cmpd 4740, +PASEF(401.7174), 25.0eV, 4.7min, 1/K0=0.7302, #946, (id=281475048664971)
1	2	ANPEP_ASPNG	endoprotease Endo-Pro-Aspergillus niger [Aspergillus niger] CAK45422.1	11368	58669	859	378	155	87	4583	2877	1	0	0	401.717	801.42	2	801.423	-0.003	509	515	0	25.2	0.16	K	VVDNEVK	Q					Cmpd 4736, +PASEF(401.7174), 24.2eV, 4.7min, 1/K0=0.7084, #944, (id=281475048664968)
1	2	ANPEP_ASPNG	endoprotease Endo-Pro-Aspergillus niger [Aspergillus niger] CAK45422.1	11368	58669	859	378	155	87	4585	2850	1	0	0	401.717	801.42	2	801.423	-0.0028	509	515	0	37.09	0.047	K	VVDNEVK	Q					Cmpd 4703, +PASEF(401.7175), 24.8eV, 4.7min, 1/K0=0.7251, #938-942, (id=281475048664941)
1	2	ANPEP_ASPNG	endoprotease Endo-Pro-Aspergillus niger [Aspergillus niger] CAK45422.1	11368	58669	859	378	155	87	4586	2878	1	0	0	401.717	801.42	2	801.423	-0.0028	509	515	0	21.47	0.33	K	VVDNEVK	Q					Cmpd 4737, +PASEF(401.7175), 25.3eV, 4.7min, 1/K0=0.7375, #944, (id=281475048664969)
1	2	ANPEP_ASPNG	endoprotease Endo-Pro-Aspergillus niger [Aspergillus niger] CAK45422.1	11368	58669	859	378	155	87	4589	2879	1	0	0	401.718	801.421	2	801.423	-0.0023	509	515	0	41.09	0.041	K	VVDNEVK	Q					Cmpd 4738, +PASEF(401.7177), 25.8eV, 4.7min, 1/K0=0.7518, #944, (id=281475048664970)
1	2	ANPEP_ASPNG	endoprotease Endo-Pro-Aspergillus niger [Aspergillus niger] CAK45422.1	11368	58669	859	378	155	87	4674	6057	1	0	0	405.696	809.378	2	809.382	-0.0044	404	409	0	42.9	0.021	S	ASYWQR	Q					Cmpd 9372, +PASEF(405.6961), 25.3eV, 7.0min, 1/K0=0.7369, #1718-1723, (id=281475048668148)
1	2	ANPEP_ASPNG	endoprotease Endo-Pro-Aspergillus niger [Aspergillus niger] CAK45422.1	11368	58669	859	378	155	87	4678	6088	1	0	0	405.697	809.379	2	809.382	-0.0034	404	409	0	30.84	0.32	S	ASYWQR	Q					Cmpd 9418, +PASEF(405.6966), 24.2eV, 7.0min, 1/K0=0.7085, #1728-1729, (id=281475048668179)
1	2	ANPEP_ASPNG	endoprotease Endo-Pro-Aspergillus niger [Aspergillus niger] CAK45422.1	11368	58669	859	378	155	87	4782	7659	1	0	0	411.68	821.346	2	821.349	-0.0033	439	445	0	30.68	0.24	T	GGWDMTR	N					Cmpd 11806, +PASEF(411.6801), 25.2eV, 7.9min, 1/K0=0.7358, #2044-2045, (id=281475048669750)
1	2	ANPEP_ASPNG	endoprotease Endo-Pro-Aspergillus niger [Aspergillus niger] CAK45422.1	11368	58669	859	378	155	87	4792	17874	1	0	0	412.211	822.408	2	822.412	-0.0048	234	240	0	38.17	0.061	L	VAEYVDK	I					Cmpd 26424, +PASEF(412.2110), 25.0eV, 12.8min, 1/K0=0.7291, #3734-3737, (id=281475048679965)
1	2	ANPEP_ASPNG	endoprotease Endo-Pro-Aspergillus niger [Aspergillus niger] CAK45422.1	11368	58669	859	378	155	87	4793	17790	1	0	0	823.415	822.408	1	822.412	-0.0046	234	240	0	40.2	0.027	L	VAEYVDK	I					Cmpd 26321, +PASEF(823.4150), 41.6eV, 12.8min, 1/K0=1.1568, #3730, (id=281475048679881)
1	2	ANPEP_ASPNG	endoprotease Endo-Pro-Aspergillus niger [Aspergillus niger] CAK45422.1	11368	58669	859	378	155	87	4796	17806	1	0	0	823.416	822.409	1	822.412	-0.0033	234	240	0	44.21	0.013	L	VAEYVDK	I					Cmpd 26339, +PASEF(823.4163), 41.9eV, 12.8min, 1/K0=1.1650, #3731, (id=281475048679897)
1	2	ANPEP_ASPNG	endoprotease Endo-Pro-Aspergillus niger [Aspergillus niger] CAK45422.1	11368	58669	859	378	155	87	4797	17901	1	0	0	412.212	822.409	2	822.412	-0.0028	234	240	0	30.84	0.34	L	VAEYVDK	I					Cmpd 26455, +PASEF(412.2120), 24.3eV, 12.8min, 1/K0=0.7119, #3734-3739, (id=281475048679992)
1	2	ANPEP_ASPNG	endoprotease Endo-Pro-Aspergillus niger [Aspergillus niger] CAK45422.1	11368	58669	859	378	155	87	4799	17850	1	0	0	823.419	822.412	1	822.412	-0.0005	234	240	0	43.92	0.0067	L	VAEYVDK	I					Cmpd 26400, +PASEF(823.4190), 42.7eV, 12.8min, 1/K0=1.1854, #3734, (id=281475048679941)
1	2	ANPEP_ASPNG	endoprotease Endo-Pro-Aspergillus niger [Aspergillus niger] CAK45422.1	11368	58669	859	378	155	87	4898	5777	1	0	0	415.74	829.465	2	829.466	-0.0004	393	400	0	43.26	0.021	E	GTSTIVPR	L					Cmpd 8927, +PASEF(415.7400), 26.3eV, 6.8min, 1/K0=0.7625, #1648-1651, (id=281475048667868)
1	2	ANPEP_ASPNG	endoprotease Endo-Pro-Aspergillus niger [Aspergillus niger] CAK45422.1	11368	58669	859	378	155	87	5029	6549	1	0	0	420.711	839.408	2	839.414	-0.0061	463	470	0	43.07	0.018	D	SGVSSTFR	P					Cmpd 10099, +PASEF(420.7111), 24.2eV, 7.2min, 1/K0=0.7096, #1796-1801, (id=281475048668640)
1	2	ANPEP_ASPNG	endoprotease Endo-Pro-Aspergillus niger [Aspergillus niger] CAK45422.1	11368	58669	859	378	155	87	5030	6574	1	0	0	420.711	839.408	2	839.414	-0.006	463	470	0	30.84	0.3	D	SGVSSTFR	P					Cmpd 10131, +PASEF(420.7111), 24.8eV, 7.2min, 1/K0=0.7244, #1802, (id=281475048668665)
1	2	ANPEP_ASPNG	endoprotease Endo-Pro-Aspergillus niger [Aspergillus niger] CAK45422.1	11368	58669	859	378	155	87	5031	5258	1	0	0	420.712	839.409	2	839.414	-0.0046	463	470	0	30.84	0.29	D	SGVSSTFR	P					Cmpd 8134, +PASEF(420.7118), 24.1eV, 6.4min, 1/K0=0.7078, #1514-1519, (id=281475048667349)
1	2	ANPEP_ASPNG	endoprotease Endo-Pro-Aspergillus niger [Aspergillus niger] CAK45422.1	11368	58669	859	378	155	87	5032	5225	1	0	0	420.712	839.409	2	839.414	-0.0046	463	470	0	30.84	0.29	D	SGVSSTFR	P					Cmpd 8092, +PASEF(420.7118), 25.2eV, 6.4min, 1/K0=0.7363, #1508-1511, (id=281475048667316)
1	2	ANPEP_ASPNG	endoprotease Endo-Pro-Aspergillus niger [Aspergillus niger] CAK45422.1	11368	58669	859	378	155	87	5270	3594	1	0	0	423.701	845.387	2	845.392	-0.0045	420	427	0	38.54	0.025	N	GYTYGSAK	G					Cmpd 5743, +PASEF(423.7010), 26.3eV, 5.3min, 1/K0=0.7625, #1124-1129, (id=281475048665685)
1	2	ANPEP_ASPNG	endoprotease Endo-Pro-Aspergillus niger [Aspergillus niger] CAK45422.1	11368	58669	859	378	155	87	5271	3617	1	0	0	423.701	845.388	2	845.392	-0.004	420	427	0	30.69	0.11	N	GYTYGSAK	G					Cmpd 5774, +PASEF(423.7012), 26.1eV, 5.3min, 1/K0=0.7580, #1130, (id=281475048665708)
[truncated: 2,028 more rows]

## Sheet: trypsin 2
prot_hit_num	prot_family_member	prot_acc	prot_desc	prot_score	prot_mass	prot_matches	prot_matches_sig	prot_sequences	prot_sequences_sig	pep_query	pep_index	pep_rank	pep_isbold	pep_isunique	pep_exp_mz	pep_exp_mr	pep_exp_z	pep_calc_mr	pep_delta	pep_start	pep_end	pep_miss	pep_score	pep_expect	pep_res_before	pep_seq	pep_res_after	pep_var_mod	pep_var_mod_pos	pep_summed_mod_pos	pep_local_mod_pos	pep_scan_title
[truncated: 3,228 more rows]

[truncated: 7 more sheets: trypsin 3, Asp-N 1, Asp-N 2, Asp-N 3, Glu-C 1, Glu-C 2, Glu-C 3]
