# Supplementary material for: Postproline Cleaving Enzymes also Show Specificity to Reduced Cysteine
Source: Anal Chem. 2024 Nov 19;96(48):19084–92. doi: 10.1021/acs.analchem.4c04277 (PMC11618732; doi:10.1021/acs.analchem.4c04277)
Supplement: Supplementary file 4 — ac4c04277_si_004.xls [file ac4c04277_si_004.xls]

## Sheet: tryp#4670
Protein Group	Top	Accession	Gene	-10LgP	Coverage(%)	Coverage(%) Sample 7	#Peptides	Area Sample 7	% of total Area	#Unique	#Spec Sample 7	PTM	Average Mass	Description
1	TRUE	ANPEP_SEY		121.03	27.16	27.16	14	3130000	86.7036	14	572	Carbamidomethylation; HexNAcylation (N)	60287.8	protein sey1 [Aspergillus niger] GAQ41715.1
3	TRUE	A2QW02|A2QW02_ASPNC	An11g03340	114.488	35.45	35.45	11	384000	10.6371	11	112	Carbamidomethylation	55238.2	alpha-amylase OS=Aspergillus niger (strain ATCC MYA-4892 / CBS 513.88 / FGSC A1513) OX=425011 GN=An11g03340 PE=3 SV=1
4	TRUE	A2QHW0|A2QHW0_ASPNC	An04g01230	90.2214	20.7	20.7	6	50300	1.39335	6	40	Carbamidomethylation; HexNAcylation (N)	41051.6	Contig An04c0070, genomic contig OS=Aspergillus niger (strain ATCC MYA-4892 / CBS 513.88 / FGSC A1513) OX=425011 GN=An04g01230 PE=4 SV=1
2	TRUE	A2QBC2|A2QBC2_ASPNC	An01g14730	115.919	58.31	58.31	12	19700	0.545706	12	46	Carbamidomethylation	41645.5	Contig An01c0470, genomic contig OS=Aspergillus niger (strain ATCC MYA-4892 / CBS 513.88 / FGSC A1513) OX=425011 GN=An01g14730 PE=3 SV=1
6	TRUE	A2QH12|A2QH12_ASPNC	An03g05200	94.3863	18.55	18.55	7	4220	0.116898	7	15	Carbamidomethylation	62599.7	Contig An03c0160, genomic contig OS=Aspergillus niger (strain ATCC MYA-4892 / CBS 513.88 / FGSC A1513) OX=425011 GN=An03g05200 PE=3 SV=1
24	TRUE	A2QBX5|A2QBX5_ASPNC	An02g01550	57.1383	20.13	20.13	2	3910	0.10831	2	4	Carbamidomethylation	15162.9	Contig An02c0010, genomic contig OS=Aspergillus niger (strain ATCC MYA-4892 / CBS 513.88 / FGSC A1513) OX=425011 GN=An02g01550 PE=3 SV=1
13	TRUE	A2QIK3|A2QIK3_ASPNC	An04g03830	78.9598	14.58	14.58	4	2530	0.0700831	4	12	Carbamidomethylation	52962.1	Contig An04c0140, genomic contig OS=Aspergillus niger (strain ATCC MYA-4892 / CBS 513.88 / FGSC A1513) OX=425011 GN=An04g03830 PE=4 SV=1
29	TRUE	A5ABD9|A5ABD9_ASPNC	An11g00040	38.0854	16.67	16.67	1	2390	0.066205	1	6	Carbamidomethylation	12305	Contig An11c0010, genomic contig OS=Aspergillus niger (strain ATCC MYA-4892 / CBS 513.88 / FGSC A1513) OX=425011 GN=An11g00040 PE=4 SV=1
15	TRUE	A2QCT2|A2QCT2_ASPNC	An02g04690	79.2739	9.92	9.92	4	1960	0.0542936	4	13	Carbamidomethylation; HexNAcylation (N)	58130	Carboxypeptidase OS=Aspergillus niger (strain ATCC MYA-4892 / CBS 513.88 / FGSC A1513) OX=425011 GN=An02g04690 PE=3 SV=1
12	TRUE	A2QH21|EGLC_ASPNC	eglC	76.4227	9.78	9.78	4	1790	0.0495845	4	8		46346.8	Probable glucan endo-1,3-beta-glucosidase eglC OS=Aspergillus niger (strain ATCC MYA-4892 / CBS 513.88 / FGSC A1513) OX=425011 GN=eglC PE=3 SV=2
5	TRUE	A2QL05|A2QL05_ASPNC	amyA	97.8046	18.67	18.67	8	1590	0.0440443	8	14	Carbamidomethylation	54679	Alpha-amylase OS=Aspergillus niger (strain ATCC MYA-4892 / CBS 513.88 / FGSC A1513) OX=425011 GN=amyA PE=3 SV=1
8	TRUE	A2R322|A2R322_ASPNC	eglA	88.2416	35.15	35.15	6	1050	0.0290859	6	11		25873.4	Endoglucanase A eglA-Aspergillus niger OS=Aspergillus niger (strain ATCC MYA-4892 / CBS 513.88 / FGSC A1513) OX=425011 GN=eglA PE=3 SV=1
11	TRUE	A2QRV4|A2QRV4_ASPNC	An08g07350	79.9749	14.2	14.2	5	1040	0.0288089	5	6	Carbamidomethylation; HexNAcylation (N)	52077.2	1,3-beta-glucanosyltransferase OS=Aspergillus niger (strain ATCC MYA-4892 / CBS 513.88 / FGSC A1513) OX=425011 GN=An08g07350 PE=3 SV=1
5	FALSE	A2QJF8|A2QJF8_ASPNC	An04g06930	37.9522	2.1	2.1	1	797	0.0220776	1	1		57938.7	alpha-amylase OS=Aspergillus niger (strain ATCC MYA-4892 / CBS 513.88 / FGSC A1513) OX=425011 GN=An04g06930 PE=3 SV=1
16	TRUE	A2QUK3|A2QUK3_ASPNC	Sox	73.716	11.99	11.99	4	711	0.0196953	4	8	HexNAcylation (N)	43498.6	Sulphydryl oxidase Sox from patent EP565172-A1-Aspergillus niger OS=Aspergillus niger (strain ATCC MYA-4892 / CBS 513.88 / FGSC A1513) OX=425011 GN=Sox PE=3 SV=1
20	TRUE	A5AAV4|A5AAV4_ASPNC	An07g07530	56.141	5.9	5.9	2	480	0.0132964	2	4		45609.8	Glycosidase OS=Aspergillus niger (strain ATCC MYA-4892 / CBS 513.88 / FGSC A1513) OX=425011 GN=An07g07530 PE=3 SV=1
23	TRUE	A2QAC9|A2QAC9_ASPNC	An01g11010	56.792	7.58	7.58	2	418	0.0115789	2	2		39886.6	Glycosidase OS=Aspergillus niger (strain ATCC MYA-4892 / CBS 513.88 / FGSC A1513) OX=425011 GN=An01g11010 PE=3 SV=1
17	TRUE	A2R2Z3|A2R2Z3_ASPNC	An14g02470	67.9392	6.71	6.71	3	371	0.010277	3	4	Carbamidomethylation	65699.3	tripeptidyl-peptidase II OS=Aspergillus niger (strain ATCC MYA-4892 / CBS 513.88 / FGSC A1513) OX=425011 GN=An14g02470 PE=4 SV=1
34	TRUE	A2R2K6|A2R2K6_ASPNC	An14g01068	31.5884	7.23	7.23	1	334	0.00925208	1	2	HexNAcylation (N)	17729.5	Contig An14c0040, genomic contig OS=Aspergillus niger (strain ATCC MYA-4892 / CBS 513.88 / FGSC A1513) OX=425011 GN=An14g01068 PE=4 SV=1
10	TRUE	A2QQS9|A2QQS9_ASPNC	An08g03580	84.0674	19.93	19.93	5	288	0.00797784	5	9	Carbamidomethylation	32091.5	glucan 1,3-beta-glucosidase OS=Aspergillus niger (strain ATCC MYA-4892 / CBS 513.88 / FGSC A1513) OX=425011 GN=An08g03580 PE=3 SV=1
9	TRUE	A2QWU9|MANBA_ASPNC	mndA	78.2911	9.02	9.02	6	275	0.00761773	6	7	HexNAcylation (N)	104026	Beta-mannosidase A OS=Aspergillus niger (strain ATCC MYA-4892 / CBS 513.88 / FGSC A1513) OX=425011 GN=mndA PE=3 SV=1
22	TRUE	A5AAJ6|A5AAJ6_ASPNC	An04g01440	55.9384	6.46	6.46	2	246	0.0068144	2	2		50831.9	Contig An04c0090, genomic contig OS=Aspergillus niger (strain ATCC MYA-4892 / CBS 513.88 / FGSC A1513) OX=425011 GN=An04g01440 PE=3 SV=1
19	TRUE	A2R1R2|A2R1R2_ASPNC	An13g02130	64.9185	7.93	7.93	3	154	0.00426593	3	5	Carbamidomethylation; HexNAcylation (N)	50989.8	Contig An13c0070, genomic contig OS=Aspergillus niger (strain ATCC MYA-4892 / CBS 513.88 / FGSC A1513) OX=425011 GN=An13g02130 PE=3 SV=1
39	TRUE	A2RAC6|A2RAC6_ASPNC	An18g02690	35.6319	2.16	2.16	1	115	0.0031856	1	1		72473.2	Contig An18c0080, genomic contig OS=Aspergillus niger (strain ATCC MYA-4892 / CBS 513.88 / FGSC A1513) OX=425011 GN=An18g02690 PE=3 SV=1
21	TRUE	A2R1M4|A2R1M4_ASPNC	aphA	54.2498	3.58	3.58	2	81	0.00224377	2	6		67267.7	Purple acid phosphatase OS=Aspergillus niger (strain ATCC MYA-4892 / CBS 513.88 / FGSC A1513) OX=425011 GN=aphA PE=3 SV=1
7	TRUE	A2QQB3|A2QQB3_ASPNC	An08g01900	90.8391	13.22	13.22	6	74.2	0.0020554	6	9		71091.9	Contig An08c0060, genomic contig OS=Aspergillus niger (strain ATCC MYA-4892 / CBS 513.88 / FGSC A1513) OX=425011 GN=An08g01900 PE=3 SV=1
18	TRUE	A2QFR7|A2QFR7_ASPNC	An03g00500	61.5326	9.02	9.02	3	N/A	N/A	3	3		51862	Contig An03c0020, genomic contig OS=Aspergillus niger (strain ATCC MYA-4892 / CBS 513.88 / FGSC A1513) OX=425011 GN=An03g00500 PE=3 SV=1
40	TRUE	A2Q7Q3|A2Q7Q3_ASPNC	An01g01540	38.0753	1.68	1.68	1	N/A	N/A	1	1		116169	alpha,alpha-trehalase OS=Aspergillus niger (strain ATCC MYA-4892 / CBS 513.88 / FGSC A1513) OX=425011 GN=An01g01540 PE=3 SV=1
41	TRUE	A2QZI4|A2QZI4_ASPNC	An12g05020	36.6328	39.71	39.71	1	N/A	N/A	1	1	Carbamidomethylation; HexNAcylation (N)	6898.13	Contig An12c0160, genomic contig OS=Aspergillus niger (strain ATCC MYA-4892 / CBS 513.88 / FGSC A1513) OX=425011 GN=An12g05020 PE=4 SV=1
44	TRUE	A2QGH4|A2QGH4_ASPNC	An03g03300	33.1396	2.36	2.36	1	N/A	N/A	1	1		60932.8	Contig An03c0110, genomic contig OS=Aspergillus niger (strain ATCC MYA-4892 / CBS 513.88 / FGSC A1513) OX=425011 GN=An03g03300 PE=4 SV=1
14	TRUE	A2QHB3|A2QHB3_ASPNC	An03g06270	76.8233	9.91	9.91	4	N/A	N/A	4	7	HexNAcylation (N)	61330.8	Contig An03c0200, genomic contig OS=Aspergillus niger (strain ATCC MYA-4892 / CBS 513.88 / FGSC A1513) OX=425011 GN=An03g06270 PE=3 SV=1
25	TRUE	A2QJI1|A2QJI1_ASPNC	An04g07160	48.7633	9.6	9.6	2	N/A	N/A	2	2	HexNAcylation (N)	40649	Contig An04c0200, genomic contig OS=Aspergillus niger (strain ATCC MYA-4892 / CBS 513.88 / FGSC A1513) OX=425011 GN=An04g07160 PE=4 SV=1
48	TRUE	A2QH44|A2QH44_ASPNC	An03g05530	37.9686	5.24	5.24	1	N/A	N/A	1	1		27036.8	xyloglucan-specific endo-beta-1,4-glucanase OS=Aspergillus niger (strain ATCC MYA-4892 / CBS 513.88 / FGSC A1513) OX=425011 GN=An03g05530 PE=3 SV=1
49	TRUE	A2QV29|A2QV29_ASPNC	An10g00800	35.3853	2.21	2.21	1	N/A	N/A	1	4		43522	Contig An10c0050, genomic contig OS=Aspergillus niger (strain ATCC MYA-4892 / CBS 513.88 / FGSC A1513) OX=425011 GN=An10g00800 PE=3 SV=1
26	TRUE	E2PT33|E2PT33_ASPNC	An18g01320	51.1966	6.36	6.36	2	N/A	N/A	2	2		48582.6	Contig An18c0040, genomic contig OS=Aspergillus niger (strain ATCC MYA-4892 / CBS 513.88 / FGSC A1513) OX=425011 GN=An18g01320 PE=3 SV=1
27	TRUE	A2QE24|A2QE24_ASPNC	An02g09090	56.3724	5.96	5.96	2	N/A	N/A	2	6		44139.3	Contig An02c0270, genomic contig OS=Aspergillus niger (strain ATCC MYA-4892 / CBS 513.88 / FGSC A1513) OX=425011 GN=An02g09090 PE=3 SV=1
28	TRUE	A2Q9V3|A2Q9V3_ASPNC	An01g09220	35.6713	4.93	4.93	2	N/A	N/A	2	3		44675.1	Contig An01c0310, genomic contig OS=Aspergillus niger (strain ATCC MYA-4892 / CBS 513.88 / FGSC A1513) OX=425011 GN=An01g09220 PE=4 SV=1

## Sheet: tryp#4671
Protein Group	Top	Accession	Gene	-10LgP	Coverage(%)	Coverage(%) Sample 8	#Peptides	Area Sample 8	% of total Area	#Unique	#Spec Sample 8	PTM	Average Mass	Description
1	TRUE	ANPEP_SEY		116.608	26.06	26.06	12	2860000	85.6287	12	519	Carbamidomethylation; HexNAcylation (N)	60287.8	protein sey1 [Aspergillus niger] GAQ41715.1
3	TRUE	A2QW02|A2QW02_ASPNC	An11g03340	115.035	35.45	35.45	11	372000	11.1377	11	116	Carbamidomethylation	55238.2	alpha-amylase OS=Aspergillus niger (strain ATCC MYA-4892 / CBS 513.88 / FGSC A1513) OX=425011 GN=An11g03340 PE=3 SV=1
6	TRUE	A2QHW0|A2QHW0_ASPNC	An04g01230	90.9511	20.7	20.7	6	53900	1.61377	6	35	Carbamidomethylation; HexNAcylation (N)	41051.6	Contig An04c0070, genomic contig OS=Aspergillus niger (strain ATCC MYA-4892 / CBS 513.88 / FGSC A1513) OX=425011 GN=An04g01230 PE=4 SV=1
2	TRUE	A2QBC2|A2QBC2_ASPNC	An01g14730	113.882	56.52	56.52	11	21900	0.655689	11	42	Carbamidomethylation	41645.5	Contig An01c0470, genomic contig OS=Aspergillus niger (strain ATCC MYA-4892 / CBS 513.88 / FGSC A1513) OX=425011 GN=An01g14730 PE=3 SV=1
5	TRUE	A2QH12|A2QH12_ASPNC	An03g05200	101.387	22.79	22.79	8	3720	0.111377	8	13	Carbamidomethylation; HexNAcylation (N)	62599.7	Contig An03c0160, genomic contig OS=Aspergillus niger (strain ATCC MYA-4892 / CBS 513.88 / FGSC A1513) OX=425011 GN=An03g05200 PE=3 SV=1
19	TRUE	A2QBX5|A2QBX5_ASPNC	An02g01550	69.5921	29.53	29.53	3	3580	0.107186	3	6	Carbamidomethylation	15162.9	Contig An02c0010, genomic contig OS=Aspergillus niger (strain ATCC MYA-4892 / CBS 513.88 / FGSC A1513) OX=425011 GN=An02g01550 PE=3 SV=1
44	TRUE	A2R2W1|A2R2W1_ASPNC	An14g02150	32.0149	1.67	1.67	1	2640	0.0790419	1	8		53018.6	Carboxypeptidase OS=Aspergillus niger (strain ATCC MYA-4892 / CBS 513.88 / FGSC A1513) OX=425011 GN=An14g02150 PE=3 SV=1
10	TRUE	A2R322|A2R322_ASPNC	eglA	84.9862	25.94	25.94	5	2490	0.0745509	5	7		25873.4	Endoglucanase A eglA-Aspergillus niger OS=Aspergillus niger (strain ATCC MYA-4892 / CBS 513.88 / FGSC A1513) OX=425011 GN=eglA PE=3 SV=1
11	TRUE	A2QIK3|A2QIK3_ASPNC	An04g03830	86.2446	17.61	17.61	5	2480	0.0742515	5	10	Carbamidomethylation	52962.1	Contig An04c0140, genomic contig OS=Aspergillus niger (strain ATCC MYA-4892 / CBS 513.88 / FGSC A1513) OX=425011 GN=An04g03830 PE=4 SV=1
8	TRUE	A2QH21|EGLC_ASPNC	eglC	86.3601	15	15	5	2210	0.0661677	5	11		46346.8	Probable glucan endo-1,3-beta-glucosidase eglC OS=Aspergillus niger (strain ATCC MYA-4892 / CBS 513.88 / FGSC A1513) OX=425011 GN=eglC PE=3 SV=2
27	TRUE	A5ABD9|A5ABD9_ASPNC	An11g00040	38.0094	16.67	16.67	1	2210	0.0661677	1	4	Carbamidomethylation	12305	Contig An11c0010, genomic contig OS=Aspergillus niger (strain ATCC MYA-4892 / CBS 513.88 / FGSC A1513) OX=425011 GN=An11g00040 PE=4 SV=1
14	TRUE	A2QCT2|A2QCT2_ASPNC	An02g04690	79.4967	9.92	9.92	4	1280	0.0383234	4	12	Carbamidomethylation; HexNAcylation (N)	58130	Carboxypeptidase OS=Aspergillus niger (strain ATCC MYA-4892 / CBS 513.88 / FGSC A1513) OX=425011 GN=An02g04690 PE=3 SV=1
13	TRUE	A2QRV4|A2QRV4_ASPNC	An08g07350	75.4733	10.49	10.49	4	1070	0.0320359	4	6	HexNAcylation (N)	52077.2	1,3-beta-glucanosyltransferase OS=Aspergillus niger (strain ATCC MYA-4892 / CBS 513.88 / FGSC A1513) OX=425011 GN=An08g07350 PE=3 SV=1
4	TRUE	A2QL05|A2QL05_ASPNC	amyA	105.79	21.49	21.49	10	950	0.0284431	10	14	Carbamidomethylation	54679	Alpha-amylase OS=Aspergillus niger (strain ATCC MYA-4892 / CBS 513.88 / FGSC A1513) OX=425011 GN=amyA PE=3 SV=1
4	FALSE	A2QJF8|A2QJF8_ASPNC	An04g06930	38.1142	2.1	2.1	1	950	0.0284431	1	1		57938.7	alpha-amylase OS=Aspergillus niger (strain ATCC MYA-4892 / CBS 513.88 / FGSC A1513) OX=425011 GN=An04g06930 PE=3 SV=1
16	TRUE	A2R2Z3|A2R2Z3_ASPNC	An14g02470	67.4537	5.56	5.56	3	658	0.0197006	3	5	Carbamidomethylation; HexNAcylation (N)	65699.3	tripeptidyl-peptidase II OS=Aspergillus niger (strain ATCC MYA-4892 / CBS 513.88 / FGSC A1513) OX=425011 GN=An14g02470 PE=4 SV=1
15	TRUE	A2QUK3|A2QUK3_ASPNC	Sox	75.0445	11.99	11.99	4	608	0.0182036	4	6	HexNAcylation (N)	43498.6	Sulphydryl oxidase Sox from patent EP565172-A1-Aspergillus niger OS=Aspergillus niger (strain ATCC MYA-4892 / CBS 513.88 / FGSC A1513) OX=425011 GN=Sox PE=3 SV=1
21	TRUE	A5AAV4|A5AAV4_ASPNC	An07g07530	56.0981	5.9	5.9	2	593	0.0177545	2	2		45609.8	Glycosidase OS=Aspergillus niger (strain ATCC MYA-4892 / CBS 513.88 / FGSC A1513) OX=425011 GN=An07g07530 PE=3 SV=1
12	TRUE	A2QWU9|MANBA_ASPNC	mndA	76.4827	6.98	6.98	5	480	0.0143713	5	6	HexNAcylation (N)	104026	Beta-mannosidase A OS=Aspergillus niger (strain ATCC MYA-4892 / CBS 513.88 / FGSC A1513) OX=425011 GN=mndA PE=3 SV=1
17	TRUE	A2Q7Q3|A2Q7Q3_ASPNC	An01g01540	69.1051	4.01	4.01	3	462	0.0138323	3	5	Carbamidomethylation	116169	alpha,alpha-trehalase OS=Aspergillus niger (strain ATCC MYA-4892 / CBS 513.88 / FGSC A1513) OX=425011 GN=An01g01540 PE=3 SV=1
18	TRUE	A2R1M4|A2R1M4_ASPNC	aphA	64.122	5.21	5.21	3	358	0.0107186	3	5	HexNAcylation (N)	67267.7	Purple acid phosphatase OS=Aspergillus niger (strain ATCC MYA-4892 / CBS 513.88 / FGSC A1513) OX=425011 GN=aphA PE=3 SV=1
32	TRUE	A2R2K6|A2R2K6_ASPNC	An14g01068	34.5604	7.23	7.23	1	280	0.00838323	1	1	HexNAcylation (N)	17729.5	Contig An14c0040, genomic contig OS=Aspergillus niger (strain ATCC MYA-4892 / CBS 513.88 / FGSC A1513) OX=425011 GN=An14g01068 PE=4 SV=1
20	TRUE	A2QFR7|A2QFR7_ASPNC	An03g00500	48.6144	4.71	4.71	2	233	0.00697605	2	2		51862	Contig An03c0020, genomic contig OS=Aspergillus niger (strain ATCC MYA-4892 / CBS 513.88 / FGSC A1513) OX=425011 GN=An03g00500 PE=3 SV=1
7	TRUE	A2QQB3|A2QQB3_ASPNC	An08g01900	96.3075	14.62	14.62	7	176	0.00526946	7	8	HexNAcylation (N)	71091.9	Contig An08c0060, genomic contig OS=Aspergillus niger (strain ATCC MYA-4892 / CBS 513.88 / FGSC A1513) OX=425011 GN=An08g01900 PE=3 SV=1
46	TRUE	A2QYN8|A2QYN8_ASPNC	An12g01910	37.852	2.62	2.62	1	86.9	0.0026018	1	1		53875.3	Contig An12c0060, genomic contig OS=Aspergillus niger (strain ATCC MYA-4892 / CBS 513.88 / FGSC A1513) OX=425011 GN=An12g01910 PE=4 SV=1
24	TRUE	A2QE24|A2QE24_ASPNC	An02g09090	56.6074	5.96	5.96	2	42.5	0.00127246	2	5		44139.3	Contig An02c0270, genomic contig OS=Aspergillus niger (strain ATCC MYA-4892 / CBS 513.88 / FGSC A1513) OX=425011 GN=An02g09090 PE=3 SV=1
35	TRUE	A2QBI7|A2QBI7_ASPNC	An02g00190	36.0439	2.74	2.74	1	25.3	0.000757485	1	2		63123.4	Contig An02c0010, genomic contig OS=Aspergillus niger (strain ATCC MYA-4892 / CBS 513.88 / FGSC A1513) OX=425011 GN=An02g00190 PE=4 SV=1
28	TRUE	A2R2R5|A2R2R5_ASPNC	An14g01685	33.018	10.97	10.97	1	N/A	N/A	1	1	Carbamidomethylation	15227.2	Uncharacterized protein OS=Aspergillus niger (strain ATCC MYA-4892 / CBS 513.88 / FGSC A1513) OX=425011 GN=An14g01685 PE=4 SV=1
9	TRUE	A2QQS9|A2QQS9_ASPNC	An08g03580	81.9616	24.25	24.25	5	N/A	N/A	5	9	Carbamidomethylation	32091.5	glucan 1,3-beta-glucosidase OS=Aspergillus niger (strain ATCC MYA-4892 / CBS 513.88 / FGSC A1513) OX=425011 GN=An08g03580 PE=3 SV=1
36	TRUE	A2R1K2|A2R1K2_ASPNC	An13g01520	37.8552	6.33	6.33	1	N/A	N/A	1	2	Carbamidomethylation	24035.4	Uncharacterized protein OS=Aspergillus niger (strain ATCC MYA-4892 / CBS 513.88 / FGSC A1513) OX=425011 GN=An13g01520 PE=4 SV=1
37	TRUE	A2RAC6|A2RAC6_ASPNC	An18g02690	30.1459	2.16	2.16	1	N/A	N/A	1	1		72473.2	Contig An18c0080, genomic contig OS=Aspergillus niger (strain ATCC MYA-4892 / CBS 513.88 / FGSC A1513) OX=425011 GN=An18g02690 PE=3 SV=1
38	TRUE	A2QZI4|A2QZI4_ASPNC	An12g05020	38.1555	39.71	39.71	1	N/A	N/A	1	2	Carbamidomethylation; HexNAcylation (N)	6898.13	Contig An12c0160, genomic contig OS=Aspergillus niger (strain ATCC MYA-4892 / CBS 513.88 / FGSC A1513) OX=425011 GN=An12g05020 PE=4 SV=1
43	TRUE	A2QGH4|A2QGH4_ASPNC	An03g03300	37.9235	2.36	2.36	1	N/A	N/A	1	1		60932.8	Contig An03c0110, genomic contig OS=Aspergillus niger (strain ATCC MYA-4892 / CBS 513.88 / FGSC A1513) OX=425011 GN=An03g03300 PE=4 SV=1
22	TRUE	A2QHB3|A2QHB3_ASPNC	An03g06270	34.7068	4.6	4.6	2	N/A	N/A	2	2		61330.8	Contig An03c0200, genomic contig OS=Aspergillus niger (strain ATCC MYA-4892 / CBS 513.88 / FGSC A1513) OX=425011 GN=An03g06270 PE=3 SV=1
45	TRUE	A2QSH2|A2QSH2_ASPNC	An08g10710	30.7978	2.1	2.1	1	N/A	N/A	1	1		43697.7	Contig An08c0280, genomic contig OS=Aspergillus niger (strain ATCC MYA-4892 / CBS 513.88 / FGSC A1513) OX=425011 GN=An08g10710 PE=3 SV=1
23	TRUE	A2QAC9|A2QAC9_ASPNC	An01g11010	52.427	7.58	7.58	2	N/A	N/A	2	3		39886.6	Glycosidase OS=Aspergillus niger (strain ATCC MYA-4892 / CBS 513.88 / FGSC A1513) OX=425011 GN=An01g11010 PE=3 SV=1
49	TRUE	A2QJI1|A2QJI1_ASPNC	An04g07160	38.1469	4.53	4.53	1	N/A	N/A	1	1		40649	Contig An04c0200, genomic contig OS=Aspergillus niger (strain ATCC MYA-4892 / CBS 513.88 / FGSC A1513) OX=425011 GN=An04g07160 PE=4 SV=1
50	TRUE	A2QH44|A2QH44_ASPNC	An03g05530	38.1074	5.24	5.24	1	N/A	N/A	1	1		27036.8	xyloglucan-specific endo-beta-1,4-glucanase OS=Aspergillus niger (strain ATCC MYA-4892 / CBS 513.88 / FGSC A1513) OX=425011 GN=An03g05530 PE=3 SV=1
51	TRUE	A2QV29|A2QV29_ASPNC	An10g00800	36.0322	2.21	2.21	1	N/A	N/A	1	1		43522	Contig An10c0050, genomic contig OS=Aspergillus niger (strain ATCC MYA-4892 / CBS 513.88 / FGSC A1513) OX=425011 GN=An10g00800 PE=3 SV=1
56	TRUE	E2PT33|E2PT33_ASPNC	An18g01320	38.1607	3.73	3.73	1	N/A	N/A	1	2		48582.6	Contig An18c0040, genomic contig OS=Aspergillus niger (strain ATCC MYA-4892 / CBS 513.88 / FGSC A1513) OX=425011 GN=An18g01320 PE=3 SV=1
25	TRUE	A2Q9V3|A2Q9V3_ASPNC	An01g09220	49.5603	4.93	4.93	2	N/A	N/A	2	3		44675.1	Contig An01c0310, genomic contig OS=Aspergillus niger (strain ATCC MYA-4892 / CBS 513.88 / FGSC A1513) OX=425011 GN=An01g09220 PE=4 SV=1

## Sheet: tryp#4672
Protein Group	Top	Accession	Gene	-10LgP	Coverage(%)	Coverage(%) Sample 9	#Peptides	Area Sample 9	% of total Area	#Unique	#Spec Sample 9	PTM	Average Mass	Description
1	TRUE	ANPEP_SEY		122.334	32.66	32.66	13	3380000	88.0208	13	568	Carbamidomethylation; HexNAcylation (N)	60287.8	protein sey1 [Aspergillus niger] GAQ41715.1
3	TRUE	A2QW02|A2QW02_ASPNC	An11g03340	116.268	34.06	34.06	11	362000	9.42708	11	131	Carbamidomethylation; HexNAcylation (N)	55238.2	alpha-amylase OS=Aspergillus niger (strain ATCC MYA-4892 / CBS 513.88 / FGSC A1513) OX=425011 GN=An11g03340 PE=3 SV=1
5	TRUE	A2QHW0|A2QHW0_ASPNC	An04g01230	91.3443	20.7	20.7	6	51500	1.34115	6	35	Carbamidomethylation; HexNAcylation (N)	41051.6	Contig An04c0070, genomic contig OS=Aspergillus niger (strain ATCC MYA-4892 / CBS 513.88 / FGSC A1513) OX=425011 GN=An04g01230 PE=4 SV=1
2	TRUE	A2QBC2|A2QBC2_ASPNC	An01g14730	119.399	58.31	58.31	12	18400	0.479167	12	43	Carbamidomethylation	41645.5	Contig An01c0470, genomic contig OS=Aspergillus niger (strain ATCC MYA-4892 / CBS 513.88 / FGSC A1513) OX=425011 GN=An01g14730 PE=3 SV=1
4	TRUE	A2QH12|A2QH12_ASPNC	An03g05200	102.149	22.79	22.79	8	4460	0.116146	8	22	Carbamidomethylation; HexNAcylation (N)	62599.7	Contig An03c0160, genomic contig OS=Aspergillus niger (strain ATCC MYA-4892 / CBS 513.88 / FGSC A1513) OX=425011 GN=An03g05200 PE=3 SV=1
18	TRUE	A2QBX5|A2QBX5_ASPNC	An02g01550	71.2589	29.53	29.53	3	3670	0.0955729	3	8	Carbamidomethylation	15162.9	Contig An02c0010, genomic contig OS=Aspergillus niger (strain ATCC MYA-4892 / CBS 513.88 / FGSC A1513) OX=425011 GN=An02g01550 PE=3 SV=1
9	TRUE	A2R322|A2R322_ASPNC	eglA	93.1991	35.15	35.15	6	2780	0.0723958	6	11		25873.4	Endoglucanase A eglA-Aspergillus niger OS=Aspergillus niger (strain ATCC MYA-4892 / CBS 513.88 / FGSC A1513) OX=425011 GN=eglA PE=3 SV=1
13	TRUE	A2QIK3|A2QIK3_ASPNC	An04g03830	79.7585	13.26	13.26	4	2570	0.0669271	4	11	Carbamidomethylation	52962.1	Contig An04c0140, genomic contig OS=Aspergillus niger (strain ATCC MYA-4892 / CBS 513.88 / FGSC A1513) OX=425011 GN=An04g03830 PE=4 SV=1
41	TRUE	A2R2W1|A2R2W1_ASPNC	An14g02150	34.9357	1.67	1.67	1	2400	0.0625	1	6		53018.6	Carboxypeptidase OS=Aspergillus niger (strain ATCC MYA-4892 / CBS 513.88 / FGSC A1513) OX=425011 GN=An14g02150 PE=3 SV=1
6	TRUE	A2QL05|A2QL05_ASPNC	amyA	97.8537	16.67	16.67	8	2290	0.0596354	8	14	Carbamidomethylation	54679	Alpha-amylase OS=Aspergillus niger (strain ATCC MYA-4892 / CBS 513.88 / FGSC A1513) OX=425011 GN=amyA PE=3 SV=1
32	TRUE	A5ABD9|A5ABD9_ASPNC	An11g00040	38.8682	16.67	16.67	1	2120	0.0552083	1	7	Carbamidomethylation	12305	Contig An11c0010, genomic contig OS=Aspergillus niger (strain ATCC MYA-4892 / CBS 513.88 / FGSC A1513) OX=425011 GN=An11g00040 PE=4 SV=1
15	TRUE	A2QCT2|A2QCT2_ASPNC	An02g04690	80.9077	9.92	9.92	4	1160	0.0302083	4	16	Carbamidomethylation; HexNAcylation (N)	58130	Carboxypeptidase OS=Aspergillus niger (strain ATCC MYA-4892 / CBS 513.88 / FGSC A1513) OX=425011 GN=An02g04690 PE=3 SV=1
8	TRUE	A2QRV4|A2QRV4_ASPNC	An08g07350	86.139	18.11	18.11	5	1060	0.0276042	5	8	Carbamidomethylation; HexNAcylation (N)	52077.2	1,3-beta-glucanosyltransferase OS=Aspergillus niger (strain ATCC MYA-4892 / CBS 513.88 / FGSC A1513) OX=425011 GN=An08g07350 PE=3 SV=1
6	FALSE	A2QJF8|A2QJF8_ASPNC	An04g06930	37.84	2.1	2.1	1	743	0.019349	1	2		57938.7	alpha-amylase OS=Aspergillus niger (strain ATCC MYA-4892 / CBS 513.88 / FGSC A1513) OX=425011 GN=An04g06930 PE=3 SV=1
25	TRUE	A5AAV4|A5AAV4_ASPNC	An07g07530	57.8889	5.9	5.9	2	638	0.0166146	2	4		45609.8	Glycosidase OS=Aspergillus niger (strain ATCC MYA-4892 / CBS 513.88 / FGSC A1513) OX=425011 GN=An07g07530 PE=3 SV=1
10	TRUE	A2QQS9|A2QQS9_ASPNC	An08g03580	85.4853	24.25	24.25	5	576	0.015	5	5	Carbamidomethylation	32091.5	glucan 1,3-beta-glucosidase OS=Aspergillus niger (strain ATCC MYA-4892 / CBS 513.88 / FGSC A1513) OX=425011 GN=An08g03580 PE=3 SV=1
12	TRUE	A2R1M4|A2R1M4_ASPNC	aphA	76.2264	6.68	6.68	4	435	0.0113281	4	6	HexNAcylation (N)	67267.7	Purple acid phosphatase OS=Aspergillus niger (strain ATCC MYA-4892 / CBS 513.88 / FGSC A1513) OX=425011 GN=aphA PE=3 SV=1
20	TRUE	A2QUK3|A2QUK3_ASPNC	Sox	66.6118	9.44	9.44	3	418	0.0108854	3	5		43498.6	Sulphydryl oxidase Sox from patent EP565172-A1-Aspergillus niger OS=Aspergillus niger (strain ATCC MYA-4892 / CBS 513.88 / FGSC A1513) OX=425011 GN=Sox PE=3 SV=1
7	TRUE	A2QH21|EGLC_ASPNC	eglC	91.0251	15.43	15.43	6	390	0.0101563	6	10		46346.8	Probable glucan endo-1,3-beta-glucosidase eglC OS=Aspergillus niger (strain ATCC MYA-4892 / CBS 513.88 / FGSC A1513) OX=425011 GN=eglC PE=3 SV=2
28	TRUE	A2QAC9|A2QAC9_ASPNC	An01g11010	57.8627	7.58	7.58	2	374	0.00973958	2	4		39886.6	Glycosidase OS=Aspergillus niger (strain ATCC MYA-4892 / CBS 513.88 / FGSC A1513) OX=425011 GN=An01g11010 PE=3 SV=1
16	TRUE	A2QWU9|MANBA_ASPNC	mndA	77.5841	5.91	5.91	4	307	0.00799479	4	5	HexNAcylation (N)	104026	Beta-mannosidase A OS=Aspergillus niger (strain ATCC MYA-4892 / CBS 513.88 / FGSC A1513) OX=425011 GN=mndA PE=3 SV=1
33	TRUE	A2R2K6|A2R2K6_ASPNC	An14g01068	33.397	7.23	7.23	1	287	0.00747396	1	2	HexNAcylation (N)	17729.5	Contig An14c0040, genomic contig OS=Aspergillus niger (strain ATCC MYA-4892 / CBS 513.88 / FGSC A1513) OX=425011 GN=An14g01068 PE=4 SV=1
27	TRUE	A5AAJ6|A5AAJ6_ASPNC	An04g01440	58.1743	6.46	6.46	2	282	0.00734375	2	3		50831.9	Contig An04c0090, genomic contig OS=Aspergillus niger (strain ATCC MYA-4892 / CBS 513.88 / FGSC A1513) OX=425011 GN=An04g01440 PE=3 SV=1
22	TRUE	A2R2Z3|A2R2Z3_ASPNC	An14g02470	58.0404	3.93	3.93	2	238	0.00619792	2	3	Carbamidomethylation	65699.3	tripeptidyl-peptidase II OS=Aspergillus niger (strain ATCC MYA-4892 / CBS 513.88 / FGSC A1513) OX=425011 GN=An14g02470 PE=4 SV=1
23	TRUE	A2QFR7|A2QFR7_ASPNC	An03g00500	57.6243	4.71	4.71	2	221	0.00575521	2	2		51862	Contig An03c0020, genomic contig OS=Aspergillus niger (strain ATCC MYA-4892 / CBS 513.88 / FGSC A1513) OX=425011 GN=An03g00500 PE=3 SV=1
17	TRUE	A2Q7Q3|A2Q7Q3_ASPNC	An01g01540	67.8532	4.01	4.01	3	219	0.00570312	3	4	Carbamidomethylation	116169	alpha,alpha-trehalase OS=Aspergillus niger (strain ATCC MYA-4892 / CBS 513.88 / FGSC A1513) OX=425011 GN=An01g01540 PE=3 SV=1
11	TRUE	A2QQB3|A2QQB3_ASPNC	An08g01900	79.4727	7.15	7.15	4	191	0.00497396	4	5		71091.9	Contig An08c0060, genomic contig OS=Aspergillus niger (strain ATCC MYA-4892 / CBS 513.88 / FGSC A1513) OX=425011 GN=An08g01900 PE=3 SV=1
30	TRUE	A2QE24|A2QE24_ASPNC	An02g09090	57.2627	5.96	5.96	2	156	0.0040625	2	4		44139.3	Contig An02c0270, genomic contig OS=Aspergillus niger (strain ATCC MYA-4892 / CBS 513.88 / FGSC A1513) OX=425011 GN=An02g09090 PE=3 SV=1
36	TRUE	A2QBI7|A2QBI7_ASPNC	An02g00190	36.0315	2.74	2.74	1	43.2	0.001125	1	1		63123.4	Contig An02c0010, genomic contig OS=Aspergillus niger (strain ATCC MYA-4892 / CBS 513.88 / FGSC A1513) OX=425011 GN=An02g00190 PE=4 SV=1
24	TRUE	A2R1R2|A2R1R2_ASPNC	An13g02130	55.4753	4.67	4.67	2	N/A	N/A	2	4	Carbamidomethylation; HexNAcylation (N)	50989.8	Contig An13c0070, genomic contig OS=Aspergillus niger (strain ATCC MYA-4892 / CBS 513.88 / FGSC A1513) OX=425011 GN=An13g02130 PE=3 SV=1
35	TRUE	A2QFE9|A2QFE9_ASPNC	An02g14290	38.3362	2.14	2.14	1	N/A	N/A	1	1		65820.6	Carboxylic ester hydrolase OS=Aspergillus niger (strain ATCC MYA-4892 / CBS 513.88 / FGSC A1513) OX=425011 GN=An02g14290 PE=3 SV=1
26	TRUE	A2RAC6|A2RAC6_ASPNC	An18g02690	51.1545	4.01	4.01	2	N/A	N/A	2	2		72473.2	Contig An18c0080, genomic contig OS=Aspergillus niger (strain ATCC MYA-4892 / CBS 513.88 / FGSC A1513) OX=425011 GN=An18g02690 PE=3 SV=1
38	TRUE	A2QQH9|A2QQH9_ASPNC	An08g02590	35.9694	2.79	2.79	1	N/A	N/A	1	1		39514.8	Contig An08c0100, genomic contig OS=Aspergillus niger (strain ATCC MYA-4892 / CBS 513.88 / FGSC A1513) OX=425011 GN=An08g02590 PE=4 SV=1
14	TRUE	A2QHB3|A2QHB3_ASPNC	An03g06270	70.0526	9.38	9.38	4	N/A	N/A	4	5		61330.8	Contig An03c0200, genomic contig OS=Aspergillus niger (strain ATCC MYA-4892 / CBS 513.88 / FGSC A1513) OX=425011 GN=An03g06270 PE=3 SV=1
19	TRUE	A2QH44|A2QH44_ASPNC	An03g05530	64.2914	15.32	15.32	3	N/A	N/A	3	4		27036.8	xyloglucan-specific endo-beta-1,4-glucanase OS=Aspergillus niger (strain ATCC MYA-4892 / CBS 513.88 / FGSC A1513) OX=425011 GN=An03g05530 PE=3 SV=1
29	TRUE	A2QV29|A2QV29_ASPNC	An10g00800	38.8538	4.67	4.67	2	N/A	N/A	2	2		43522	Contig An10c0050, genomic contig OS=Aspergillus niger (strain ATCC MYA-4892 / CBS 513.88 / FGSC A1513) OX=425011 GN=An10g00800 PE=3 SV=1
43	TRUE	A2QA87|A2QA87_ASPNC	An01g10580	34.0356	8.37	8.37	1	N/A	N/A	1	1		29209.7	ribonuclease T2 OS=Aspergillus niger (strain ATCC MYA-4892 / CBS 513.88 / FGSC A1513) OX=425011 GN=An01g10580 PE=3 SV=1
44	TRUE	E2PT33|E2PT33_ASPNC	An18g01320	38.8282	3.73	3.73	1	N/A	N/A	1	2		48582.6	Contig An18c0040, genomic contig OS=Aspergillus niger (strain ATCC MYA-4892 / CBS 513.88 / FGSC A1513) OX=425011 GN=An18g01320 PE=3 SV=1
21	TRUE	A2Q9V3|A2Q9V3_ASPNC	An01g09220	66.5607	8.37	8.37	3	N/A	N/A	3	4	HexNAcylation (N)	44675.1	Contig An01c0310, genomic contig OS=Aspergillus niger (strain ATCC MYA-4892 / CBS 513.88 / FGSC A1513) OX=425011 GN=An01g09220 PE=4 SV=1

## Sheet: peptides for XIC #7670
Protein Group	Accession	Gene	Top	Peptide	Extended Peptide	Unique	-10LgP	Mass	Length	ppm	m/z	z	RT	Scan	Source File	Precursor Id	1/k0 Start	1/k0 End	Area Sample 7	#Feature	Start	End	PTM	AScore	Found By
1	ANPEP_SEY	AnPEP	TRUE	DVSLVAEYVDK	K.DVSLVAEYVDK.V	TRUE	38.09	1236.62	11	-0.9	619.314	2	13.4978	974258	AP_EndoH-Tryp_A1_1_4670.d	26330	0.9256	0.9329	7.24E+05	7	230	240			DB Search
1	ANPEP_SEY	AnPEP	TRUE	LVSASYWQR	R.LVSASYWQR.Q	TRUE	37.86	1108.57	9	-3	555.285	2	9.6323	689983	AP_EndoH-Tryp_A1_1_4670.d	16375	0.8167	0.824	5.67E+05	10	420	428			DB Search
1	ANPEP_SEY	AnPEP	TRUE	LQFDN(+203.08)STR	K.LQFDN(+203.08)STR.S	TRUE	34.64	1182.55	8	-1.3	592.278	2	7.1991	453091	AP_EndoH-Tryp_A1_1_4670.d	9607	0.9212	0.9284	5.40E+05	18	158	165	HexNAcylation (N)	N5:HexNAcylation (N):1000.00	DB Search
1	ANPEP_SEY	AnPEP	TRUE	NAATVNSWTGGWDMTR	K.NAATVNSWTGGWDMTR.N	TRUE	38.1	1765.78	16	4.2	883.897	2	11.2365	834370	AP_EndoH-Tryp_A1_1_4670.d	20554	1.1068	1.114	3.63E+05	10	449	464			DB Search
1	ANPEP_SEY	AnPEP	TRUE	LIWTNGQYDPWR	R.LIWTNGQYDPWR.D	TRUE	38.09	1547.75	12	-3.2	774.876	2	13.8569	1061988	AP_EndoH-Tryp_A1_1_4670.d	30240	0.9917	0.9989	2.92E+05	3	469	480			DB Search
1	ANPEP_SEY	AnPEP	TRUE	SAATTGEAYFEQLLDHHNPEK	K.SAATTGEAYFEQLLDHHNPEK.G	TRUE	38.1	2357.09	21	1.4	590.277	4	12.814	979116	AP_EndoH-Tryp_A1_1_4670.d	26616	0.8224	0.8296	2.32E+05	16	40	60			DB Search
1	ANPEP_SEY	AnPEP	TRUE	EWVEEYYA	K.EWVEEYYA	TRUE	38.1	1087.45	8	-0.3	1088.45	1	12.6062	959778	AP_EndoH-Tryp_A1_1_4670.d	25566	1.284	1.2912	1.17E+05	7	538	545			DB Search
1	ANPEP_SEY	AnPEP	TRUE	KVVDNEVK	K.KVVDNEVK.Q	TRUE	33.51	929.518	8	1.4	465.764	2	4.4205	209698	AP_EndoH-Tryp_A1_1_4670.d	3958	0.8078	0.8151	1.05E+05	12	527	534			DB Search
1	ANPEP_SEY	AnPEP	TRUE	QC(+57.02)PLYFPETNGYTYGSAK	R.QC(+57.02)PLYFPETNGYTYGSAK.G	TRUE	38.1	2094.94	18	-1.5	1048.47	2	12.4155	942178	AP_EndoH-Tryp_A1_1_4670.d	24730	1.1582	1.1655	9.42E+04	4	429	446	Carbamidomethylation		DB Search
1	ANPEP_SEY	AnPEP	TRUE	LQFDNSTR	K.LQFDNSTR.S	TRUE	35.8	979.472	8	-2.4	490.739	2	7.0337	453118	AP_EndoH-Tryp_A1_1_4670.d	9634	0.8098	0.8171	5.92E+04	3	158	165			DB Search
1	ANPEP_SEY	AnPEP	TRUE	VVDNEVK	K.VVDNEVK.Q	TRUE	25.63	801.423	7	3	401.717	2	4.791	244003	AP_EndoH-Tryp_A1_1_4670.d	4735	0.7392	0.7465	2.80E+04	1	528	534			DB Search
1	ANPEP_SEY	AnPEP	TRUE	QWEWFLC(+57.02)NEPFFYWQDGAPEGTSTIVPR	R.QWEWFLC(+57.02)NEPFFYWQDGAPEGTSTIVPR.L	TRUE	38.1	3459.57	28	-1.5	1154.19	3	17.1932	1380937	AP_EndoH-Tryp_A1_1_4670.d	44389	1.0983	1.1056	7.32E+03	1	392	419	Carbamidomethylation		DB Search
1	ANPEP_SEY	AnPEP	TRUE	EQQALK	K.EQQALK.E	TRUE	22.7	715.386	6	2.8	358.699	2	4.1282	192609	AP_EndoH-Tryp_A1_1_4670.d	3633	0.7036	0.7109	1.70E+03	1	249	254			DB Search
1	ANPEP_SEY	AnPEP	TRUE	N(+203.08)AATVNSWTGGWDMTR	K.N(+203.08)AATVNSWTGGWDMTR.N	TRUE	36.99	1968.86	16	2.9	985.435	2	12.5284	950186	AP_EndoH-Tryp_A1_1_4670.d	25118	1.1341	1.1414	1.23E+03	1	449	464	HexNAcylation (N)	N1:HexNAcylation (N):10.96	DB Search
1	ANPEP_SEY	AnPEP	TRUE	QIKEWVEEYYA	K.QIKEWVEEYYA	TRUE	37.87	1456.69	11	4.1	729.349	2	12.2203	922949	AP_EndoH-Tryp_A1_1_4670.d	23789	1.0231	1.0303	6.07E+02	1	535	545			DB Search
1	ANPEP_SEY	AnPEP	TRUE	VVDNEVKQIK	K.VVDNEVKQIK.E	TRUE	36.75	1170.66	10	4.3	586.336	2	6.0593	364042	AP_EndoH-Tryp_A1_1_4670.d	7426	0.922	0.9292	4.16E+02	1	528	537			DB Search
3	A2QW02	alpha-amylase	TRUE	TQSIYFLLTDR	R.TQSIYFLLTDR.F	TRUE	37.95	1355.71	11	7.3	678.862	2	15.1431	1189699	AP_EndoH-Tryp_A1_1_4670.d	36031	0.9868	0.9941	6.54E+04	5	29	39			DB Search
3	A2QW02	alpha-amylase	TRUE	SVASDC(+57.02)SDPTLLGNFIENHDNPR	K.SVASDC(+57.02)SDPTLLGNFIENHDNPR.F	TRUE	38.1	2557.15	23	3.4	853.388	3	13.323	1022212	AP_EndoH-Tryp_A1_1_4670.d	28564	0.9683	0.9756	5.63E+04	2	299	321	Carbamidomethylation		DB Search
3	A2QW02	alpha-amylase	TRUE	IYDVNSNFGTADDLK	K.IYDVNSNFGTADDLK.S	TRUE	38.1	1670.78	15	3.6	836.394	2	11.1325	824938	AP_EndoH-Tryp_A1_1_4670.d	20266	1.0609	1.0682	5.38E+04	4	108	122			DB Search
3	A2QW02	alpha-amylase	TRUE	VLLPASVVDSSSLC(+57.02)GGSGR	R.VLLPASVVDSSSLC(+57.02)GGSGR.L	TRUE	38.1	1859.94	19	2	930.973	2	13.3116	1020623	AP_EndoH-Tryp_A1_1_4670.d	28499	1.1088	1.116	4.62E+04	4	483	501	Carbamidomethylation		DB Search
3	A2QW02	alpha-amylase	TRUE	SLSDALHAR	K.SLSDALHAR.G	TRUE	37.48	968.504	9	-1.4	485.255	2	7.5921	501811	AP_EndoH-Tryp_A1_1_4670.d	11083	0.8357	0.8429	3.55E+04	1	123	131			DB Search
3	A2QW02	alpha-amylase	TRUE	FASYTSDYSQAK	R.FASYTSDYSQAK.N	TRUE	38.09	1366.6	12	4.2	684.308	2	7.9297	531506	AP_EndoH-Tryp_A1_1_4670.d	11822	0.9659	0.9731	3.19E+04	2	322	333			DB Search
3	A2QW02	alpha-amylase	TRUE	GSSGSSYTLTLSGSGYTSGTK	K.GSSGSSYTLTLSGSGYTSGTK.L	TRUE	38.1	1996.92	21	2.1	999.464	2	10.5041	763629	AP_EndoH-Tryp_A1_1_4670.d	18393	1.1373	1.1446	3.17E+04	1	434	454			DB Search
3	A2QW02	alpha-amylase	TRUE	KGTSGSQVITVLSNK	R.KGTSGSQVITVLSNK.G	TRUE	38.1	1517.84	15	1.4	759.924	2	8.9436	624008	AP_EndoH-Tryp_A1_1_4670.d	14408	1.0259	1.0331	2.89E+04	2	419	433			DB Search
3	A2QW02	alpha-amylase	TRUE	GTSGSQVITVLSNK	K.GTSGSQVITVLSNK.G	TRUE	38.1	1389.75	14	3.1	695.878	2	10.571	768361	AP_EndoH-Tryp_A1_1_4670.d	18553	0.9707	0.978	2.03E+04	1	420	433			DB Search
3	A2QW02	alpha-amylase	TRUE	LAISADSAYITYANDAFYTDSNTIAMR	K.LAISADSAYITYANDAFYTDSNTIAMR.K	TRUE	38.1	2957.38	27	2.5	986.795	3	16.1623	1283804	AP_EndoH-Tryp_A1_1_4670.d	40220	1.0585	1.0657	1.27E+04	3	392	418			DB Search
3	A2QW02	alpha-amylase	TRUE	NVLSYIFLSDGIPIVYAGEEQHYSGGK	K.NVLSYIFLSDGIPIVYAGEEQHYSGGK.V	TRUE	32.84	2955.47	27	-0.3	986.155	3	17.1893	1384182	AP_EndoH-Tryp_A1_1_4670.d	44586	1.1607	1.1679	1.29E+03	1	334	360			DB Search
4	A2QHW0	GPI-anchored cell wall organization protein Ecm33	TRUE	TVGTFDITENTNLK	K.TVGTFDITENTNLK.T	TRUE	38.09	1551.78	14	4.1	776.894	2	11.6827	870592	AP_EndoH-Tryp_A1_1_4670.d	21724	1.0267	1.0339	1.67E+04	1	157	170			DB Search
4	A2QHW0	GPI-anchored cell wall organization protein Ecm33	TRUE	SINFPDLK	K.SINFPDLK.E	TRUE	25.39	932.497	8	3.6	467.254	2	11.8232	886468	AP_EndoH-Tryp_A1_1_4670.d	22360	0.7836	0.7909	1.14E+04	1	280	287			DB Search
4	A2QHW0	GPI-anchored cell wall organization protein Ecm33	TRUE	LN(+203.08)NISMPVLK	K.LN(+203.08)NISMPVLK.T	TRUE	35.61	1330.72	10	2.7	666.363	2	11.7812	880118	AP_EndoH-Tryp_A1_1_4670.d	22106	0.9466	0.9538	1.04E+04	1	255	264	HexNAcylation (N)	N2:HexNAcylation (N):9.34	DB Search
4	A2QHW0	GPI-anchored cell wall organization protein Ecm33	TRUE	LNN(+203.08)ISMPVLK	K.LNN(+203.08)ISMPVLK.T	TRUE	31.28	1330.72	10	2.7	666.363	2	11.7812	881699	AP_EndoH-Tryp_A1_1_4670.d	22163	0.9457	0.953	1.04E+04	1	255	264	HexNAcylation (N)	N3:HexNAcylation (N):16.90	DB Search
4	A2QHW0	GPI-anchored cell wall organization protein Ecm33	TRUE	GVSEAGSVTITNTGLTSLDGISLK	K.GVSEAGSVTITNTGLTSLDGISLK.T	TRUE	38.1	2319.22	24	0.4	1160.61	2	15.074	1183228	AP_EndoH-Tryp_A1_1_4670.d	35656	1.2743	1.2816	6.12E+03	3	133	156			DB Search
4	A2QHW0	GPI-anchored cell wall organization protein Ecm33	TRUE	GGFNMQSTGN(+203.08)FSC(+57.02)SAFK	K.GGFNMQSTGN(+203.08)FSC(+57.02)SAFK.T	TRUE	38.1	2041.85	17	0.7	1021.93	2	11.6487	869046	AP_EndoH-Tryp_A1_1_4670.d	21702	1.1506	1.1578	4.53E+03	1	312	328	HexNAcylation (N);Carbamidomethylation	N10:HexNAcylation (N):81.15	DB Search
4	A2QHW0	GPI-anchored cell wall organization protein Ecm33	TRUE	TVNGGFQIAR	K.TVNGGFQIAR.N	TRUE	36.12	1061.56	10	-1.8	531.784	2	8.9117	620856	AP_EndoH-Tryp_A1_1_4670.d	14304	0.8361	0.8433	1.14E+03	1	265	274			DB Search
4	A2QHW0	GPI-anchored cell wall organization protein Ecm33	TRUE	GGFNMQSTGNFSC(+57.02)SAFK	K.GGFNMQSTGNFSC(+57.02)SAFK.T	TRUE	37.62	1838.77	17	-0.3	920.386	2	11.8608	891200	AP_EndoH-Tryp_A1_1_4670.d	22520	1.0971	1.1044		0	312	328	Carbamidomethylation		DB Search
2	A2QBC2	Isomerase YbhE	TRUE	HEDVIFYLTSELNNHVTGYR	K.HEDVIFYLTSELNNHVTGYR.V	TRUE	38.1	2406.16	20	2.4	803.057	3	15.1207	1188102	AP_EndoH-Tryp_A1_1_4670.d	35958	1.046	1.0533	4.49E+03	1	229	248			DB Search
2	A2QBC2	Isomerase YbhE	TRUE	IFHINPSTGLLEPQAPLVAAPGSGPR	R.IFHINPSTGLLEPQAPLVAAPGSGPR.H	TRUE	38.1	2638.42	26	-6	880.47	3	14.4092	1125756	AP_EndoH-Tryp_A1_1_4670.d	33048	0.9619	0.9691	4.17E+03	1	187	212			DB Search
2	A2QBC2	Isomerase YbhE	TRUE	VAEIAISPQNNR	K.VAEIAISPQNNR.L	TRUE	36.77	1310.69	12	0.2	656.35	2	8.89	617711	AP_EndoH-Tryp_A1_1_4670.d	14207	0.9341	0.9413	3.12E+03	1	279	290			DB Search
2	A2QBC2	Isomerase YbhE	TRUE	SQTFTYTLPAPGPVADR	R.SQTFTYTLPAPGPVADR.Q	TRUE	38.1	1819.91	17	-1.7	910.955	2	12.8194	975870	AP_EndoH-Tryp_A1_1_4670.d	26418	1.1241	1.1313	3.07E+03	1	141	157			DB Search
2	A2QBC2	Isomerase YbhE	TRUE	VLQLETIAGPVMSQFYSAPGVPHR	K.VLQLETIAGPVMSQFYSAPGVPHR.N	TRUE	38.1	2596.35	24	-3.5	866.447	3	16.7419	1337783	AP_EndoH-Tryp_A1_1_4670.d	42383	0.9643	0.9715	2.29E+03	3	97	120			DB Search
2	A2QBC2	Isomerase YbhE	TRUE	LYAASYAGTVTTLSLSQSSK	R.LYAASYAGTVTTLSLSQSSK.G	TRUE	38.1	2047.05	20	0	1024.52	2	12.8895	983875	AP_EndoH-Tryp_A1_1_4670.d	26803	1.2161	1.2233	1.22E+03	1	20	39			DB Search
2	A2QBC2	Isomerase YbhE	TRUE	GQYELETVAQSTDC(+57.02)GTNPSWLMLDHDNR	K.GQYELETVAQSTDC(+57.02)GTNPSWLMLDHDNR.V	TRUE	38.1	3236.41	28	-0.3	1079.8	3	14.0809	1093901	AP_EndoH-Tryp_A1_1_4670.d	31673	1.0798	1.0871	8.36E+02	1	40	67	Carbamidomethylation		DB Search
2	A2QBC2	Isomerase YbhE	TRUE	QDAPHSHGVVVDPTGQFVLVPDLGADLIR	R.QDAPHSHGVVVDPTGQFVLVPDLGADLIR.I	TRUE	38.03	3051.58	29	-2.5	1018.19	3	16.2643	1296509	AP_EndoH-Tryp_A1_1_4670.d	40733	1.0533	1.0605	4.88E+02	1	158	186			DB Search
2	A2QBC2	Isomerase YbhE	TRUE	HGVFWTPAGTTAK	R.HGVFWTPAGTTAK.Q	TRUE	37.47	1371.69	13	0.7	686.85	2	9.5201	678859	AP_EndoH-Tryp_A1_1_4670.d	15919	0.9703	0.9776		0	213	225			DB Search
2	A2QBC2	Isomerase YbhE	TRUE	NEMIAEALQNTHAVGVTQWNGK	R.NEMIAEALQNTHAVGVTQWNGK.T	TRUE	36.93	2410.17	22	-6.7	804.386	3	13.4037	1033378	AP_EndoH-Tryp_A1_1_4670.d	29062	0.9143	0.9216		0	346	367			DB Search
2	A2QBC2	Isomerase YbhE	TRUE	QFEMSAR	R.QFEMSAR.N	TRUE	26.21	867.391	7	0.9	434.7	2	7.1448	464172	AP_EndoH-Tryp_A1_1_4670.d	10020	0.7549	0.7622		0	339	345			DB Search
2	A2QBC2	Isomerase YbhE	TRUE	TGKPVPLVAK	K.TGKPVPLVAK.K	TRUE	27.54	1008.63	10	-5.3	505.318	2	6.6247	417087	AP_EndoH-Tryp_A1_1_4670.d	8655	0.9042	0.9115		0	368	377			DB Search
6	A2QH12	serine carboxypeptidase	TRUE	LMNTIQDVGK	R.LMNTIQDVGK.L	TRUE	36.37	1117.58	10	1.2	559.794	2	9.0565	635001	AP_EndoH-Tryp_A1_1_4670.d	14733	0.88	0.8873	1.64E+03	1	399	408			DB Search
6	A2QH12	serine carboxypeptidase	TRUE	GYLDIPVR	K.GYLDIPVR.Y	TRUE	37.02	931.513	8	-0.3	466.76	2	11.7529	878547	AP_EndoH-Tryp_A1_1_4670.d	22059	0.805	0.8123	1.61E+03	1	33	40			DB Search
6	A2QH12	serine carboxypeptidase	TRUE	QVPTGIC(+57.02)ETDPSVK	K.QVPTGIC(+57.02)ETDPSVK.S	TRUE	35.9	1529.74	14	-0.7	765.871	2	8.9981	628718	AP_EndoH-Tryp_A1_1_4670.d	14546	0.9764	0.9836	6.19E+02	1	43	56	Carbamidomethylation		DB Search
6	A2QH12	serine carboxypeptidase	TRUE	GIDEIC(+57.02)STADDFC(+57.02)ANEVENVYDIYSGR	R.GIDEIC(+57.02)STADDFC(+57.02)ANEVENVYDIYSGR.D	TRUE	38.1	3111.31	27	-1.2	1038.1	3	16.2512	1293273	AP_EndoH-Tryp_A1_1_4670.d	40545	1.0392	1.0464	2.67E+02	1	316	342	Carbamidomethylation;Carbamidomethylation		DB Search
6	A2QH12	serine carboxypeptidase	TRUE	IPISSSLQTVGTPK	K.IPISSSLQTVGTPK.S	TRUE	30.52	1426.8	14	1.7	714.405	2	10.8535	799792	AP_EndoH-Tryp_A1_1_4670.d	19504	0.9768	0.984	8.41E+01	1	507	520			DB Search
6	A2QH12	serine carboxypeptidase	TRUE	DEYDFR	R.DEYDFR.E	TRUE	24.84	843.34	6	-1.8	422.674	2	7.9769	539405	AP_EndoH-Tryp_A1_1_4670.d	12101	0.759	0.7662		0	343	348			DB Search
6	A2QH12	serine carboxypeptidase	TRUE	SISSLMYNNLYGPGNC(+57.02)LDQLYDC(+57.02)AAR	K.SISSLMYNNLYGPGNC(+57.02)LDQLYDC(+57.02)AAR.G	TRUE	38.09	2994.33	26	2.9	999.114	3	16.4551	1313980	AP_EndoH-Tryp_A1_1_4670.d	41440	1.0275	1.0348		0	290	315	Carbamidomethylation;Carbamidomethylation		DB Search
5	A2QJF8		FALSE	SQSIYFLLTDR	R.SQSIYFLLTDR.F	TRUE	37.95	1341.69	11	0.7	671.85	2	14.5613	1136938	AP_EndoH-Tryp_A1_1_4670.d	33562	0.9776	0.9848	7.97E+02	1	24	34			DB Search
5	A2QL05		TRUE	SQSIYFLLTDR	R.SQSIYFLLTDR.F	TRUE	37.95	1341.69	11	0.7	671.85	2	14.5613	1136938	AP_EndoH-Tryp_A1_1_4670.d	33562	0.9776	0.9848	7.97E+02	1	28	38			DB Search
5	A2QL05		TRUE	YC(+57.02)GGTWQGIIDK	K.YC(+57.02)GGTWQGIIDK.L	TRUE	38.09	1396.64	12	-1.9	699.323	2	11.4031	848520	AP_EndoH-Tryp_A1_1_4670.d	20988	0.9292	0.9365	5.25E+02	1	57	68	Carbamidomethylation		DB Search
5	A2QL05		TRUE	STSGSMDDLYNMINTVK	K.STSGSMDDLYNMINTVK.S	TRUE	36.36	1874.84	17	-3.7	938.417	2	15.1322	1191336	AP_EndoH-Tryp_A1_1_4670.d	36144	1.145	1.1522	2.71E+02	1	284	300			DB Search
5	A2QL05		TRUE	ALSSALHER	K.ALSSALHER.G	TRUE	24.26	982.52	9	1.9	492.265	2	5.9659	357789	AP_EndoH-Tryp_A1_1_4670.d	7269	0.8381	0.8454		0	122	130			DB Search
5	A2QL05		TRUE	DDTTIAMR	K.DDTTIAMR.K	TRUE	23.56	921.423	8	4.1	461.717	2	7.6475	509649	AP_EndoH-Tryp_A1_1_4670.d	11301	0.7667	0.7739		0	410	417			DB Search
5	A2QL05		TRUE	DFWPGYNK	K.DFWPGYNK.A	TRUE	28.94	1025.46	8	6.4	513.737	2	11.3232	842236	AP_EndoH-Tryp_A1_1_4670.d	20800	0.7998	0.807		0	234	241			DB Search
5	A2QL05		TRUE	EATWLSGYPTDSELYK	R.EATWLSGYPTDSELYK.L	TRUE	38.08	1858.86	16	2.5	930.434	2	13.4384	1036545	AP_EndoH-Tryp_A1_1_4670.d	29181	1.1414	1.1486		0	365	380			DB Search
5	A2QL05		TRUE	FASYTNDIALAK	R.FASYTNDIALAK.N	TRUE	38.04	1312.67	12	-1.1	657.335	2	10.9244	806083	AP_EndoH-Tryp_A1_1_4670.d	19699	0.9538	0.9611		0	321	332			DB Search
7	A2QQB3		TRUE	YQGQGQEIDFGR	R.YQGQGQEIDFGR.I	TRUE	38.02	1396.64	12	0	699.321	2	8.9786	628719	AP_EndoH-Tryp_A1_1_4670.d	14547	0.9558	0.9631	7.42E+01	1	554	565			DB Search
7	A2QQB3		TRUE	FTGSLVGAYATK	R.FTGSLVGAYATK.N	TRUE	38.05	1213.63	12	-1.3	607.819	2	10.3176	751139	AP_EndoH-Tryp_A1_1_4670.d	18095	0.8994	0.9067		0	527	538			DB Search
7	A2QQB3		TRUE	GITVGEGGWIDQPDR	R.GITVGEGGWIDQPDR.V	TRUE	33.02	1598.77	15	-6.1	800.381	2	11.8608	891224	AP_EndoH-Tryp_A1_1_4670.d	22544	1.038	1.0452		0	330	344			DB Search
7	A2QQB3		TRUE	NGGAGFTPAYISR	K.NGGAGFTPAYISR.W	TRUE	36.27	1309.64	13	-1.4	655.823	2	10.1095	732309	AP_EndoH-Tryp_A1_1_4670.d	17553	0.9244	0.9316		0	539	551			DB Search
7	A2QQB3		TRUE	TEDFGVSPEGYPNTLR	R.TEDFGVSPEGYPNTLR.L	TRUE	37.89	1780.83	16	-1.1	891.414	2	11.6873	875354	AP_EndoH-Tryp_A1_1_4670.d	21914	1.0754	1.0826		0	365	380			DB Search
7	A2QQB3		TRUE	VDFVPGSAIPAHFVYWR	R.VDFVPGSAIPAHFVYWR.Y	TRUE	32.89	1960	17	-1.9	654.335	3	15.2414	1202484	AP_EndoH-Tryp_A1_1_4670.d	36624	0.8942	0.9014		0	345	361			DB Search
8	A2R322		TRUE	YGNIQPIGK	R.YGNIQPIGK.Q	TRUE	37.95	988.534	9	-1.3	495.27	2	7.9076	533090	AP_EndoH-Tryp_A1_1_4670.d	11882	0.7812	0.7885	5.50E+02	1	140	148			DB Search
8	A2R322		TRUE	SYSNSGVTFNK	K.SYSNSGVTFNK.K	TRUE	38.04	1202.56	11	0.2	602.282	2	7.4747	492424	AP_EndoH-Tryp_A1_1_4670.d	10840	0.8877	0.895	3.81E+02	1	76	86			DB Search
8	A2R322		TRUE	LSSSGASWHTEWTWSGGEGTVK	K.LSSSGASWHTEWTWSGGEGTVK.S	TRUE	25.49	2349.07	22	-0.6	784.024	3	11.8086	884910	AP_EndoH-Tryp_A1_1_4670.d	22326	0.9135	0.9208	1.23E+02	1	54	75			DB Search
8	A2R322		TRUE	LVSDVSSIPTSVEWK	K.LVSDVSSIPTSVEWK.Q	TRUE	38.09	1645.86	15	3.7	823.933	2	13.1436	1009480	AP_EndoH-Tryp_A1_1_4670.d	28024	1.0456	1.0529		0	88	102			DB Search
8	A2R322		TRUE	QIATATVGGK	K.QIATATVGGK.S	TRUE	23.04	944.529	10	-2.3	473.267	2	6.174	376585	AP_EndoH-Tryp_A1_1_4670.d	7777	0.7747	0.782		0	149	158			DB Search
8	A2R322		TRUE	SWEVWYGSTTQAGAEQR	K.SWEVWYGSTTQAGAEQR.T	TRUE	38.09	1954.88	17	-8.6	978.433	2	12.1728	919673	AP_EndoH-Tryp_A1_1_4670.d	23561	1.1639	1.1711		0	159	175			DB Search
9	A2QWU9		TRUE	GSNLIPPDSFWTR	K.GSNLIPPDSFWTR.V	TRUE	24.69	1488.74	13	-3.8	745.367	2	13.9907	1084399	AP_EndoH-Tryp_A1_1_4670.d	31315	0.9848	0.9921	1.66E+02	1	376	388			DB Search
9	A2QWU9		TRUE	ESVYVLNTDLDIYR	K.ESVYVLNTDLDIYR.K	TRUE	37.71	1698.85	14	-4	850.421	2	14.4517	1128920	AP_EndoH-Tryp_A1_1_4670.d	33164	1.0927	1.0999	1.10E+02	1	216	229			DB Search
9	A2QWU9		TRUE	DAAPSSYSYYVGEYEK	K.DAAPSSYSYYVGEYEK.M	TRUE	29.31	1827.78	16	-3	914.89	2	11.4793	856472	AP_EndoH-Tryp_A1_1_4670.d	21320	1.1015	1.1088		0	490	505			DB Search
9	A2QWU9		TRUE	IVDPGLK	K.IVDPGLK.I	TRUE	22.75	740.443	7	-5.4	371.224	2	7.5435	500261	AP_EndoH-Tryp_A1_1_4670.d	11057	0.7586	0.7658		0	847	853			DB Search
9	A2QWU9		TRUE	IYGTN(+203.08)VSSLGLPDTK	R.IYGTN(+203.08)VSSLGLPDTK.D	TRUE	28	1766.89	15	-8	884.441	2	11.9474	899112	AP_EndoH-Tryp_A1_1_4670.d	22812	1.0919	1.0991		0	794	808	HexNAcylation (N)	N5:HexNAcylation (N):1000.00	DB Search
9	A2QWU9		TRUE	VWSSGAYLHDYIYDLADEK	R.VWSSGAYLHDYIYDLADEK.G	TRUE	30.16	2244.04	19	1.6	749.016	3	14.4439	1128932	AP_EndoH-Tryp_A1_1_4670.d	33176	0.9071	0.9143		0	411	429			DB Search
10	A2QQS9		TRUE	STSDYEADFDALK	K.STSDYEADFDALK.S	TRUE	38.07	1460.63	13	0.1	731.318	2	11.6383	869026	AP_EndoH-Tryp_A1_1_4670.d	21682	0.974	0.9812	2.88E+02	1	38	50			DB Search
10	A2QQS9		TRUE	GSLSAQALLSK	R.GSLSAQALLSK.I	TRUE	37.99	1073.61	11	-1.8	537.807	2	10.6991	785653	AP_EndoH-Tryp_A1_1_4670.d	19081	0.8546	0.8619		0	124	134			DB Search
10	A2QQS9		TRUE	HWGLFTADR	K.HWGLFTADR.K	TRUE	36.92	1101.54	9	-5.5	551.768	2	10.5777	774652	AP_EndoH-Tryp_A1_1_4670.d	18748	0.8599	0.8671		0	285	293			DB Search
10	A2QQS9		TRUE	SAVC(+57.02)PMLQK	K.SAVC(+57.02)PMLQK.G	TRUE	25.27	1032.51	9	-7.3	517.255	2	8.341	572304	AP_EndoH-Tryp_A1_1_4670.d	12996	0.8002	0.8074		0	247	255	Carbamidomethylation		DB Search
10	A2QQS9		TRUE	TYSASDC(+57.02)NTAQNIVPAAK	R.TYSASDC(+57.02)NTAQNIVPAAK.A	TRUE	38.09	1909.88	18	-7.1	955.936	2	9.0519	636555	AP_EndoH-Tryp_A1_1_4670.d	14763	1.0983	1.1056		0	58	75	Carbamidomethylation		DB Search
11	A2QRV4		TRUE	DAALMQNLGINTIR	R.DAALMQNLGINTIR.V	TRUE	38.05	1528.8	14	-0.6	765.403	2	14.139	1098692	AP_EndoH-Tryp_A1_1_4670.d	31892	1.0182	1.0255	1.04E+03	1	72	85			DB Search
11	A2QRV4		TRUE	DYISTNVN(+203.08)R	K.DYISTNVN(+203.08)R.S	TRUE	36.05	1283.6	9	3.6	642.805	2	7.8556	528381	AP_EndoH-Tryp_A1_1_4670.d	11745	0.9216	0.9288		0	183	191	HexNAcylation (N)	N8:HexNAcylation (N):18.53	DB Search
11	A2QRV4		TRUE	LDMSSIESSN(+203.08)SSQTSK	K.LDMSSIESSN(+203.08)SSQTSK.E	TRUE	23.12	1902.84	16	3.5	952.422	2	8.9132	624001	AP_EndoH-Tryp_A1_1_4670.d	14401	1.1261	1.1333		0	332	347	HexNAcylation (N)	N10:HexNAcylation (N):1000.00	DB Search
11	A2QRV4		TRUE	SDFFGLNSYSWC(+57.02)GESSYK	R.SDFFGLNSYSWC(+57.02)GESSYK.A	TRUE	38.09	2132.88	18	5.2	1067.44	2	14.8946	1170480	AP_EndoH-Tryp_A1_1_4670.d	35100	1.202	1.2093		0	225	242	Carbamidomethylation		DB Search
11	A2QRV4		TRUE	VYNLSPNVDHSK	R.VYNLSPNVDHSK.C	TRUE	24.87	1371.68	12	-0.2	686.842	2	7.5262	498676	AP_EndoH-Tryp_A1_1_4670.d	10996	0.9675	0.9748		0	86	97			DB Search
12	A2QH21		TRUE	LVVGISVGSEDLYR	K.LVVGISVGSEDLYR.N	TRUE	37.84	1505.81	14	-2.1	753.905	2	13.399	1031762	AP_EndoH-Tryp_A1_1_4670.d	28970	1.0247	1.0319	6.46E+02	1	119	132			DB Search
12	A2QH21		TRUE	TAISQYGEELGK	K.TAISQYGEELGK.L	TRUE	38.02	1294.64	12	-1.1	648.322	2	9.5067	675753	AP_EndoH-Tryp_A1_1_4670.d	15861	0.9083	0.9155	6.17E+02	1	107	118			DB Search
12	A2QH21		TRUE	TLFEESVAK	K.TLFEESVAK.T	TRUE	32.91	1022.53	9	3	512.269	2	9.5169	677302	AP_EndoH-Tryp_A1_1_4670.d	15886	0.8232	0.8304	5.32E+02	1	217	225			DB Search
12	A2QH21		TRUE	FQADFEAEFK	K.FQADFEAEFK.A	TRUE	33.76	1230.56	10	-2.1	616.28	2	12.1208	914940	AP_EndoH-Tryp_A1_1_4670.d	23400	0.901	0.9083		0	36	45			DB Search
13	A2QIK3		TRUE	TC(+57.02)SLIFLFPTK	K.TC(+57.02)SLIFLFPTK.D	TRUE	38.09	1325.71	11	0.1	663.856	2	16.1311	1280610	AP_EndoH-Tryp_A1_1_4670.d	40074	0.9445	0.9518	1.88E+03	1	423	433	Carbamidomethylation		DB Search
13	A2QIK3		TRUE	DQLETSDYTFSGDGK	K.DQLETSDYTFSGDGK.I	TRUE	38.1	1661.71	15	-0.7	831.854	2	10.1105	729175	AP_EndoH-Tryp_A1_1_4670.d	17467	1.0243	1.0315	5.24E+02	1	434	448			DB Search
13	A2QIK3		TRUE	SDSC(+57.02)C(+57.02)FHLTASGDASGTIGQLGDGQNR	R.SDSC(+57.02)C(+57.02)FHLTASGDASGTIGQLGDGQNR.I	TRUE	38.1	2810.2	27	1.7	937.735	3	11.3068	839092	AP_EndoH-Tryp_A1_1_4670.d	20704	0.9864	0.9937	1.23E+02	1	21	47	Carbamidomethylation;Carbamidomethylation		DB Search
13	A2QIK3		TRUE	IGGGLPATQFC(+57.02)IDSNGGITDSSGR	R.IGGGLPATQFC(+57.02)IDSNGGITDSSGR.G	TRUE	36.49	2379.11	24	-0.7	1190.55	2	13.2997	1023840	AP_EndoH-Tryp_A1_1_4670.d	28668	1.2567	1.2639		0	48	71	Carbamidomethylation		DB Search
14	A2QHB3		TRUE	AFYGVNYDR	K.AFYGVNYDR.L	TRUE	37.92	1103.5	9	1.7	552.756	2	9.3814	666370	AP_EndoH-Tryp_A1_1_4670.d	15622	0.8635	0.8708		0	521	529			DB Search
14	A2QHB3		TRUE	EALIDTTLTTPWEWDAR	R.EALIDTTLTTPWEWDAR.A	TRUE	31.32	2016.98	17	5.1	1009.5	2	16.9059	1355300	AP_EndoH-Tryp_A1_1_4670.d	43136	1.1759	1.1832		0	463	479			DB Search
14	A2QHB3		TRUE	EVVVQN(+203.08)TTALTEAYR	R.EVVVQN(+203.08)TTALTEAYR.Q	TRUE	37.65	1895.95	15	3.2	948.978	2	10.7684	791910	AP_EndoH-Tryp_A1_1_4670.d	19242	1.1241	1.1313		0	415	429	HexNAcylation (N)	N6:HexNAcylation (N):1000.00	DB Search
14	A2QHB3		TRUE	SIAGDVDNAVLPAWR	R.SIAGDVDNAVLPAWR.E	TRUE	36.74	1582.81	15	-0.5	792.407	2	13.8891	1077984	AP_EndoH-Tryp_A1_1_4670.d	30996	1.0102	1.0174		0	448	462			DB Search
15	A2QCT2		TRUE	HFVDTFDLHGR	K.HFVDTFDLHGR.K	TRUE	38.09	1342.64	11	9.3	672.33	2	9.2427	653855	AP_EndoH-Tryp_A1_1_4670.d	15299	0.9397	0.947	9.43E+02	1	187	197			DB Search
15	A2QCT2		TRUE	TTDFEYLTN(+203.08)K	R.TTDFEYLTN(+203.08)K.T	TRUE	37.81	1433.66	10	-0.6	717.83	2	10.0323	724482	AP_EndoH-Tryp_A1_1_4670.d	17346	0.9502	0.9574	5.75E+02	1	47	56	HexNAcylation (N)	N9:HexNAcylation (N):1000.00	DB Search
15	A2QCT2		TRUE	C(+57.02)GYNAFLDK	K.C(+57.02)GYNAFLDK.A	TRUE	38.05	1086.48	9	2.3	544.245	2	9.7786	700937	AP_EndoH-Tryp_A1_1_4670.d	16661	0.845	0.8522	2.40E+02	1	278	286	Carbamidomethylation		DB Search
15	A2QCT2		TRUE	GIQINDPSINSDSVMMYSPAVR	K.GIQINDPSINSDSVMMYSPAVR.H	TRUE	38.1	2393.14	22	9	1197.58	2	14.1149	1097079	AP_EndoH-Tryp_A1_1_4670.d	31803	1.282	1.2892	2.02E+02	1	231	252			DB Search
16	A2QUK3		TRUE	STLPEELSLVMVDNK	R.STLPEELSLVMVDNK.I	TRUE	38.04	1673.85	15	-2.4	837.927	2	15.3901	1215253	AP_EndoH-Tryp_A1_1_4670.d	37201	1.0758	1.083	4.17E+02	1	284	298			DB Search
16	A2QUK3		TRUE	IDTTDYTGMR	K.IDTTDYTGMR.T	TRUE	35.01	1171.52	10	-1.9	586.761	2	8.5838	594196	AP_EndoH-Tryp_A1_1_4670.d	13552	0.8401	0.8474	2.55E+02	1	299	308			DB Search
16	A2QUK3		TRUE	YN(+203.08)STSVIDIK	K.YN(+203.08)STSVIDIK.I	TRUE	28.63	1341.67	10	-0.1	671.836	2	9.7459	699365	AP_EndoH-Tryp_A1_1_4670.d	16613	0.9631	0.9703	3.85E+01	1	93	102	HexNAcylation (N)	N2:HexNAcylation (N):1000.00	DB Search
16	A2QUK3		TRUE	NTFITNYPTAQR	R.NTFITNYPTAQR.S	TRUE	33.03	1424.7	12	6.4	713.359	2	9.9015	713476	AP_EndoH-Tryp_A1_1_4670.d	17008	0.9667	0.974		0	272	283			DB Search
17	A2R2Z3		TRUE	IGFASYLEEYAR	K.IGFASYLEEYAR.Y	TRUE	37.93	1417.69	12	3.9	709.849	2	14.715	1152906	AP_EndoH-Tryp_A1_1_4670.d	34290	1.0279	1.0352	3.71E+02	1	239	250			DB Search
17	A2R2Z3		TRUE	GALNDIVNGGSVGC(+57.02)DGR	K.GALNDIVNGGSVGC(+57.02)DGR.N	TRUE	32.74	1659.76	17	-4.9	830.879	2	10.7684	791914	AP_EndoH-Tryp_A1_1_4670.d	19246	1.0452	1.0525		0	546	562	Carbamidomethylation		DB Search
17	A2R2Z3		TRUE	TVC(+57.02)NLYAQLGSR	R.TVC(+57.02)NLYAQLGSR.G	TRUE	38.06	1380.68	12	2.9	691.346	2	10.7337	788787	AP_EndoH-Tryp_A1_1_4670.d	19167	0.9546	0.9619		0	372	383	Carbamidomethylation		DB Search
18	A2QFR7		TRUE	GTAMAEMLATMK	R.GTAMAEMLATMK.S	TRUE	38.09	1253.58	12	1.1	627.795	2	12.9876	995066	AP_EndoH-Tryp_A1_1_4670.d	27326	0.9582	0.9655		0	152	163			DB Search
18	A2QFR7		TRUE	LSIDDTSSGHK	K.LSIDDTSSGHK.Q	TRUE	24.14	1158.55	11	-1.6	580.278	2	6.0526	365617	AP_EndoH-Tryp_A1_1_4670.d	7477	0.8901	0.8974		0	61	71			DB Search
18	A2QFR7		TRUE	LSSITAPVQGSGSPGSASTWK	K.LSSITAPVQGSGSPGSASTWK.L	TRUE	30.8	2017.01	21	-5.7	1009.5	2	10.8378	798206	AP_EndoH-Tryp_A1_1_4670.d	19442	1.147	1.1542		0	40	60			DB Search
19	A2R1R2		TRUE	VYANLPQALVDSGAIK	K.VYANLPQALVDSGAIK.S	TRUE	36.95	1657.9	16	5.6	829.958	2	14.0519	1092337	AP_EndoH-Tryp_A1_1_4670.d	31633	1.075	1.0822	9.27E+01	1	183	198			DB Search
19	A2R1R2		TRUE	VYDALN(+203.08)ATYDK	K.VYDALN(+203.08)ATYDK.T	TRUE	27.36	1474.68	11	-3.7	738.341	2	9.0069	631879	AP_EndoH-Tryp_A1_1_4670.d	14659	0.9671	0.9744	6.12E+01	1	290	300	HexNAcylation (N)	N6:HexNAcylation (N):1000.00	DB Search
19	A2R1R2		TRUE	TYDMAYIDC(+57.02)DTR	K.TYDMAYIDC(+57.02)DTR.E	TRUE	37.32	1522.61	12	-5.4	762.301	2	10.439	762073	AP_EndoH-Tryp_A1_1_4670.d	18361	0.9925	0.9997		0	301	312	Carbamidomethylation		DB Search
20	A5AAV4		TRUE	WDSLDSAALNTK	K.WDSLDSAALNTK.Y	TRUE	37.94	1319.64	12	1.3	660.822	2	10.6381	777806	AP_EndoH-Tryp_A1_1_4670.d	18854	0.9599	0.9671	4.80E+02	1	80	91			DB Search
20	A5AAV4		TRUE	EDAITWSVDGEVK	K.EDAITWSVDGEVK.R	TRUE	36.4	1447.68	13	-0.3	724.844	2	11.9821	902265	AP_EndoH-Tryp_A1_1_4670.d	22917	0.9776	0.9848		0	214	226			DB Search
21	A2R1M4		TRUE	NNVNVISLSYIPK	R.NNVNVISLSYIPK.G	TRUE	38.02	1459.8	13	2.1	730.905	2	13.4441	1034938	AP_EndoH-Tryp_A1_1_4670.d	29098	0.9933	1.0005	8.10E+01	1	70	82			DB Search
21	A2R1M4		TRUE	EAFEGLLLK	R.EAFEGLLLK.Y	TRUE	32.45	1018.57	9	-2.8	510.287	2	13.4384	1036537	AP_EndoH-Tryp_A1_1_4670.d	29173	0.8425	0.8498		0	481	489			DB Search
22	A5AAJ6		TRUE	NVYAVFDYDELR	K.NVYAVFDYDELR.V	TRUE	35.73	1502.7	12	0.1	752.354	2	13.9727	1084346	AP_EndoH-Tryp_A1_1_4670.d	31262	1.0239	1.0311	2.46E+02	1	394	405			DB Search
22	A5AAJ6		TRUE	SAIIDTGTSYAMLPSSDSK	K.SAIIDTGTSYAMLPSSDSK.T	TRUE	38.07	1942.92	19	-6.7	972.454	2	12.4849	948580	AP_EndoH-Tryp_A1_1_4670.d	25036	1.1534	1.1607		0	301	319			DB Search
23	A2QAC9		TRUE	SVSITNYNPGSSYTYSDK	K.SVSITNYNPGSSYTYSDK.T	TRUE	38.1	1981.89	18	2.3	991.948	2	10.5116	766782	AP_EndoH-Tryp_A1_1_4670.d	18498	1.1373	1.1446	4.18E+02	1	238	255			DB Search
23	A2QAC9		TRUE	TLAYSDAQSGTR	R.TLAYSDAQSGTR.Y	TRUE	37.39	1268.6	12	1.7	635.304	2	6.6074	415528	AP_EndoH-Tryp_A1_1_4670.d	8620	0.9236	0.9308		0	182	193			DB Search
24	A2QBX5		TRUE	GYSNFGSLPGFPK	K.GYSNFGSLPGFPK.I	TRUE	38.09	1369.67	13	0.1	685.836	2	13.3219	1020632	AP_EndoH-Tryp_A1_1_4670.d	28508	0.9699	0.9772	2.72E+03	1	63	75			DB Search
24	A2QBX5		TRUE	IGGAPTIAGWNSPNC(+57.02)GK	K.IGGAPTIAGWNSPNC(+57.02)GK.C	TRUE	38.1	1698.81	17	-1.8	850.407	2	11.0458	817125	AP_EndoH-Tryp_A1_1_4670.d	20073	1.0537	1.0609	1.19E+03	1	76	92	Carbamidomethylation		DB Search
25	A2QJI1		TRUE	GPAIDTVDSLN(+203.08)NVTNATGR	K.GPAIDTVDSLN(+203.08)NVTNATGR.K	TRUE	21.34	2117.02	19	-4.6	1059.51	2	11.3926	848536	AP_EndoH-Tryp_A1_1_4670.d	21004	1.1904	1.1976		0	300	318	HexNAcylation (N)	N11:HexNAcylation (N):0.00	DB Search
25	A2QJI1		TRUE	SYGEITHLGAHDSPFLR	K.SYGEITHLGAHDSPFLR.D	TRUE	38.1	1898.93	17	4.8	633.982	3	10.7858	793495	AP_EndoH-Tryp_A1_1_4670.d	19303	0.8845	0.8917		0	35	51			DB Search
26	E2PT33		TRUE	GTILFGGVNTAK	K.GTILFGGVNTAK.Y	TRUE	26.47	1176.65	12	2.8	589.33	2	11.3232	842230	AP_EndoH-Tryp_A1_1_4670.d	20794	0.8962	0.9034		0	213	224			DB Search
26	E2PT33		TRUE	SAYVVYDLGNNEISLAK	R.SAYVVYDLGNNEISLAK.A	TRUE	37.96	1854.94	17	6.7	928.475	2	13.6811	1058803	AP_EndoH-Tryp_A1_1_4670.d	30103	1.1735	1.1807		0	370	386			DB Search
27	A2QE24		TRUE	DGNFQDVVVGYDDPK	R.DGNFQDVVVGYDDPK.Q	TRUE	38.1	1666.75	15	-5.3	834.371	2	12.0515	908573	AP_EndoH-Tryp_A1_1_4670.d	23129	1.0887	1.0959		0	60	74			DB Search
27	A2QE24		TRUE	LTSLLVPDR	R.LTSLLVPDR.D	TRUE	36.55	1012.59	9	8.7	507.304	2	11.1845	829677	AP_EndoH-Tryp_A1_1_4670.d	20433	0.8236	0.8308		0	51	59			DB Search
28	A2Q9V3		TRUE	SLTTALLQR	R.SLTTALLQR.Y	TRUE	20.54	1001.59	9	3.3	501.799	2	11.1325	824952	AP_EndoH-Tryp_A1_1_4670.d	20280	0.8272	0.8345		0	263	271			DB Search
28	A2Q9V3		TRUE	YFIYEFEQALR	R.YFIYEFEQALR.D	TRUE	25.4	1477.72	11	-1.3	739.863	2	15.5014	1226409	AP_EndoH-Tryp_A1_1_4670.d	37689	0.982	0.9893		0	143	153			DB Search
29	A5ABD9		TRUE	LFGEPGC(+57.02)YNENMGELGIYR	R.LFGEPGC(+57.02)YNENMGELGIYR.S	TRUE	38.09	2217.98	19	2.9	1109.99	2	14.1364	1097082	AP_EndoH-Tryp_A1_1_4670.d	31806	1.2205	1.2277	2.39E+03	1	32	50	Carbamidomethylation		DB Search
34	A2R2K6		TRUE	QSSN(+203.08)STQSFYLK	R.QSSN(+203.08)STQSFYLK.T	TRUE	31.59	1591.74	12	-3.8	796.867	2	10.8629	798236	AP_EndoH-Tryp_A1_1_4670.d	19472	1.0146	1.0219	3.34E+02	1	24	35	HexNAcylation (N)	N4:HexNAcylation (N):1000.00	DB Search
39	A2RAC6		TRUE	FSHVEVVDQIDSGV	R.FSHVEVVDQIDSGV	TRUE	35.63	1529.74	14	-2.4	765.868	2	12.1152	913324	AP_EndoH-Tryp_A1_1_4670.d	23308	1.0118	1.0191	1.15E+02	1	635	648			DB Search
40	A2Q7Q3		TRUE	FVGGATTDYFLATQETAK	K.FVGGATTDYFLATQETAK.A	TRUE	38.08	1918.93	18	1.5	960.468	2	12.8662	983906	AP_EndoH-Tryp_A1_1_4670.d	26834	1.145	1.1522		0	333	350			DB Search
41	A2QZI4		TRUE	NDGMC(+57.02)VGGN(+203.08)ITAAGNSC(+57.02)C(+57.02)PPLVC(+57.02)GSDR	R.NDGMC(+57.02)VGGN(+203.08)ITAAGNSC(+57.02)C(+57.02)PPLVC(+57.02)GSDR.L	TRUE	36.63	3041.24	27	0.5	1014.75	3	11.5833	865901	AP_EndoH-Tryp_A1_1_4670.d	21605	1.0211	1.0283		0	34	60	Carbamidomethylation;HexNAcylation (N);Carbamidomethylation;Carbamidomethylation;Carbamidomethylation	N9:HexNAcylation (N):8.28	DB Search
44	A2QGH4		TRUE	LALMYLGDTEVFR	R.LALMYLGDTEVFR.T	TRUE	33.14	1526.78	13	7.8	764.398	2	16.0043	1272632	AP_EndoH-Tryp_A1_1_4670.d	39716	1.0436	1.0509		0	90	102			DB Search
48	A2QH44		TRUE	GPNDWTVYSFVAR	K.GPNDWTVYSFVAR.E	TRUE	37.97	1510.72	13	1.7	756.364	2	14.6693	1149711	AP_EndoH-Tryp_A1_1_4670.d	34143	1.0154	1.0227		0	179	191			DB Search
49	A2QV29		TRUE	QLAAAFASK	R.QLAAAFASK.A	TRUE	35.39	905.497	9	-4.9	453.75	2	8.3584	573859	AP_EndoH-Tryp_A1_1_4670.d	13027	0.7731	0.7804		0	199	207			DB Search
